# Supplementary material for: Predictive and Prognostic Implications of Circulating CX3CR1+ CD8+ T Cells in Non–Small Cell Lung Cancer Patients Treated with Chemo-Immunotherapy
Source: Cancer Res Commun. 2023 Mar 30;3(3):510–20. doi: 10.1158/2767-9764.CRC-22-0383 (PMC10060186; doi:10.1158/2767-9764.CRC-22-0383)
Supplement: Supplementary Tables S1-9 — Supplementary Tables 1-9 [file crc-22-0383-s01.xlsx]

## Sheet: Table S1
Supplementary Table 1: Demographic and clinical characteristics of patients
Patient characteristics	n = 29
Median age (range)	64 (36-77)
Sex, n (%)
Male	15 (52%)
Female	14 (48%)
Race, n (%)
Caucasian	25 (86%)
African American	4 (14%)
ECOG PS
0	14 (48%)
1	12 (41%)
2	3 (10%)
History of smoking
Never	2 (8%)
Former	17 (60%)
Current	10 (32%)
Histology, n (%)
Adenocarcinoma	24 (83%)
Squamous cell carcinoma	5 (17%)
Stage at diagnosis, n (%)
II-III	5 (17%)
IV	24 (83%)
Prior lung surgery, n (%)	12 (41%)
Prior chemotherapy, n (%)	5 (17%)
Prior targeted therapy, n (%)	1 (3%)
Prior radiation, n (%)
Thoracic radiation	4 (14%)
Bone radiation	4 (14%)
Gamma knife stereotactic radiosurgery	7 (24%)
Known brain metastases, n (%)	7 (24%)
Drug regimen, n (%)
Carboplatin, Paclitaxel, Atezolizumab, Bevacizumab	2 (7%)
Carboplatin, Paclitaxel, Pembrolizumab	10 (35%)
Carboplatin, Pemetrexed, Pembrolizumab	17 (59%)
Best disease response at 12 weeks, n (%)
Complete Response (CR)	0 (0%)
Partial response (PR)	12 (41%)
Stable disease (SD)	13 (45%)
Progressive disease (PD)	4 (14%)
PD-L1 expression tumor proportion score
< 1%	11 (38%)
1-49%	11 (38%)
≥ 50%	7 (24%)

## Sheet: Table S2
Supplementary Table 2, Related to Table 1
Identification of optimal cut-point of the CX3CR1 score by the Youden's index criterion
Maximal percent change of the CX3CR1+ subset in PB CD8+ T cells at 3, 4, 6, 9 and 12-weeks relative to baseline was evaluated. P-value is calculated from Mann-Whitney U test; DeLong's method for confidence intervala of Area under the receiver operating characteristic (ROC) Curve (AUC). Cut-off points for discriminating between responders and non-responders were obtained using the Youden’s index c…
PB CX3CR1+ CD8+ T cells	Cut-point	Specificity	Sensitivity	PPV	NPV	P-value	AUC
							(95% CI)
Max % change by 3 weeks (n=20)	6.12	0.9	0.7	0.88	0.75	0.105	0.72
							(0.47, 0.97)
Max % change by 4 weeks (n=28)	6.44	0.88	0.75	0.82	0.82	0.017	0.77
							(0.56, 0.97)
Max % change by 6 weeks (n=28)	9.42	0.88	0.83	0.83	0.83	0.015	0.77
							(0.56, 0.98)
Max % change by 9 weeks (n=29)	9.42	0.88	0.83	0.83	0.88	0.007	0.79
							(0.6, 0.99)
Max % change by 12 weeks (n=29)	10.35	0.82	0.83	0.77	0.88	0.014	0.77
							(0.57, 0.98)
Abbreviations: PB, peripheral blood; Max, maximal; PPV, positive predictive value; NPV, negative predictive value.

## Sheet: Table S3
Supplementary Table 3, Related to Fig. 1D
Objective response rate (ORR) for peripheral blood CX3CR1 score.
		responder	non-responder	Odds ratio (95% CI)
at 3 weeks	≥10%	5	1	9
n=20	<10%	5	9	(0.81, 100.14)
		responder	non-responder
at 4 weeks	≥10%	5	1	10.7
n=28	<10%	7	15	(1.05, 109.78)
		responder	non-responder
at 6 weeks	≥10%	6	2	7.5
n=28	<10%	6	15	(1.17, 48.15)
		responder	non-responder
at 9 weeks	≥10%	8	2	15
n=29	<10%	4	15	(2.24, 100.48)

## Sheet: Table S4
Supplementary Table 4, Related to Fig. 2 and supplementary Fig. 5
Gene expression in each cluster in circulating T cells
	p_val	avg_log2FC	pct.1	pct.2	p_val_adj	cluster	gene
S100A11	1.78388e-271	1.28427	0.799	0.276	2.73291e-267	0	S100A11
LTB	1.61974e-254	1.23365	0.996	0.832	2.48144e-250	0	LTB
CRIP1	1.18394e-181	1.04122	0.983	0.828	1.8138e-177	0	CRIP1
IL32	1.64471e-181	0.79092	1	0.939	2.5197e-177	0	IL32
S100A4	2.75983e-168	1.04714	0.99	0.823	4.22805e-164	0	S100A4
EMP3	1.04655e-140	0.711261	0.878	0.654	1.60332e-136	0	EMP3
GIMAP7	4.11925e-99	0.61547	0.859	0.719	6.31069e-95	0	GIMAP7
LGALS1	1.32602e-98	0.920454	0.535	0.204	2.03146e-94	0	LGALS1
TMSB4X	2.76842e-93	0.463789	1	1	4.24122e-89	0	TMSB4X
TNFRSF4	8.33099e-86	0.472902	0.352	0.081	1.27631e-81	0	TNFRSF4
S100A6	6.2611e-85	0.604588	0.975	0.905	9.59201e-81	0	S100A6
S100A10	6.16558e-80	0.625986	0.918	0.791	9.44566e-76	0	S100A10
SH3BGRL3	6.76618e-65	0.470699	0.991	0.929	1.03658e-60	0	SH3BGRL3
RPL41	1.12379e-62	0.358457	1	1	1.72165e-58	0	RPL41
ITGB1	8.3656e-62	0.508618	0.712	0.459	1.28161e-57	0	ITGB1
CD82	1.29141e-59	0.421438	0.424	0.163	1.97844e-55	0	CD82
ANXA2	1.58824e-55	0.399539	0.404	0.166	2.43319e-51	0	ANXA2
GIMAP5	3.08517e-52	0.446865	0.562	0.307	4.72648e-48	0	GIMAP5
MYL6	3.09219e-51	0.387529	0.924	0.814	4.73724e-47	0	MYL6
CD52	4.17498e-49	0.398513	0.999	0.968	6.39607e-45	0	CD52
PLP2	6.45749e-49	0.484763	0.571	0.32	9.89288e-45	0	PLP2
CRIP2	8.67915e-48	0.354987	0.28	0.086	1.32965e-43	0	CRIP2
FXYD5	1.78447e-47	0.435426	0.984	0.938	2.73381e-43	0	FXYD5
PFN1	9.06073e-46	0.300876	0.998	0.974	1.3881e-41	0	PFN1
RPL28	1.59053e-45	0.309566	1	1	2.4367e-41	0	RPL28
PRDX1	2.70479e-45	0.358523	0.453	0.215	4.14373e-41	0	PRDX1
VIM	3.72726e-44	0.455897	0.99	0.956	5.71017e-40	0	VIM
IFITM1	3.96409e-44	0.454711	0.974	0.939	6.07299e-40	0	IFITM1
S1PR4	1.41983e-42	0.381646	0.505	0.271	2.17518e-38	0	S1PR4
MIF	4.18929e-42	0.383255	0.904	0.838	6.41799e-38	0	MIF
AHNAK	5.7462e-42	0.324772	0.822	0.661	8.80317e-38	0	AHNAK
GSTK1	2.73643e-41	0.326296	0.888	0.8	4.19221e-37	0	GSTK1
TIMP1	4.61024e-41	0.377917	0.383	0.171	7.06289e-37	0	TIMP1
ANXA1	1.53868e-40	0.46182	0.766	0.575	2.35726e-36	0	ANXA1
RPL35	2.51449e-39	0.327658	1	0.999	3.8522e-35	0	RPL35
RPL36	6.69787e-38	0.299766	1	1	1.02611e-33	0	RPL36
SNRPG	2.88686e-37	0.31392	0.427	0.214	4.42267e-33	0	SNRPG
TNFSF10	1.37983e-36	0.310949	0.319	0.133	2.1139e-32	0	TNFSF10
CISH	1.3838e-36	0.390831	0.292	0.118	2.11998e-32	0	CISH
SIT1	1.77054e-35	0.298562	0.368	0.166	2.71246e-31	0	SIT1
PI16	1.15428e-34	0.292503	0.289	0.11	1.76836e-30	0	PI16
TMSB10	4.92772e-34	0.34844	1	0.999	7.54927e-30	0	TMSB10
BIRC3	8.60457e-34	0.344465	0.439	0.235	1.31822e-29	0	BIRC3
TRMT112	1.22476e-33	0.35777	0.54	0.334	1.87634e-29	0	TRMT112
IL10RA	3.78295e-33	0.282558	0.57	0.39	5.79547e-29	0	IL10RA
ICAM2	7.22397e-33	0.310626	0.425	0.222	1.10671e-28	0	ICAM2
ALOX5AP	7.41631e-33	0.33766	0.392	0.194	1.13618e-28	0	ALOX5AP
RPS28	1.51079e-32	0.276335	1	1	2.31453e-28	0	RPS28
RNASEK	1.71302e-32	0.345384	0.682	0.543	2.62435e-28	0	RNASEK
RPS18	8.37411e-32	0.263171	1	1	1.28291e-27	0	RPS18
ACTB	1.11413e-31	0.342742	0.999	0.994	1.70685e-27	0	ACTB
MYL12A	8.94747e-31	0.331054	0.957	0.888	1.37075e-26	0	MYL12A
COTL1	1.02069e-30	0.39797	0.574	0.361	1.5637e-26	0	COTL1
GPR183	1.58028e-30	0.302006	0.353	0.163	2.42099e-26	0	GPR183
PLEC	3.59436e-30	0.276175	0.368	0.207	5.50656e-26	0	PLEC
RPLP1	7.06386e-30	0.31248	1	1	1.08218e-25	0	RPLP1
TRADD	1.29839e-29	0.323612	0.456	0.255	1.98913e-25	0	TRADD
SELPLG	2.76879e-29	0.32203	0.511	0.32	4.24178e-25	0	SELPLG
CCDC167	2.97361e-29	0.253827	0.313	0.14	4.55557e-25	0	CCDC167
RPL36A	3.20201e-29	0.298075	1	0.996	4.90549e-25	0	RPL36A
AQP3	3.25115e-29	0.379576	0.415	0.227	4.98077e-25	0	AQP3
TXN	7.24988e-29	0.297813	0.37	0.193	1.11068e-24	0	TXN
SEC61B	1.11771e-27	0.323257	0.554	0.356	1.71233e-23	0	SEC61B
TAGLN2	1.95466e-27	0.393408	0.813	0.726	2.99454e-23	0	TAGLN2
VAMP8	2.16671e-27	0.304869	0.514	0.318	3.3194e-23	0	VAMP8
RBX1	3.1181e-27	0.275865	0.399	0.212	4.77692e-23	0	RBX1
CORO1A	3.34802e-27	0.270647	0.918	0.882	5.12916e-23	0	CORO1A
GIMAP4	3.78589e-27	0.359741	0.631	0.451	5.79998e-23	0	GIMAP4
ENO1	4.14311e-27	0.314892	0.507	0.329	6.34725e-23	0	ENO1
PSME2	9.12429e-26	0.30593	0.531	0.357	1.39784e-21	0	PSME2
UBL5	1.25407e-25	0.28584	0.719	0.587	1.92124e-21	0	UBL5
COX17	1.99948e-25	0.251615	0.317	0.159	3.06321e-21	0	COX17
ATP5F1E	3.57136e-25	0.292428	0.991	0.971	5.47132e-21	0	ATP5F1E
HINT1	3.64248e-25	0.334625	0.939	0.889	5.58028e-21	0	HINT1
PSME1	1.24598e-24	0.294735	0.715	0.621	1.90884e-20	0	PSME1
PSMB10	1.64795e-24	0.267233	0.475	0.292	2.52465e-20	0	PSMB10
CFL1	1.87478e-24	0.28281	0.974	0.938	2.87216e-20	0	CFL1
CD2	3.88244e-24	0.260994	0.685	0.551	5.94789e-20	0	CD2
S1PR1	4.50869e-24	0.271582	0.423	0.256	6.90731e-20	0	S1PR1
IL7R	1.32011e-23	0.283324	0.966	0.887	2.0224e-19	0	IL7R
RPL38	1.67906e-23	0.278614	0.999	0.989	2.57232e-19	0	RPL38
UBXN11	2.87551e-23	0.270318	0.367	0.208	4.40528e-19	0	UBXN11
RPL13A	7.90179e-23	0.292761	0.988	0.989	1.21055e-18	0	RPL13A
NDUFS5	1.62594e-22	0.308421	0.59	0.412	2.49094e-18	0	NDUFS5
ARHGAP15	2.59837e-22	0.270457	0.645	0.483	3.9807e-18	0	ARHGAP15
SEC61G	6.19347e-22	0.289165	0.477	0.313	9.4884e-18	0	SEC61G
ATP6V0E1	6.77884e-22	0.285604	0.529	0.364	1.03852e-17	0	ATP6V0E1
IFITM2	7.98033e-22	0.323131	0.82	0.74	1.22259e-17	0	IFITM2
CSTB	5.48586e-21	0.279825	0.459	0.29	8.40434e-17	0	CSTB
COX5B	1.35745e-20	0.295276	0.607	0.432	2.07961e-16	0	COX5B
RPL37A	1.37751e-20	0.267638	0.997	0.997	2.11034e-16	0	RPL37A
FLT3LG	1.51838e-20	0.32122	0.591	0.405	2.32616e-16	0	FLT3LG
CLIC1	5.52229e-20	0.275374	0.598	0.417	8.46015e-16	0	CLIC1
RPS27L	7.74032e-20	0.260094	0.44	0.282	1.18582e-15	0	RPS27L
ABRACL	5.2792e-19	0.255232	0.435	0.269	8.08774e-15	0	ABRACL
PBXIP1	9.51632e-19	0.257728	0.529	0.368	1.4579e-14	0	PBXIP1
PKM	2.37969e-18	0.268377	0.519	0.375	3.64568e-14	0	PKM
GATA3	4.33341e-18	0.272307	0.426	0.263	6.63878e-14	0	GATA3
PSMB9	8.22185e-18	0.255787	0.598	0.458	1.25959e-13	0	PSMB9
MICOS10	2.05415e-17	0.251876	0.445	0.3	3.14696e-13	0	MICOS10
TSPO	3.95825e-17	0.270935	0.57	0.406	6.06403e-13	0	TSPO
COX6A1	5.61985e-17	0.283876	0.609	0.457	8.60961e-13	0	COX6A1
NME2	3.97609e-14	0.25422	0.652	0.581	6.09138e-10	0	NME2
LY6E	9.7968e-13	0.273486	0.592	0.465	1.50087e-08	0	LY6E
TSHZ2	2.70634e-76	0.487158	0.443	0.138	4.14612e-72	1	TSHZ2
RPS13	1.32508e-70	0.756285	1	1	2.03002e-66	1	RPS13
RPS3A	2.03649e-63	0.659487	1	1	3.11991e-59	1	RPS3A
IL6ST	8.44686e-55	0.445486	0.552	0.27	1.29406e-50	1	IL6ST
EEF1B2	2.29852e-48	0.680049	1	0.987	3.52133e-44	1	EEF1B2
SNHG29	1.13418e-44	0.611609	0.965	0.824	1.73757e-40	1	SNHG29
TCF7	1.54586e-42	0.358643	0.887	0.715	2.36825e-38	1	TCF7
LEF1	7.88688e-41	0.485675	0.731	0.421	1.20827e-36	1	LEF1
FHIT	1.56432e-40	0.399637	0.351	0.101	2.39654e-36	1	FHIT
RPS5	3.39194e-40	0.647584	1	0.997	5.19645e-36	1	RPS5
LINC00861	3.89381e-39	0.308918	0.734	0.538	5.96531e-35	1	LINC00861
PRKCQ-AS1	5.41734e-37	0.427491	0.724	0.483	8.29937e-33	1	PRKCQ-AS1
ADTRP	7.89555e-36	0.323193	0.251	0.064	1.2096e-31	1	ADTRP
MAML2	8.4305e-35	0.316842	0.536	0.315	1.29155e-30	1	MAML2
PIK3IP1	8.86376e-35	0.414587	0.603	0.39	1.35793e-30	1	PIK3IP1
RPL5	9.94644e-35	0.602549	1	0.999	1.52379e-30	1	RPL5
RPL32	1.25876e-31	0.622365	1	1	1.92842e-27	1	RPL32
SELL	1.42592e-31	0.351902	0.791	0.524	2.18451e-27	1	SELL
FOXP1	4.23055e-31	0.299506	0.677	0.479	6.4812e-27	1	FOXP1
NOSIP	4.27984e-30	0.377529	0.882	0.699	6.55672e-26	1	NOSIP
CCR7	1.39277e-29	0.457913	0.543	0.246	2.13372e-25	1	CCR7
TRABD2A	1.34354e-27	0.309521	0.387	0.175	2.05831e-23	1	TRABD2A
RPL11	2.56911e-26	0.577928	1	1	3.93587e-22	1	RPL11
EEF1G	1.41828e-25	0.520885	0.996	0.969	2.1728e-21	1	EEF1G
OXNAD1	2.21223e-22	0.276178	0.551	0.372	3.38914e-18	1	OXNAD1
RPL9	2.87155e-22	0.526337	1	0.998	4.39922e-18	1	RPL9
RPL22	3.06415e-22	0.526917	1	0.995	4.69427e-18	1	RPL22
NFKBIZ	1.59477e-20	0.275598	0.443	0.241	2.44318e-16	1	NFKBIZ
SARAF	9.51931e-20	0.25563	0.952	0.9	1.45836e-15	1	SARAF
GAS5	3.0787e-19	0.434171	0.87	0.703	4.71656e-15	1	GAS5
RPL19	3.495e-18	0.521135	1	1	5.35434e-14	1	RPL19
C12orf57	5.12731e-18	0.423679	0.942	0.854	7.85504e-14	1	C12orf57
RPL18	1.01278e-17	0.499396	1	1	1.55158e-13	1	RPL18
RPL30	1.52919e-17	0.578939	1	1	2.34272e-13	1	RPL30
LDHB	2.94903e-17	0.287225	0.939	0.828	4.51792e-13	1	LDHB
ABLIM1	4.98406e-17	0.263116	0.439	0.256	7.63557e-13	1	ABLIM1
EIF3E	5.25085e-17	0.441241	0.759	0.565	8.04431e-13	1	EIF3E
RPS8	8.70634e-17	0.491293	1	1	1.33381e-12	1	RPS8
PABPC1	3.61662e-16	0.305676	0.985	0.952	5.54066e-12	1	PABPC1
ACTN1	2.01927e-15	0.272389	0.307	0.116	3.09352e-11	1	ACTN1
NACA	3.24388e-15	0.447499	0.999	0.999	4.96963e-11	1	NACA
RPS23	2.72951e-14	0.511783	1	1	4.18161e-10	1	RPS23
RPL29	5.88474e-12	0.462082	1	1	9.01543e-08	1	RPL29
LEPROTL1	6.66868e-12	0.257301	0.616	0.465	1.02164e-07	1	LEPROTL1
AL138963.4	7.68016e-12	0.473623	0.697	0.6	1.1766e-07	1	AL138963.4
NPM1	1.19142e-11	0.321168	0.953	0.895	1.82526e-07	1	NPM1
NOP53	1.52467e-10	0.256578	0.954	0.883	2.33579e-06	1	NOP53
SNHG7	4.05288e-10	0.347834	0.545	0.327	6.20901e-06	1	SNHG7
TPT1	4.99539e-10	0.505535	1	1	7.65293e-06	1	TPT1
RGS10	8.70519e-10	0.352825	0.575	0.337	1.33363e-05	1	RGS10
RPL35A	2.06958e-09	0.442622	1	1	3.17059e-05	1	RPL35A
SMDT1	2.54637e-09	0.32889	0.793	0.607	3.90104e-05	1	SMDT1
ST13	3.87266e-09	0.319567	0.577	0.392	5.93291e-05	1	ST13
RPL7	4.27993e-09	0.335433	0.984	0.93	6.55686e-05	1	RPL7
RPS4X	8.38146e-09	0.504876	1	1	0.000128404	1	RPS4X
EEF1A1	1.01861e-08	0.534138	1	1	0.000156051	1	EEF1A1
RPL24	7.0746e-08	0.400329	1	0.998	0.00108383	1	RPL24
RPL4	8.56414e-08	0.371215	0.999	0.987	0.00131203	1	RPL4
EIF3L	3.54956e-07	0.354128	0.626	0.449	0.00543792	1	EIF3L
NSA2	7.59603e-07	0.256428	0.57	0.43	0.0116371	1	NSA2
EEF1D	1.41674e-06	0.257771	0.998	0.989	0.0217045	1	EEF1D
RPL3	1.47436e-06	0.404996	1	1	0.0225871	1	RPL3
RPL31	1.6526e-06	0.320054	0.996	0.973	0.0253179	1	RPL31
TXNIP	3.88589e-69	0.592363	0.998	0.983	5.95318e-65	2	TXNIP
IL7R1	2.60739e-66	0.609942	0.995	0.888	3.99452e-62	2	IL7R
TNFAIP3	5.86672e-61	0.65568	0.754	0.432	8.98781e-57	2	TNFAIP3
ITGB11	3.72578e-55	0.436441	0.756	0.472	5.70789e-51	2	ITGB1
ERN1	2.0956e-50	0.461217	0.524	0.251	3.21046e-46	2	ERN1
ZFP36L2	2.13854e-49	0.389101	0.98	0.924	3.27625e-45	2	ZFP36L2
GATA31	5.68375e-46	0.515957	0.537	0.259	8.70751e-42	2	GATA3
PRDM1	7.33028e-46	0.424461	0.459	0.204	1.123e-41	2	PRDM1
PTGER2	6.00942e-44	0.461865	0.476	0.217	9.20643e-40	2	PTGER2
TNF	6.16968e-39	0.589405	0.306	0.111	9.45195e-35	2	TNF
GLIPR1	8.37076e-37	0.37758	0.47	0.242	1.2824e-32	2	GLIPR1
AHNAK1	1.7893e-35	0.250928	0.808	0.675	2.74121e-31	2	AHNAK
FXYD51	1.11237e-33	0.448586	0.99	0.94	1.70415e-29	2	FXYD5
CD69	8.52858e-30	0.474711	0.699	0.461	1.30658e-25	2	CD69
KLF6	8.06612e-27	0.315354	0.805	0.7	1.23573e-22	2	KLF6
TSC22D3	9.00774e-27	0.31343	0.956	0.876	1.37999e-22	2	TSC22D3
VIM1	4.00175e-26	0.372474	0.992	0.959	6.13068e-22	2	VIM
STT3B	5.81596e-26	0.323293	0.548	0.331	8.91004e-22	2	STT3B
SORL1	1.85554e-25	0.301458	0.598	0.374	2.84269e-21	2	SORL1
ANXA11	3.30299e-25	0.392669	0.756	0.591	5.06017e-21	2	ANXA1
NR3C1	1.761e-21	0.280097	0.48	0.309	2.69785e-17	2	NR3C1
PDE4D	3.38679e-21	0.256365	0.273	0.13	5.18856e-17	2	PDE4D
PTGER4	3.87085e-21	0.261591	0.35	0.175	5.93014e-17	2	PTGER4
TOB1	7.58487e-21	0.321228	0.4	0.222	1.162e-16	2	TOB1
FXYD7	1.09226e-18	0.289053	0.273	0.107	1.67334e-14	2	FXYD7
TAGLN21	8.45371e-18	0.364494	0.795	0.735	1.29511e-13	2	TAGLN2
ARHGAP151	1.13949e-16	0.26036	0.654	0.494	1.7457e-12	2	ARHGAP15
NFKBIA	3.17798e-16	0.329304	0.732	0.579	4.86867e-12	2	NFKBIA
TRADD1	1.02914e-15	0.250996	0.45	0.271	1.57664e-11	2	TRADD
FAM107B	1.05608e-15	0.293846	0.607	0.446	1.61792e-11	2	FAM107B
FTH1	1.91878e-15	0.272198	0.993	0.981	2.93958e-11	2	FTH1
PLP21	3.41287e-15	0.329585	0.553	0.341	5.22851e-11	2	PLP2
HIST1H1E	3.65943e-14	0.36888	0.605	0.525	5.60625e-10	2	HIST1H1E
CD8B	2.94415e-11	0.284452	0.376	0.22	4.51043e-07	2	CD8B
TPT11	3.63056e-11	0.401013	1	1	5.56202e-07	2	TPT1
SSR4	1.59361e-10	0.262178	0.789	0.658	2.44141e-06	2	SSR4
RPS19	1.90369e-07	0.326916	1	1	0.00291646	2	RPS19
RPSA	3.11765e-07	0.300022	1	0.995	0.00477625	2	RPSA
RPLP0	3.58081e-07	0.339637	1	0.998	0.0054858	2	RPLP0
RPL361	6.68296e-07	0.311711	1	1	0.0102383	2	RPL36
FOS	2.79014e-306	2.07123	0.921	0.316	4.27449e-302	3	FOS
JUN	1.57102e-281	1.96998	0.915	0.426	2.40681e-277	3	JUN
GADD45B	2.56858e-278	1.76736	0.957	0.471	3.93506e-274	3	GADD45B
JUNB	1.29377e-230	1.45927	0.998	0.822	1.98205e-226	3	JUNB
IER2	1.47829e-173	1.19573	0.95	0.646	2.26474e-169	3	IER2
BRD2	5.61818e-153	1.08752	0.849	0.423	8.60705e-149	3	BRD2
FOSB	2.8354e-151	1.06901	0.636	0.136	4.34384e-147	3	FOSB
TUBB4B	8.12554e-143	1.05123	0.672	0.205	1.24483e-138	3	TUBB4B
DUSP1	3.07881e-112	1.04428	0.816	0.427	4.71674e-108	3	DUSP1
UBE2S	2.73421e-98	0.748365	0.547	0.145	4.18881e-94	3	UBE2S
TUBA1A	9.90417e-87	0.799386	0.672	0.345	1.51732e-82	3	TUBA1A
CITED2	1.67855e-85	0.846388	0.622	0.268	2.57153e-81	3	CITED2
SOCS3	1.62111e-77	0.643592	0.428	0.101	2.48355e-73	3	SOCS3
IER5L	1.59711e-76	0.658342	0.374	0.068	2.44677e-72	3	IER5L
INTS6	3.31921e-75	0.671242	0.589	0.232	5.08503e-71	3	INTS6
H2AFX	7.53763e-75	0.670696	0.512	0.161	1.15476e-70	3	H2AFX
SERTAD1	6.02304e-71	0.568429	0.397	0.086	9.22729e-67	3	SERTAD1
HEXIM1	6.81737e-65	0.533057	0.415	0.106	1.04442e-60	3	HEXIM1
CSKMT	9.53606e-61	0.61119	0.523	0.182	1.46092e-56	3	CSKMT
TUBA1B	4.16552e-60	0.641771	0.698	0.39	6.38157e-56	3	TUBA1B
MARCKSL1	8.1374e-57	0.500506	0.419	0.122	1.24665e-52	3	MARCKSL1
SGK1	1.3198e-56	0.463589	0.273	0.043	2.02193e-52	3	SGK1
H3F3B	1.16549e-53	0.49418	0.998	0.976	1.78553e-49	3	H3F3B
NFKBIA1	8.86021e-49	0.7743	0.8	0.574	1.35738e-44	3	NFKBIA
EIF4A3	2.71219e-48	0.472819	0.393	0.132	4.15508e-44	3	EIF4A3
SRSF7	3.99971e-48	0.513757	0.872	0.739	6.12756e-44	3	SRSF7
SOCS1	1.08174e-47	0.467691	0.465	0.173	1.65722e-43	3	SOCS1
CXCR4	4.19267e-46	0.644545	0.831	0.637	6.42317e-42	3	CXCR4
SNHG1	9.84546e-46	0.522652	0.603	0.321	1.50832e-41	3	SNHG1
DDIT4	3.49734e-45	0.621908	0.61	0.375	5.35792e-41	3	DDIT4
HSPA8	5.85747e-45	0.503458	0.961	0.875	8.97364e-41	3	HSPA8
SLC38A2	5.44929e-44	0.556514	0.562	0.292	8.34831e-40	3	SLC38A2
PABPC11	1.45913e-43	0.479966	0.992	0.953	2.23538e-39	3	PABPC1
ID2	1.19448e-41	0.641762	0.523	0.251	1.82994e-37	3	ID2
DNAJB1	3.48753e-41	0.600039	0.833	0.622	5.3429e-37	3	DNAJB1
MYLIP	6.7727e-41	0.491259	0.525	0.265	1.03758e-36	3	MYLIP
POLR2A	1.10287e-39	0.462094	0.467	0.214	1.6896e-35	3	POLR2A
UBC	1.27611e-39	0.488323	0.973	0.934	1.955e-35	3	UBC
SARAF1	2.51488e-39	0.472004	0.973	0.902	3.85279e-35	3	SARAF
SNHG12	1.24778e-36	0.457129	0.504	0.245	1.9116e-32	3	SNHG12
IER5	1.90495e-36	0.375536	0.328	0.106	2.91839e-32	3	IER5
DNAJA1	1.0679e-35	0.442434	0.43	0.235	1.63602e-31	3	DNAJA1
JUND	6.85764e-34	0.452003	0.913	0.802	1.05059e-29	3	JUND
PPP1R10	5.11624e-32	0.359667	0.415	0.181	7.83808e-28	3	PPP1R10
ZFP36L21	6.35075e-32	0.451371	0.967	0.927	9.72935e-28	3	ZFP36L2
MAT2A	1.03534e-31	0.384341	0.405	0.185	1.58614e-27	3	MAT2A
NR4A2	3.15971e-31	0.419427	0.308	0.11	4.84068e-27	3	NR4A2
HIST1H4C	2.14164e-30	0.529337	0.672	0.54	3.28099e-26	3	HIST1H4C
BTG1	3.02552e-29	0.369043	0.996	0.974	4.6351e-25	3	BTG1
SRSF2	6.59508e-29	0.436763	0.705	0.511	1.01037e-24	3	SRSF2
SLC2A3	5.22778e-28	0.392031	0.444	0.245	8.00896e-24	3	SLC2A3
PPP1R15A	4.61389e-27	0.427521	0.49	0.255	7.06848e-23	3	PPP1R15A
IFRD1	8.90341e-27	0.315001	0.331	0.131	1.364e-22	3	IFRD1
SAT1	1.29701e-26	0.461837	0.591	0.403	1.98701e-22	3	SAT1
UBB	4.68955e-26	0.403815	0.841	0.72	7.18439e-22	3	UBB
CD691	2.39678e-25	0.533979	0.64	0.473	3.67187e-21	3	CD69
H2AFZ	7.99445e-25	0.420032	0.57	0.381	1.22475e-20	3	H2AFZ
EIF1	8.49755e-25	0.295229	1	0.994	1.30183e-20	3	EIF1
FUS	1.37849e-24	0.34584	0.791	0.643	2.11184e-20	3	FUS
DYNLL1	5.28901e-24	0.353938	0.475	0.262	8.10277e-20	3	DYNLL1
CALM2	2.60379e-23	0.389058	0.686	0.512	3.98901e-19	3	CALM2
TSPYL2	3.9534e-23	0.340249	0.434	0.228	6.05661e-19	3	TSPYL2
RGCC	9.83294e-23	0.400458	0.407	0.214	1.50641e-18	3	RGCC
DDX3X	8.30811e-22	0.370261	0.494	0.329	1.2728e-17	3	DDX3X
EIF4A2	2.29357e-21	0.355578	0.698	0.529	3.51375e-17	3	EIF4A2
SNHG5	2.94959e-21	0.360504	0.684	0.531	4.51877e-17	3	SNHG5
WSB1	1.02973e-20	0.338504	0.471	0.286	1.57754e-16	3	WSB1
LBH	9.1918e-20	0.370914	0.63	0.442	1.40818e-15	3	LBH
NFKBIZ1	1.67224e-19	0.322245	0.455	0.255	2.56187e-15	3	NFKBIZ
TLE4	3.94171e-19	0.301243	0.452	0.271	6.03871e-15	3	TLE4
FHIT1	4.58836e-19	0.279435	0.302	0.126	7.02937e-15	3	FHIT
TOB11	1.51089e-18	0.320681	0.411	0.225	2.31469e-14	3	TOB1
BTG2	3.91469e-18	0.314814	0.432	0.257	5.99731e-14	3	BTG2
ZFAS1	6.64423e-18	0.31791	0.822	0.699	1.0179e-13	3	ZFAS1
SRSF3	1.13701e-17	0.292182	0.552	0.378	1.74189e-13	3	SRSF3
SNHG71	1.24752e-16	0.319178	0.541	0.344	1.9112e-12	3	SNHG7
HSP90AB1	1.38082e-16	0.314528	0.909	0.814	2.11542e-12	3	HSP90AB1
HSPA1B	2.1203e-16	0.512989	0.49	0.298	3.2483e-12	3	HSPA1B
TRABD2A1	2.13467e-16	0.271272	0.37	0.193	3.27031e-12	3	TRABD2A
LEF11	2.91645e-16	0.319282	0.649	0.455	4.468e-12	3	LEF1
TCF71	5.23479e-16	0.299421	0.864	0.731	8.01969e-12	3	TCF7
MYC	5.43772e-16	0.322999	0.399	0.221	8.33058e-12	3	MYC
ZFP36	9.44763e-16	0.291807	0.791	0.648	1.44738e-11	3	ZFP36
CBX4	1.78366e-15	0.273791	0.399	0.233	2.73256e-11	3	CBX4
SATB1	2.7373e-15	0.267176	0.461	0.281	4.19354e-11	3	SATB1
CD55	4.84956e-15	0.300601	0.45	0.273	7.42952e-11	3	CD55
IL6ST1	5.33004e-15	0.281378	0.486	0.299	8.16562e-11	3	IL6ST
SBDS	1.37214e-14	0.251372	0.483	0.299	2.10212e-10	3	SBDS
SAP18	2.44115e-14	0.282801	0.543	0.398	3.73985e-10	3	SAP18
EIF5	1.5472e-13	0.278483	0.601	0.434	2.37032e-09	3	EIF5
NPM11	3.48499e-13	0.268027	0.955	0.899	5.339e-09	3	NPM1
EEF1G1	1.1178e-12	0.251565	0.99	0.972	1.71248e-08	3	EEF1G
ZFP36L1	2.60948e-12	0.294821	0.539	0.447	3.99773e-08	3	ZFP36L1
TAGAP	2.8688e-12	0.287585	0.585	0.462	4.395e-08	3	TAGAP
GAS51	3.695e-12	0.265348	0.839	0.72	5.66074e-08	3	GAS5
EEF2	6.67811e-12	0.256597	0.992	0.972	1.02309e-07	3	EEF2
EIF4A1	1.20723e-11	0.282617	0.607	0.46	1.84947e-07	3	EIF4A1
TSC22D31	2.42958e-11	0.293385	0.942	0.88	3.72212e-07	3	TSC22D3
TNFAIP31	9.5696e-11	0.263227	0.609	0.457	1.46606e-06	3	TNFAIP3
PIM1	2.34919e-10	0.279782	0.519	0.377	3.59896e-06	3	PIM1
EIF3E1	4.87719e-09	0.276968	0.694	0.587	7.47185e-05	3	EIF3E
NKG7	1.0082e-276	2.76988	0.983	0.148	1.54456e-272	4	NKG7
CCL5	3.32046e-241	2.56637	0.99	0.291	5.08694e-237	4	CCL5
CST7	6.05255e-207	1.8769	0.913	0.171	9.2725e-203	4	CST7
CTSW	4.37112e-195	1.54974	0.938	0.405	6.69656e-191	4	CTSW
GZMH	1.24137e-177	1.6699	0.754	0.079	1.90179e-173	4	GZMH
CCL4	2.42246e-173	1.42961	0.709	0.064	3.7112e-169	4	CCL4
ZEB2	1.49206e-167	1.24315	0.701	0.067	2.28584e-163	4	ZEB2
KLRD1	1.80312e-154	1.29991	0.677	0.068	2.76238e-150	4	KLRD1
PLEK	4.93772e-148	1.03738	0.697	0.081	7.56459e-144	4	PLEK
GZMA	3.64675e-139	1.42307	0.826	0.17	5.58683e-135	4	GZMA
HCST	1.06116e-132	1.0037	0.97	0.818	1.6257e-128	4	HCST
ADGRG1	4.80988e-122	0.855923	0.535	0.043	7.36873e-118	4	ADGRG1
ITGB2	1.00428e-116	1.0272	0.928	0.663	1.53855e-112	4	ITGB2
CMC1	1.87254e-115	1.16197	0.575	0.107	2.86874e-111	4	CMC1
EFHD2	2.78167e-113	1.15147	0.821	0.248	4.26151e-109	4	EFHD2
KLRK1	8.68698e-112	1.03504	0.744	0.181	1.33085e-107	4	KLRK1
FGFBP2	1.56377e-109	1.02835	0.56	0.067	2.3957e-105	4	FGFBP2
PFN11	1.99924e-101	0.922787	0.995	0.977	3.06283e-97	4	PFN1
B2M	2.29905e-100	0.708197	1	1	3.52215e-96	4	B2M
KLRC4	2.92935e-97	0.827606	0.582	0.102	4.48776e-93	4	KLRC4
DUSP2	1.27773e-96	1.53515	0.754	0.25	1.95748e-92	4	DUSP2
ZFP361	3.76448e-96	1.16034	0.833	0.648	5.76719e-92	4	ZFP36
GZMB	3.99056e-96	0.897316	0.485	0.051	6.11354e-92	4	GZMB
PRF1	3.70679e-92	0.977943	0.637	0.122	5.6788e-88	4	PRF1
FCGR3A	3.00192e-91	0.762725	0.4	0.026	4.59894e-87	4	FCGR3A
CYBA	7.72041e-87	0.806604	0.975	0.866	1.18277e-82	4	CYBA
AOAH	2.17603e-86	0.616419	0.45	0.051	3.33368e-82	4	AOAH
C1orf21	2.08127e-83	0.515868	0.376	0.028	3.18851e-79	4	C1orf21
FGR	6.73945e-82	0.600388	0.391	0.032	1.03248e-77	4	FGR
HLA-B	8.27679e-80	0.658265	1	1	1.268e-75	4	HLA-B
KLRC2	2.35035e-79	0.828703	0.299	0.014	3.60073e-75	4	KLRC2
HLA-C	1.71096e-77	0.690229	1	0.996	2.62119e-73	4	HLA-C
HLA-DRB1	4.27467e-77	0.840879	0.435	0.051	6.54879e-73	4	HLA-DRB1
CD74	1.34464e-76	1.22814	0.786	0.511	2.05998e-72	4	CD74
TMSB4X1	2.84741e-76	0.656534	1	1	4.36223e-72	4	TMSB4X
GZMM	6.90941e-75	0.832869	0.736	0.341	1.05852e-70	4	GZMM
HLA-DPA1	9.00464e-75	0.776272	0.565	0.121	1.37951e-70	4	HLA-DPA1
SRGN	1.15999e-74	0.953971	0.751	0.319	1.7771e-70	4	SRGN
SH3BGRL31	1.17211e-74	0.790982	0.995	0.937	1.79568e-70	4	SH3BGRL3
TBX21	7.02569e-72	0.628953	0.453	0.064	1.07634e-67	4	TBX21
FCRL3	2.99566e-69	0.539544	0.351	0.033	4.58936e-65	4	FCRL3
HLA-DPB1	7.02073e-69	0.767367	0.567	0.143	1.07558e-64	4	HLA-DPB1
FCRL6	3.47073e-68	0.534767	0.383	0.044	5.31716e-64	4	FCRL6
CX3CR1	5.91126e-68	0.562193	0.363	0.035	9.05606e-64	4	CX3CR1
HLA-A	1.03683e-67	0.702086	1	0.99	1.58842e-63	4	HLA-A
CLIC3	4.27209e-67	0.721486	0.378	0.049	6.54483e-63	4	CLIC3
MATK	2.27495e-66	0.623699	0.505	0.107	3.48522e-62	4	MATK
SYNE1	2.68183e-65	0.795862	0.711	0.257	4.10856e-61	4	SYNE1
SAMD3	3.50448e-65	0.663544	0.565	0.139	5.36886e-61	4	SAMD3
PTGDR	4.40151e-63	0.603802	0.415	0.063	6.74312e-59	4	PTGDR
CD8A	1.45509e-62	0.905397	0.557	0.185	2.22919e-58	4	CD8A
CFL11	1.72604e-61	0.634398	0.988	0.941	2.64429e-57	4	CFL1
MAP3K8	1.14422e-60	0.567732	0.348	0.043	1.75294e-56	4	MAP3K8
TTC38	6.13731e-60	0.467618	0.328	0.033	9.40237e-56	4	TTC38
MT2A	1.11443e-59	0.971709	0.664	0.3	1.7073e-55	4	MT2A
IKZF2	1.13143e-59	0.534767	0.348	0.044	1.73334e-55	4	IKZF2
KLRG1	1.26196e-54	0.700603	0.58	0.188	1.93332e-50	4	KLRG1
CD3D	8.126e-52	0.543341	0.876	0.779	1.2449e-47	4	CD3D
C12orf75	1.67431e-51	0.609173	0.527	0.159	2.56504e-47	4	C12orf75
PYHIN1	8.10437e-51	0.664284	0.557	0.176	1.24159e-46	4	PYHIN1
ARPC2	2.62289e-50	0.615464	0.871	0.76	4.01826e-46	4	ARPC2
LYAR	1.23745e-49	0.657111	0.54	0.17	1.89578e-45	4	LYAR
CEP78	2.60869e-49	0.569845	0.4	0.08	3.99651e-45	4	CEP78
ABHD17A	7.89085e-49	0.716062	0.751	0.399	1.20888e-44	4	ABHD17A
APMAP	1.28805e-48	0.527764	0.468	0.125	1.97329e-44	4	APMAP
HOPX	2.55419e-46	0.588406	0.465	0.13	3.91303e-42	4	HOPX
ARPC5L	3.0912e-46	0.587845	0.537	0.199	4.73572e-42	4	ARPC5L
PTP4A2	7.11395e-46	0.666557	0.761	0.467	1.08986e-41	4	PTP4A2
S1PR5	1.7471e-45	0.417611	0.271	0.029	2.67656e-41	4	S1PR5
F2R	9.39581e-45	0.397918	0.281	0.036	1.43944e-40	4	F2R
SLAMF7	1.85977e-44	0.353798	0.271	0.032	2.84916e-40	4	SLAMF7
TIGIT	7.08285e-44	0.50332	0.338	0.057	1.08509e-39	4	TIGIT
HIST1H1E1	1.3807e-43	0.864366	0.736	0.517	2.11523e-39	4	HIST1H1E
CD81	4.70104e-43	0.607901	0.677	0.341	7.202e-39	4	CD81
LITAF	5.11147e-43	0.664672	0.694	0.423	7.83078e-39	4	LITAF
TOX	1.11608e-42	0.365789	0.261	0.029	1.70983e-38	4	TOX
RUNX3	1.71536e-41	0.553117	0.502	0.177	2.62793e-37	4	RUNX3
CLIC11	2.06514e-41	0.661892	0.729	0.427	3.16379e-37	4	CLIC1
MBP	2.80511e-41	0.659491	0.754	0.436	4.29743e-37	4	MBP
CALM1	1.0293e-40	0.522762	0.99	0.968	1.57689e-36	4	CALM1
CTSC	1.33312e-40	0.564434	0.532	0.205	2.04234e-36	4	CTSC
LSP1	1.84935e-40	0.538302	0.848	0.711	2.8332e-36	4	LSP1
ACTB1	8.05698e-40	0.720572	0.998	0.994	1.23433e-35	4	ACTB
GNG2	2.13417e-39	0.59508	0.6	0.267	3.26954e-35	4	GNG2
VAV3	2.23252e-39	0.424977	0.296	0.052	3.42021e-35	4	VAV3
IFITM21	3.41709e-39	0.526546	0.813	0.75	5.23497e-35	4	IFITM2
LYST	5.87913e-39	0.577502	0.433	0.129	9.00683e-35	4	LYST
CD99	7.09951e-37	0.57875	0.813	0.635	1.08764e-32	4	CD99
PPP2R5C	1.29555e-36	0.647	0.729	0.392	1.98478e-32	4	PPP2R5C
USP28	1.48544e-36	0.330988	0.259	0.042	2.27569e-32	4	USP28
PAXX	1.12539e-35	0.591201	0.801	0.537	1.72409e-31	4	PAXX
MYL61	2.60102e-35	0.510245	0.923	0.828	3.98476e-31	4	MYL6
CD3G	1.43698e-34	0.547303	0.764	0.551	2.20146e-30	4	CD3G
MT-CO1	1.7438e-34	0.386564	0.998	0.989	2.6715e-30	4	MT-CO1
H3F3A	1.18547e-33	0.45337	0.938	0.862	1.81614e-29	4	H3F3A
RASSF1	1.5267e-33	0.531565	0.525	0.207	2.33891e-29	4	RASSF1
GSTP1	1.77029e-33	0.505463	0.552	0.287	2.71209e-29	4	GSTP1
TGFBR3	7.21568e-33	0.441613	0.408	0.123	1.10544e-28	4	TGFBR3
ACTN4	7.74713e-31	0.528345	0.527	0.224	1.18686e-26	4	ACTN4
GAPDH	1.33451e-30	0.390741	0.923	0.915	2.04448e-26	4	GAPDH
CD63	3.56354e-30	0.440091	0.433	0.175	5.45935e-26	4	CD63
PLAAT4	5.30347e-30	0.435271	0.709	0.496	8.12492e-26	4	PLAAT4
PECAM1	5.34135e-30	0.344399	0.266	0.065	8.18296e-26	4	PECAM1
PPIA	7.73108e-30	0.311867	0.91	0.911	1.1844e-25	4	PPIA
SPON2	9.95387e-30	0.349886	0.256	0.049	1.52493e-25	4	SPON2
SLC9A3R1	1.22049e-29	0.571729	0.652	0.357	1.86979e-25	4	SLC9A3R1
MYO1F	3.26698e-29	0.502227	0.56	0.237	5.00502e-25	4	MYO1F
CD8B1	3.96062e-29	0.439557	0.44	0.221	6.06766e-25	4	CD8B
IFITM11	8.85671e-29	0.439309	0.97	0.943	1.35685e-24	4	IFITM1
PTPRC	1.55108e-28	0.546739	0.983	0.933	2.37625e-24	4	PTPRC
SERF2	1.68614e-28	0.350941	0.985	0.973	2.58316e-24	4	SERF2
TRG-AS1	1.53509e-27	0.43313	0.391	0.141	2.35176e-23	4	TRG-AS1
RHOC	1.25258e-26	0.354139	0.333	0.105	1.91896e-22	4	RHOC
GAB3	2.11948e-26	0.304873	0.256	0.061	3.24704e-22	4	GAB3
TSEN54	2.35597e-26	0.371701	0.443	0.186	3.60934e-22	4	TSEN54
TPST2	5.34432e-26	0.413819	0.393	0.132	8.18749e-22	4	TPST2
TMA7	8.74824e-26	0.292467	0.955	0.922	1.34023e-21	4	TMA7
SRP14	1.36148e-25	0.330204	0.841	0.779	2.08579e-21	4	SRP14
TPM3	3.11574e-25	0.365874	0.848	0.799	4.77331e-21	4	TPM3
ZBTB38	1.92875e-24	0.354649	0.415	0.176	2.95485e-20	4	ZBTB38
MYO1G	2.03226e-24	0.451478	0.637	0.333	3.11342e-20	4	MYO1G
MSN	2.88959e-24	0.490616	0.659	0.416	4.42686e-20	4	MSN
LPCAT1	3.10886e-24	0.324629	0.256	0.061	4.76278e-20	4	LPCAT1
MCTP2	3.24007e-24	0.277329	0.271	0.074	4.96379e-20	4	MCTP2
RAB37	1.03187e-23	0.386452	0.351	0.122	1.58083e-19	4	RAB37
DBI	1.05753e-23	0.391848	0.493	0.272	1.62013e-19	4	DBI
STOM	1.73183e-23	0.342827	0.316	0.096	2.65316e-19	4	STOM
MYL12B	1.98291e-23	0.429403	0.729	0.559	3.03782e-19	4	MYL12B
SSBP4	2.1958e-23	0.463786	0.597	0.322	3.36397e-19	4	SSBP4
ARPC3	3.56322e-23	0.415633	0.719	0.573	5.45885e-19	4	ARPC3
RHOA	7.0014e-23	0.381184	0.697	0.613	1.07261e-18	4	RHOA
CD3E	7.24709e-23	0.33002	0.98	0.961	1.11025e-18	4	CD3E
TGFB1	8.23813e-23	0.525312	0.754	0.58	1.26208e-18	4	TGFB1
CYTOR	1.14937e-22	0.330933	0.353	0.126	1.76084e-18	4	CYTOR
PPP1CA	1.48947e-22	0.444255	0.609	0.378	2.28187e-18	4	PPP1CA
OAZ1	1.54149e-22	0.32974	0.861	0.81	2.36156e-18	4	OAZ1
SYTL3	2.19983e-22	0.273113	0.361	0.156	3.37014e-18	4	SYTL3
CAP1	2.75523e-22	0.417209	0.652	0.431	4.22101e-18	4	CAP1
IL2RB	3.07217e-22	0.351634	0.308	0.096	4.70656e-18	4	IL2RB
PRKCB	4.46456e-22	0.454355	0.555	0.3	6.83971e-18	4	PRKCB
SEPTIN7	4.83701e-22	0.431103	0.719	0.5	7.4103e-18	4	SEPTIN7
TLN1	1.1526e-21	0.467879	0.632	0.402	1.76578e-17	4	TLN1
ARL4C	1.93687e-21	0.518664	0.796	0.601	2.96728e-17	4	ARL4C
IL2RG	2.05787e-21	0.373152	0.818	0.759	3.15266e-17	4	IL2RG
SASH3	1.10989e-20	0.341953	0.423	0.194	1.70035e-16	4	SASH3
ATP8A1	1.19695e-20	0.348137	0.328	0.121	1.83373e-16	4	ATP8A1
REL	1.33484e-20	0.32938	0.378	0.162	2.04497e-16	4	REL
RAC2	2.31748e-20	0.364264	0.886	0.847	3.55038e-16	4	RAC2
PRR5	2.59937e-20	0.281745	0.299	0.114	3.98224e-16	4	PRR5
LCP1	5.38525e-20	0.460243	0.731	0.575	8.25021e-16	4	LCP1
CLEC2B	6.35527e-20	0.406389	0.485	0.254	9.73628e-16	4	CLEC2B
FLNA	8.3498e-20	0.548027	0.779	0.575	1.27919e-15	4	FLNA
GNAI2	9.43035e-20	0.420859	0.731	0.558	1.44473e-15	4	GNAI2
CHST12	1.03554e-19	0.321497	0.353	0.135	1.58645e-15	4	CHST12
ITGAL	3.66759e-19	0.424182	0.527	0.262	5.61875e-15	4	ITGAL
APOBEC3G	5.0197e-19	0.321586	0.313	0.115	7.69017e-15	4	APOBEC3G
CTSD	5.33537e-19	0.325867	0.448	0.236	8.17379e-15	4	CTSD
IQGAP1	6.07887e-19	0.365936	0.53	0.293	9.31282e-15	4	IQGAP1
ITGA4	6.29133e-19	0.29876	0.592	0.365	9.63832e-15	4	ITGA4
BIN2	9.27476e-19	0.39504	0.684	0.471	1.42089e-14	4	BIN2
MRPL10	1.27053e-18	0.271508	0.266	0.093	1.94646e-14	4	MRPL10
GUK1	1.54888e-18	0.386428	0.672	0.483	2.37288e-14	4	GUK1
TNFRSF1B	1.55033e-18	0.357504	0.41	0.179	2.3751e-14	4	TNFRSF1B
ELOB	1.69152e-18	0.339943	0.706	0.577	2.59141e-14	4	ELOB
SRPK2	1.89038e-18	0.287109	0.458	0.247	2.89606e-14	4	SRPK2
PIP4K2A	3.00341e-18	0.41855	0.525	0.303	4.60122e-14	4	PIP4K2A
GPR174	5.70037e-18	0.356139	0.41	0.193	8.73296e-14	4	GPR174
PPDPF	6.51545e-18	0.250922	0.935	0.923	9.98166e-14	4	PPDPF
MYL12A1	7.49506e-18	0.313044	0.92	0.899	1.14824e-13	4	MYL12A
BLOC1S1	1.04973e-17	0.293551	0.493	0.302	1.60818e-13	4	BLOC1S1
YWHAZ	1.36702e-17	0.374536	0.786	0.694	2.09428e-13	4	YWHAZ
STK17A	1.40642e-17	0.386435	0.619	0.396	2.15463e-13	4	STK17A
UBB1	1.6996e-17	0.328156	0.776	0.729	2.60378e-13	4	UBB
GK5	2.27266e-17	0.267283	0.254	0.084	3.48171e-13	4	GK5
MIDN	2.55454e-17	0.289414	0.269	0.088	3.91356e-13	4	MIDN
CHCHD2	2.83766e-17	0.289947	0.769	0.688	4.3473e-13	4	CHCHD2
PTPRE	3.87971e-17	0.28432	0.259	0.085	5.94372e-13	4	PTPRE
DNAJC1	3.90232e-17	0.302378	0.373	0.165	5.97836e-13	4	DNAJC1
RAC1	4.80029e-17	0.299797	0.478	0.295	7.35405e-13	4	RAC1
ARHGAP25	5.91861e-17	0.306875	0.43	0.214	9.06731e-13	4	ARHGAP25
HMGB1	7.22552e-17	0.333954	0.925	0.901	1.10695e-12	4	HMGB1
IDI1	8.58462e-17	0.272548	0.284	0.11	1.31516e-12	4	IDI1
IGF2R	1.10674e-16	0.346483	0.381	0.168	1.69553e-12	4	IGF2R
PPP1R18	1.26637e-16	0.375963	0.493	0.283	1.94007e-12	4	PPP1R18
EIF11	2.07924e-16	0.336685	0.995	0.995	3.18539e-12	4	EIF1
ARL6IP1	2.47593e-16	0.357531	0.552	0.371	3.79313e-12	4	ARL6IP1
PTPRCAP	2.53579e-16	0.288718	0.502	0.365	3.88483e-12	4	PTPRCAP
FBXW5	2.62336e-16	0.294439	0.52	0.314	4.01899e-12	4	FBXW5
RAB5IF	4.81971e-16	0.320451	0.331	0.157	7.3838e-12	4	RAB5IF
RAB29	6.25385e-16	0.260142	0.316	0.135	9.58089e-12	4	RAB29
HIST1H1C	6.51823e-16	0.384698	0.418	0.252	9.98593e-12	4	HIST1H1C
BSG	1.24226e-15	0.261904	0.448	0.276	1.90315e-11	4	BSG
FYN	1.29568e-15	0.435931	0.719	0.484	1.98498e-11	4	FYN
PRKCH	1.7426e-15	0.461417	0.597	0.369	2.66966e-11	4	PRKCH
PARP8	1.91403e-15	0.402243	0.59	0.367	2.93229e-11	4	PARP8
NUCB2	2.51272e-15	0.255755	0.398	0.243	3.84948e-11	4	NUCB2
ADGRE5	3.14611e-15	0.383482	0.555	0.34	4.81985e-11	4	ADGRE5
RAB27A	3.25846e-15	0.259525	0.276	0.108	4.99196e-11	4	RAB27A
RABGAP1L	3.29195e-15	0.346164	0.458	0.237	5.04327e-11	4	RABGAP1L
PTPN22	3.95253e-15	0.302741	0.303	0.126	6.05528e-11	4	PTPN22
HIST1H1D	5.12673e-15	0.390961	0.498	0.344	7.85415e-11	4	HIST1H1D
AGTPBP1	5.33597e-15	0.268274	0.331	0.146	8.17471e-11	4	AGTPBP1
PPP3CC	7.77881e-15	0.319336	0.51	0.298	1.19171e-10	4	PPP3CC
ARF6	1.18936e-14	0.33773	0.56	0.373	1.8221e-10	4	ARF6
PTPN18	1.42613e-14	0.273028	0.353	0.185	2.18484e-10	4	PTPN18
MFSD10	1.60817e-14	0.32163	0.453	0.26	2.46371e-10	4	MFSD10
PRELID1	1.64903e-14	0.27051	0.47	0.309	2.52631e-10	4	PRELID1
PTPRA	2.37403e-14	0.34043	0.435	0.23	3.63701e-10	4	PTPRA
AKAP13	2.42181e-14	0.387766	0.632	0.404	3.71022e-10	4	AKAP13
IKZF3	2.56908e-14	0.352334	0.463	0.246	3.93583e-10	4	IKZF3
NDUFB2	3.10724e-14	0.283682	0.547	0.403	4.76029e-10	4	NDUFB2
UBE2V1	4.21618e-14	0.270911	0.495	0.332	6.45919e-10	4	UBE2V1
CSK	5.77129e-14	0.261376	0.545	0.365	8.84162e-10	4	CSK
SET	6.06102e-14	0.306373	0.674	0.529	9.28548e-10	4	SET
HERPUD1	6.65203e-14	0.346447	0.396	0.21	1.01909e-09	4	HERPUD1
RAP1B	8.44146e-14	0.376282	0.57	0.373	1.29323e-09	4	RAP1B
NR4A21	1.72007e-13	0.33375	0.279	0.117	2.63514e-09	4	NR4A2
DRAP1	2.76536e-13	0.265695	0.545	0.39	4.23653e-09	4	DRAP1
MAPK1	2.96061e-13	0.314958	0.386	0.19	4.53565e-09	4	MAPK1
LY6E1	3.27558e-13	0.312934	0.602	0.479	5.01819e-09	4	LY6E
CBLB	3.4256e-13	0.289053	0.415	0.223	5.24801e-09	4	CBLB
HSPA5	3.93956e-13	0.375699	0.438	0.303	6.03541e-09	4	HSPA5
BZW1	4.5405e-13	0.263326	0.45	0.274	6.95604e-09	4	BZW1
DOK2	4.90367e-13	0.276783	0.386	0.208	7.51243e-09	4	DOK2
C5orf56	6.77114e-13	0.284013	0.4	0.209	1.03734e-08	4	C5orf56
TRAPPC1	8.56068e-13	0.258045	0.485	0.339	1.3115e-08	4	TRAPPC1
CEMIP2	1.00645e-12	0.264854	0.259	0.102	1.54188e-08	4	CEMIP2
CALR	1.52992e-12	0.378695	0.557	0.397	2.34384e-08	4	CALR
PDIA3	2.24527e-12	0.345831	0.527	0.362	3.43975e-08	4	PDIA3
ZBTB1	2.52646e-12	0.260418	0.296	0.141	3.87054e-08	4	ZBTB1
PTPN6	2.61609e-12	0.345801	0.47	0.292	4.00785e-08	4	PTPN6
IQGAP2	3.04402e-12	0.323499	0.515	0.314	4.66344e-08	4	IQGAP2
AKNA	6.16667e-12	0.296758	0.567	0.367	9.44733e-08	4	AKNA
GNAS	1.09303e-11	0.279163	0.831	0.764	1.67453e-07	4	GNAS
PSME11	1.10222e-11	0.27076	0.724	0.632	1.68861e-07	4	PSME1
WIPF1	1.23345e-11	0.294983	0.55	0.364	1.88964e-07	4	WIPF1
KCNAB2	1.62497e-11	0.267448	0.415	0.247	2.48945e-07	4	KCNAB2
ZBTB7A	1.68052e-11	0.257568	0.443	0.273	2.57455e-07	4	ZBTB7A
GPR65	2.00284e-11	0.250326	0.299	0.156	3.06836e-07	4	GPR65
HLA-F	3.22407e-11	0.284863	0.687	0.528	4.93928e-07	4	HLA-F
SYNE2	3.56955e-11	0.335	0.687	0.481	5.46855e-07	4	SYNE2
ITM2A	6.45554e-11	0.286833	0.396	0.256	9.88989e-07	4	ITM2A
SUB1	6.78087e-11	0.26343	0.57	0.424	1.03883e-06	4	SUB1
EZR	7.28296e-11	0.257841	0.502	0.341	1.11575e-06	4	EZR
ARHGAP9	1.26605e-10	0.311109	0.485	0.306	1.93958e-06	4	ARHGAP9
CYTH4	1.3847e-10	0.255918	0.378	0.215	2.12136e-06	4	CYTH4
ACTR2	1.55816e-10	0.26102	0.547	0.388	2.38711e-06	4	ACTR2
FAM49B	1.79892e-10	0.327874	0.433	0.26	2.75595e-06	4	FAM49B
HLA-E	1.92186e-10	0.299174	0.995	0.983	2.94429e-06	4	HLA-E
NFATC2	2.19345e-10	0.312708	0.371	0.206	3.36036e-06	4	NFATC2
PRDM11	2.28279e-10	0.268999	0.376	0.224	3.49723e-06	4	PRDM1
IFI16	3.53723e-10	0.259117	0.381	0.229	5.41904e-06	4	IFI16
STK10	4.4556e-10	0.30268	0.52	0.328	6.82597e-06	4	STK10
SPN	4.5909e-10	0.252462	0.415	0.246	7.03326e-06	4	SPN
CDC42	1.22472e-09	0.274664	0.614	0.483	1.87627e-05	4	CDC42
IDS	4.21871e-09	0.268551	0.465	0.312	6.46306e-05	4	IDS
ACTG1	4.84482e-09	0.254263	0.963	0.954	7.42226e-05	4	ACTG1
MOB1A	6.38347e-09	0.2736	0.341	0.222	9.77948e-05	4	MOB1A
PSMB91	7.29613e-09	0.289137	0.612	0.474	0.000111777	4	PSMB9
H3F3B1	7.47001e-09	0.328285	0.998	0.977	0.000114441	4	H3F3B
CAPZB	8.93984e-09	0.25503	0.632	0.513	0.000136958	4	CAPZB
SH2D1A	1.15562e-08	0.257565	0.308	0.164	0.000177041	4	SH2D1A
BRD7	1.66139e-08	0.258193	0.473	0.34	0.000254525	4	BRD7
CD53	1.77174e-08	0.302966	0.602	0.456	0.000271431	4	CD53
CXCR41	1.79354e-08	0.334735	0.734	0.651	0.000274771	4	CXCR4
RBM39	2.27356e-08	0.2996	0.828	0.757	0.00034831	4	RBM39
DGKZ	2.48552e-08	0.253094	0.545	0.392	0.000380782	4	DGKZ
ATP2B4	2.73659e-08	0.258134	0.348	0.185	0.000419245	4	ATP2B4
IL321	8.78671e-08	0.259042	0.973	0.948	0.00134612	4	IL32
UBC1	3.17983e-07	0.267899	0.965	0.935	0.00487151	4	UBC
MACF1	9.28715e-07	0.324056	0.555	0.384	0.0142279	4	MACF1
IRF1	1.55385e-06	0.340672	0.493	0.34	0.0238049	4	IRF1
RNF213	1.78425e-06	0.336597	0.774	0.614	0.0273348	4	RNF213
PPP1R12A	2.48084e-06	0.260689	0.473	0.338	0.0380065	4	PPP1R12A
TCF72	1.28354e-38	0.441519	0.98	0.727	1.96638e-34	5	TCF7
ARHGEF1	1.1373e-27	1.02922	0.933	0.665	1.74234e-23	5	ARHGEF1
RASGRP2	5.57022e-27	0.506772	0.475	0.498	8.53357e-23	5	RASGRP2
ARHGAP4	5.8983e-26	0.643394	0.47	0.436	9.0362e-22	5	ARHGAP4
TNFRSF25	4.21728e-23	0.619098	0.386	0.263	6.46088e-19	5	TNFRSF25
USP34	3.28727e-22	0.361804	0.328	0.365	5.03609e-18	5	USP34
TMEM63A	5.81108e-22	0.57068	0.374	0.222	8.90257e-18	5	TMEM63A
PGGHG	1.51947e-21	0.725808	0.412	0.256	2.32782e-17	5	PGGHG
NLRC5	8.76988e-20	0.746163	0.461	0.252	1.34355e-15	5	NLRC5
TMC8	1.8434e-19	0.536833	0.493	0.5	2.82408e-15	5	TMC8
XIST	4.52505e-19	1.30191	0.672	0.39	6.93238e-15	5	XIST
CORO7	2.42118e-18	0.34759	0.296	0.3	3.70925e-14	5	CORO7
NFATC2IP	8.43988e-17	0.412679	0.304	0.242	1.29299e-12	5	NFATC2IP
CHD3	1.36041e-16	0.439063	0.368	0.355	2.08414e-12	5	CHD3
MBNL1	2.1048e-16	0.33774	0.986	0.774	3.22456e-12	5	MBNL1
EML4	3.64866e-16	0.620111	0.548	0.529	5.58974e-12	5	EML4
UTRN	4.14028e-16	0.454474	0.351	0.341	6.3429e-12	5	UTRN
DGKA	4.80819e-16	0.536358	0.429	0.385	7.36615e-12	5	DGKA
RSRP1	5.98689e-16	0.443097	0.986	0.776	9.17191e-12	5	RSRP1
NPIPB5	8.24624e-16	0.551361	0.29	0.111	1.26332e-11	5	NPIPB5
RNPC3	9.82279e-16	0.381664	0.316	0.282	1.50485e-11	5	RNPC3
PCSK7	2.86954e-15	0.532993	0.365	0.294	4.39613e-11	5	PCSK7
WASHC1	3.02449e-15	0.288684	0.328	0.363	4.63351e-11	5	WASHC1
NKTR	6.1609e-15	0.58546	0.51	0.517	9.43851e-11	5	NKTR
NSD3	1.43613e-14	0.349026	0.426	0.518	2.20015e-10	5	NSD3
GOLGA8B	1.81516e-14	0.605562	0.383	0.242	2.78082e-10	5	GOLGA8B
FGD3	3.17735e-14	0.343324	0.322	0.317	4.8677e-10	5	FGD3
GOLGA8A	3.45846e-14	0.458596	0.284	0.198	5.29836e-10	5	GOLGA8A
AAK1	3.50037e-14	0.576311	0.522	0.511	5.36256e-10	5	AAK1
ANKHD1	4.80808e-14	0.303364	0.278	0.284	7.36598e-10	5	ANKHD1
GSTK11	6.46578e-14	0.532679	0.994	0.804	9.90558e-10	5	GSTK1
NEAT1	7.15429e-14	0.898175	0.507	0.449	1.09604e-09	5	NEAT1
POLR2J3	9.89345e-14	0.5384	0.435	0.371	1.51568e-09	5	POLR2J3
BDP1	1.3572e-13	0.276297	0.261	0.28	2.07923e-09	5	BDP1
SNRNP70	1.40985e-13	0.5341	0.472	0.437	2.15988e-09	5	SNRNP70
AKAP9	1.75419e-13	0.403757	0.374	0.409	2.68743e-09	5	AKAP9
ARHGAP45	2.40951e-13	0.510107	0.467	0.474	3.69137e-09	5	ARHGAP45
SPG7	3.83533e-13	0.414028	0.284	0.201	5.87573e-09	5	SPG7
JAK3	7.47308e-13	0.373109	0.287	0.251	1.14488e-08	5	JAK3
FYB1	1.35371e-12	0.538406	0.997	0.811	2.07389e-08	5	FYB1
DDX39B	1.52606e-12	0.27456	0.348	0.406	2.33792e-08	5	DDX39B
ANKRD13D	1.58723e-12	0.356323	0.328	0.309	2.43163e-08	5	ANKRD13D
ANKRD11	2.52671e-12	0.415097	0.394	0.409	3.87092e-08	5	ANKRD11
SF1	2.56783e-12	0.415242	0.983	0.77	3.93392e-08	5	SF1
SIGIRR	3.63278e-12	0.262832	0.394	0.518	5.56542e-08	5	SIGIRR
TRABD	5.73247e-12	0.319827	0.394	0.461	8.78214e-08	5	TRABD
PLCG1	1.48024e-11	0.358162	0.29	0.228	2.26772e-07	5	PLCG1
ILF3	1.8329e-11	0.263739	0.304	0.359	2.808e-07	5	ILF3
DDX17	2.23734e-11	0.888848	0.986	0.704	3.4276e-07	5	DDX17
CCNL2	3.32017e-11	0.448112	0.333	0.271	5.0865e-07	5	CCNL2
PCM1	3.89965e-11	0.259267	0.31	0.366	5.97426e-07	5	PCM1
MYO1F1	5.3877e-11	0.313031	0.278	0.263	8.25396e-07	5	MYO1F
PNISR	7.63827e-11	0.549362	0.942	0.715	1.17018e-06	5	PNISR
CDK5RAP3	8.67104e-11	0.278055	0.345	0.414	1.3284e-06	5	CDK5RAP3
ZNF292	9.20494e-11	0.349962	0.359	0.363	1.4102e-06	5	ZNF292
MT-ATP8	1.23783e-10	0.635272	0.997	0.787	1.89636e-06	5	MT-ATP8
MT-ND2	2.00169e-10	0.687856	1	0.918	3.06658e-06	5	MT-ND2
RIPOR2	2.82558e-10	0.568544	0.951	0.712	4.32879e-06	5	RIPOR2
SYNE21	3.04237e-10	0.551258	0.475	0.5	4.66091e-06	5	SYNE2
LINC00342	3.97525e-10	0.469413	0.27	0.133	6.09008e-06	5	LINC00342
KANSL1	5.77876e-10	0.303886	0.359	0.401	8.85306e-06	5	KANSL1
PAG1	7.05767e-10	0.403385	0.328	0.305	1.08124e-05	5	PAG1
OGA	8.67596e-10	0.386304	0.394	0.405	1.32916e-05	5	OGA
TUT4	8.72067e-10	0.382003	0.345	0.357	1.33601e-05	5	TUT4
EPB41	9.41192e-10	0.298343	0.409	0.49	1.44191e-05	5	EPB41
LIMD2	1.11421e-09	0.36073	1	0.87	1.70697e-05	5	LIMD2
SRRM2	1.3288e-09	0.774765	0.994	0.778	2.03572e-05	5	SRRM2
AP1G2	2.23371e-09	0.262501	0.258	0.272	3.42204e-05	5	AP1G2
MT-CO11	3.34381e-09	1.21636	1	0.989	5.12272e-05	5	MT-CO1
AKNA1	3.38405e-09	0.436528	0.403	0.382	5.18436e-05	5	AKNA
TGOLN2	4.50531e-09	0.335615	0.371	0.406	6.90214e-05	5	TGOLN2
ANKRD44	4.81733e-09	0.351741	0.409	0.463	7.38015e-05	5	ANKRD44
IL10RA1	4.86562e-09	0.332082	0.38	0.428	7.45413e-05	5	IL10RA
PRRC2C	6.25737e-09	0.633709	0.916	0.673	9.58628e-05	5	PRRC2C
SMG1	8.02855e-09	0.423151	0.371	0.339	0.000122997	5	SMG1
STAT5B	1.53575e-08	0.251222	0.258	0.261	0.000235277	5	STAT5B
LUC7L3	2.64463e-08	0.497006	0.496	0.486	0.000405157	5	LUC7L3
CLEC2D	2.86341e-08	0.273941	0.333	0.4	0.000438674	5	CLEC2D
PILRB	2.91857e-08	0.374795	0.261	0.179	0.000447125	5	PILRB
ANKRD12	4.31899e-08	0.689909	0.881	0.641	0.000661669	5	ANKRD12
RBM391	4.45567e-08	0.458808	0.965	0.748	0.000682609	5	RBM39
GCC2	1.0644e-07	0.281412	0.397	0.502	0.00163066	5	GCC2
DDX51	1.63701e-07	0.261355	1	0.971	0.00250791	5	DDX5
ITGAL1	1.7675e-07	0.325558	0.299	0.283	0.00270782	5	ITGAL
PCNX1	3.48212e-07	0.313128	0.296	0.289	0.00533461	5	PCNX1
OGT	6.74885e-07	0.321186	0.403	0.478	0.0103392	5	OGT
FUS1	7.96086e-07	0.482444	0.841	0.644	0.012196	5	FUS
ARGLU1	8.8656e-07	0.713601	0.959	0.706	0.0135821	5	ARGLU1
SORL11	9.84025e-07	0.259948	0.328	0.408	0.0150753	5	SORL1
STK101	9.88184e-07	0.302187	0.33	0.345	0.015139	5	STK10
AKAP131	1.06338e-06	0.35613	0.4	0.424	0.0162909	5	AKAP13
NLRC3	1.06854e-06	0.344562	0.264	0.19	0.01637	5	NLRC3
RESF1	1.34022e-06	0.375553	0.82	0.634	0.0205322	5	RESF1
TRAF3IP3	1.71941e-06	0.556143	0.962	0.749	0.0263414	5	TRAF3IP3
BPTF	1.75567e-06	0.28073	0.33	0.355	0.0268969	5	BPTF
CORO1A1	1.85261e-06	0.260496	1	0.88	0.0283819	5	CORO1A
ATRX	2.59252e-06	0.27751	0.386	0.46	0.0397173	5	ATRX
HNRNPH1	2.71751e-06	0.393428	0.403	0.407	0.0416323	5	HNRNPH1
GNLY	0	3.86241	1	0.037	0	6	GNLY
GZMH1	2.93205e-275	2.05639	0.94	0.075	4.49191e-271	6	GZMH
NKG71	7.03999e-263	2.58058	0.997	0.159	1.07853e-258	6	NKG7
FGFBP21	6.49394e-245	1.66953	0.836	0.054	9.94872e-241	6	FGFBP2
B2M1	1.10401e-192	1.00906	1	1	1.69134e-188	6	B2M
CCL51	1.0756e-189	2.14906	0.997	0.301	1.64781e-185	6	CCL5
EFHD21	1.57343e-172	1.4279	0.896	0.251	2.4105e-168	6	EFHD2
GZMB1	2.12384e-168	1.28466	0.66	0.045	3.25373e-164	6	GZMB
CST71	2.79571e-168	1.58505	0.901	0.183	4.28302e-164	6	CST7
GZMA1	2.33003e-165	1.4858	0.899	0.174	3.5696e-161	6	GZMA
PRF11	1.81981e-139	1.23288	0.752	0.121	2.78795e-135	6	PRF1
HCST1	3.8803e-132	1.01606	0.985	0.819	5.94461e-128	6	HCST
HLA-C1	2.04483e-131	0.911384	1	0.996	3.13267e-127	6	HLA-C
CCL41	8.74745e-121	1.55372	0.636	0.079	1.34011e-116	6	CCL4
ZEB21	4.86535e-114	0.885411	0.627	0.082	7.45372e-110	6	ZEB2
PLEK1	9.32788e-114	0.898849	0.654	0.093	1.42903e-109	6	PLEK
HLA-B1	2.21533e-111	0.792179	1	1	3.39388e-107	6	HLA-B
CTSW1	3.43222e-107	1.20432	0.91	0.415	5.25816e-103	6	CTSW
IFITM22	8.27851e-106	0.931998	0.919	0.743	1.26827e-101	6	IFITM2
KLRD11	2.00095e-100	1.04117	0.594	0.083	3.06546e-96	6	KLRD1
FCRL61	1.83836e-98	0.688527	0.478	0.042	2.81637e-94	6	FCRL6
ADGRG11	7.31215e-97	0.744952	0.504	0.053	1.12022e-92	6	ADGRG1
HOPX1	1.19788e-95	0.920702	0.633	0.123	1.83516e-91	6	HOPX
SH3BGRL32	5.61128e-93	0.897369	1	0.937	8.59648e-89	6	SH3BGRL3
TMSB4X2	1.29129e-86	0.713712	1	1	1.97826e-82	6	TMSB4X
CX3CR11	1.2881e-83	0.621828	0.415	0.036	1.97337e-79	6	CX3CR1
ITGB21	3.99878e-81	0.910983	0.925	0.667	6.12613e-77	6	ITGB2
CYBA1	3.1966e-79	0.792213	0.985	0.867	4.89719e-75	6	CYBA
TBX211	4.80358e-76	0.633451	0.481	0.068	7.35908e-72	6	TBX21
PTGDR1	7.98638e-72	0.609579	0.46	0.065	1.22351e-67	6	PTGDR
PRSS23	1.63226e-69	0.449058	0.304	0.018	2.50062e-65	6	PRSS23
PFN12	3.36348e-69	0.746903	1	0.977	5.15285e-65	6	PFN1
CD991	1.1754e-68	0.745754	0.872	0.634	1.80072e-64	6	CD99
IFITM12	7.81139e-68	0.706578	0.985	0.943	1.1967e-63	6	IFITM1
HLA-A1	1.56919e-67	0.7029	1	0.99	2.40399e-63	6	HLA-A
S100A41	1.91266e-67	0.863701	1	0.845	2.93019e-63	6	S100A4
ABHD17A1	2.74724e-57	0.762928	0.794	0.401	4.20878e-53	6	ABHD17A
C12orf751	7.94104e-57	0.610509	0.564	0.161	1.21657e-52	6	C12orf75
SRGN1	8.15771e-57	0.766121	0.74	0.327	1.24976e-52	6	SRGN
MYBL1	3.18214e-56	0.778684	0.609	0.196	4.87504e-52	6	MYBL1
CD521	1.85515e-55	0.582055	0.976	0.974	2.84209e-51	6	CD52
S100A61	2.77889e-55	0.625022	0.976	0.914	4.25725e-51	6	S100A6
KLRG11	3.46749e-55	0.683931	0.612	0.191	5.31219e-51	6	KLRG1
HLA-DPA11	1.90831e-54	0.586598	0.516	0.131	2.92354e-50	6	HLA-DPA1
LITAF1	6.10256e-53	0.744094	0.749	0.423	9.34912e-49	6	LITAF
LYAR1	8.12426e-53	0.678448	0.57	0.173	1.24464e-48	6	LYAR
DUSP21	1.05553e-52	0.762328	0.696	0.261	1.61708e-48	6	DUSP2
FCGR3A1	2.04363e-52	0.586398	0.319	0.038	3.13084e-48	6	FCGR3A
S1PR51	2.49814e-52	0.406497	0.299	0.031	3.82716e-48	6	S1PR5
FGR1	2.6791e-52	0.428964	0.331	0.042	4.10438e-48	6	FGR
SPON21	6.85539e-52	0.493541	0.34	0.046	1.05025e-47	6	SPON2
CALM11	3.15617e-50	0.584373	0.994	0.968	4.83525e-46	6	CALM1
TGFBR31	1.16545e-49	0.580697	0.49	0.122	1.78548e-45	6	TGFBR3
ITGAM	6.59461e-49	0.387568	0.287	0.031	1.01029e-44	6	ITGAM
GZMM1	3.97896e-48	0.64968	0.716	0.349	6.09577e-44	6	GZMM
RASSF11	6.78866e-48	0.646624	0.588	0.207	1.04002e-43	6	RASSF1
HLA-DPB11	7.20441e-48	0.567652	0.522	0.153	1.10372e-43	6	HLA-DPB1
C1orf211	9.41088e-46	0.412276	0.299	0.039	1.44175e-41	6	C1orf21
CTSC1	1.87216e-44	0.578324	0.57	0.207	2.86814e-40	6	CTSC
CFL12	2.22276e-44	0.513837	0.964	0.944	3.40527e-40	6	CFL1
SAMD31	4.40538e-43	0.562853	0.507	0.149	6.74904e-39	6	SAMD3
MATK1	4.55607e-43	0.568015	0.445	0.117	6.9799e-39	6	MATK
CD3E1	6.02693e-42	0.425504	0.97	0.962	9.23326e-38	6	CD3E
CD811	9.16251e-41	0.587238	0.681	0.345	1.4037e-36	6	CD81
CLIC12	2.11507e-40	0.557777	0.752	0.43	3.24029e-36	6	CLIC1
LSP11	1.64965e-39	0.546095	0.842	0.714	2.52727e-35	6	LSP1
SLAMF71	1.17532e-38	0.341996	0.266	0.036	1.80059e-34	6	SLAMF7
COL6A2	1.56987e-38	0.41028	0.322	0.065	2.40503e-34	6	COL6A2
CD300A	4.14456e-38	0.318778	0.269	0.041	6.34947e-34	6	CD300A
ADRB2	4.61542e-38	0.344826	0.263	0.036	7.07082e-34	6	ADRB2
PATL2	1.55208e-37	0.459115	0.358	0.085	2.37778e-33	6	PATL2
MYL12A2	3.15346e-37	0.495768	0.943	0.898	4.83109e-33	6	MYL12A
MT2A1	1.3e-36	0.590852	0.636	0.307	1.99159e-32	6	MT2A
CYTOR1	5.58078e-36	0.464488	0.43	0.124	8.54976e-32	6	CYTOR
H3F3A1	1.17923e-34	0.416426	0.881	0.867	1.80658e-30	6	H3F3A
SYNE11	3.51961e-34	0.579018	0.624	0.27	5.39204e-30	6	SYNE1
PYHIN11	1.4291e-32	0.5222	0.51	0.185	2.18939e-28	6	PYHIN1
FTL	1.70318e-32	0.332859	1	0.988	2.60927e-28	6	FTL
OAZ11	2.60337e-32	0.426305	0.875	0.809	3.98837e-28	6	OAZ1
TMSB101	5.23144e-32	0.366385	1	0.999	8.01457e-28	6	TMSB10
TMA71	5.58063e-31	0.368412	0.946	0.924	8.54952e-27	6	TMA7
FCRL31	3.12567e-30	0.306684	0.251	0.045	4.78853e-26	6	FCRL3
MAP3K81	4.04417e-30	0.299879	0.266	0.054	6.19567e-26	6	MAP3K8
APMAP1	5.50588e-30	0.445657	0.4	0.135	8.43501e-26	6	APMAP
PAXX1	6.03855e-30	0.570596	0.815	0.54	9.25106e-26	6	PAXX
PPIA1	1.81867e-29	0.356603	0.94	0.908	2.7862e-25	6	PPIA
GSTP11	3.59028e-29	0.336947	0.549	0.291	5.50031e-25	6	GSTP1
PPP2R5C1	7.57172e-28	0.547921	0.716	0.397	1.15999e-23	6	PPP2R5C
ITGA41	1.13167e-27	0.387915	0.666	0.363	1.73371e-23	6	ITGA4
TGFB11	1.59737e-27	0.549977	0.788	0.58	2.44717e-23	6	TGFB1
SLC9A3R11	4.01778e-27	0.51017	0.654	0.361	6.15525e-23	6	SLC9A3R1
TPST21	5.00867e-27	0.429353	0.397	0.135	7.67329e-23	6	TPST2
ARPC21	5.29798e-27	0.477269	0.887	0.761	8.11651e-23	6	ARPC2
MYL12B1	1.14786e-26	0.448466	0.773	0.558	1.75852e-22	6	MYL12B
DDIT41	1.23662e-26	0.459032	0.639	0.382	1.8945e-22	6	DDIT4
DNAJC11	2.01632e-26	0.389704	0.433	0.163	3.08901e-22	6	DNAJC1
RAC21	2.17525e-26	0.385356	0.899	0.847	3.33249e-22	6	RAC2
MYO1F2	8.52844e-26	0.38959	0.546	0.243	1.30656e-21	6	MYO1F
ATP2B41	9.2905e-26	0.338984	0.448	0.18	1.4233e-21	6	ATP2B4
CD631	1.04975e-25	0.428692	0.418	0.179	1.60822e-21	6	CD63
PRDM12	1.28512e-25	0.439562	0.487	0.218	1.9688e-21	6	PRDM1
RUNX31	2.20215e-25	0.435545	0.454	0.186	3.3737e-21	6	RUNX3
SEPTIN71	2.51435e-25	0.487759	0.734	0.502	3.85198e-21	6	SEPTIN7
CD3G1	2.97227e-25	0.473162	0.749	0.555	4.55352e-21	6	CD3G
ZFP362	4.99397e-25	0.665249	0.803	0.653	7.65076e-21	6	ZFP36
CD3D1	7.91253e-25	0.380332	0.848	0.783	1.2122e-20	6	CD3D
RHOC1	1.23402e-24	0.34387	0.331	0.109	1.89051e-20	6	RHOC
SYTL31	1.33216e-24	0.382794	0.409	0.156	2.04087e-20	6	SYTL3
APOBEC3G1	1.6505e-24	0.359793	0.343	0.116	2.52856e-20	6	APOBEC3G
SSBP41	2.48517e-24	0.463489	0.612	0.325	3.80728e-20	6	SSBP4
ARPC5L1	3.93977e-24	0.403786	0.469	0.209	6.03573e-20	6	ARPC5L
LGALS11	4.4712e-24	0.280557	0.487	0.251	6.84987e-20	6	LGALS1
TRG-AS11	6.531e-24	0.371519	0.388	0.145	1.00055e-19	6	TRG-AS1
GPR651	6.60694e-24	0.393225	0.379	0.153	1.01218e-19	6	GPR65
FLNA1	7.66299e-24	0.543186	0.842	0.573	1.17397e-19	6	FLNA
GNG21	1.22607e-23	0.406093	0.552	0.275	1.87834e-19	6	GNG2
ACTB2	1.36437e-23	0.540583	1	0.994	2.09022e-19	6	ACTB
CD320	1.49969e-23	0.346105	0.346	0.134	2.29753e-19	6	CD320
YWHAQ	1.68925e-23	0.41277	0.534	0.282	2.58794e-19	6	YWHAQ
RPL36AL	6.31865e-23	0.271077	0.973	0.973	9.68017e-19	6	RPL36AL
LY6E2	7.48532e-23	0.334687	0.687	0.475	1.14675e-18	6	LY6E
MYL62	1.0383e-22	0.425132	0.919	0.829	1.59067e-18	6	MYL6
IL2RG1	1.49536e-22	0.401856	0.854	0.757	2.29089e-18	6	IL2RG
SSBP3	1.75963e-22	0.299954	0.328	0.12	2.69576e-18	6	SSBP3
SERF21	2.17361e-22	0.353668	0.994	0.972	3.32997e-18	6	SERF2
PTP4A21	3.46104e-22	0.478822	0.701	0.475	5.30231e-18	6	PTP4A2
CLIC31	1.26678e-21	0.309656	0.251	0.064	1.94071e-17	6	CLIC3
DBI1	1.64994e-21	0.278357	0.487	0.276	2.52771e-17	6	DBI
GK51	2.3525e-21	0.273511	0.281	0.085	3.60403e-17	6	GK5
PPDPF1	3.99838e-21	0.305792	0.946	0.923	6.12552e-17	6	PPDPF
PPP1R181	4.47791e-21	0.317207	0.516	0.285	6.86016e-17	6	PPP1R18
MT-CO12	1.1782e-20	0.304958	0.997	0.989	1.805e-16	6	MT-CO1
CHST121	1.60538e-20	0.292375	0.358	0.137	2.45943e-16	6	CHST12
CEP781	2.28548e-20	0.339152	0.299	0.092	3.50135e-16	6	CEP78
GUK11	2.63262e-20	0.333019	0.704	0.483	4.03318e-16	6	GUK1
GAPDH1	2.98206e-20	0.26316	0.919	0.916	4.56852e-16	6	GAPDH
IL322	1.69467e-19	0.36165	0.991	0.947	2.59623e-15	6	IL32
PTPRC1	2.99542e-19	0.420255	0.964	0.935	4.58899e-15	6	PTPRC
PTPN221	3.41892e-19	0.266186	0.325	0.127	5.23778e-15	6	PTPN22
CLEC2B1	3.9431e-19	0.365046	0.487	0.257	6.04083e-15	6	CLEC2B
ARF1	5.51106e-19	0.278514	0.615	0.411	8.44294e-15	6	ARF1
LCP11	6.29347e-19	0.459362	0.734	0.577	9.64159e-15	6	LCP1
SRP141	7.32711e-19	0.325259	0.866	0.778	1.12251e-14	6	SRP14
ACTN41	8.2421e-19	0.330947	0.469	0.233	1.26269e-14	6	ACTN4
PLAAT41	1.82338e-18	0.358382	0.675	0.502	2.79341e-14	6	PLAAT4
PLAC8	5.28447e-18	0.283831	0.394	0.209	8.09581e-14	6	PLAC8
MSN1	1.33114e-17	0.429584	0.63	0.422	2.0393e-13	6	MSN
HMGB11	1.6597e-17	0.369128	0.934	0.901	2.54266e-13	6	HMGB1
DSTN	2.12019e-17	0.28198	0.409	0.22	3.24813e-13	6	DSTN
ID21	2.40679e-17	0.352195	0.487	0.265	3.68721e-13	6	ID2
RAP1B1	4.83613e-17	0.408585	0.585	0.375	7.40895e-13	6	RAP1B
ITGAL2	5.74718e-17	0.307647	0.507	0.268	8.80467e-13	6	ITGAL
BLOC1S11	7.19678e-17	0.321389	0.507	0.304	1.10255e-12	6	BLOC1S1
UBC2	1.7428e-16	0.331987	0.955	0.937	2.66998e-12	6	UBC
PARP81	1.971e-16	0.38818	0.609	0.369	3.01957e-12	6	PARP8
HLA-E1	2.35942e-16	0.342881	1	0.983	3.61463e-12	6	HLA-E
S100A101	2.54832e-16	0.317781	0.881	0.811	3.90403e-12	6	S100A10
PPIB	3.5127e-16	0.328432	0.743	0.614	5.38145e-12	6	PPIB
IL2RB1	4.27232e-16	0.269065	0.281	0.101	6.5452e-12	6	IL2RB
PPP1CA1	4.97955e-16	0.356004	0.579	0.384	7.62866e-12	6	PPP1CA
CD8A1	6.84275e-16	0.494936	0.397	0.202	1.04831e-11	6	CD8A
MT-CYB1	7.35345e-16	0.297429	0.997	0.981	1.12655e-11	6	MT-CYB
NDUFB21	8.13191e-16	0.297316	0.57	0.404	1.24581e-11	6	NDUFB2
CMC11	8.23217e-16	0.356583	0.325	0.133	1.26117e-11	6	CMC1
GNAI21	1.00946e-15	0.357464	0.719	0.561	1.5465e-11	6	GNAI2
ARL4C1	2.16033e-15	0.42336	0.803	0.603	3.30962e-11	6	ARL4C
BIN21	3.39955e-15	0.364424	0.669	0.475	5.20811e-11	6	BIN2
KLRK11	4.3458e-15	0.323372	0.415	0.214	6.65777e-11	6	KLRK1
CAPNS1	1.55592e-14	0.260512	0.424	0.26	2.38367e-10	6	CAPNS1
RAB291	1.8464e-14	0.258728	0.316	0.138	2.82868e-10	6	RAB29
CD531	1.84953e-14	0.339898	0.651	0.454	2.83348e-10	6	CD53
PIP4K2A1	2.30932e-14	0.313135	0.513	0.307	3.53787e-10	6	PIP4K2A
BHLHE40	4.44117e-14	0.255171	0.284	0.119	6.80387e-10	6	BHLHE40
SPN1	9.93308e-14	0.265905	0.439	0.246	1.52175e-09	6	SPN
STOM1	1.49156e-13	0.252067	0.266	0.103	2.28506e-09	6	STOM
COX6A11	1.50008e-13	0.255495	0.612	0.477	2.29812e-09	6	COX6A1
IGF2R1	3.04049e-13	0.260525	0.355	0.173	4.65802e-09	6	IGF2R
ARPC31	4.27939e-13	0.294867	0.725	0.575	6.55602e-09	6	ARPC3
MAPK11	4.41224e-13	0.27581	0.379	0.193	6.75956e-09	6	MAPK1
UBB2	5.18841e-13	0.303443	0.791	0.729	7.94865e-09	6	UBB
HSP90B1	6.87033e-13	0.265103	0.642	0.483	1.05254e-08	6	HSP90B1
HMGN3	1.04941e-12	0.277766	0.585	0.41	1.6077e-08	6	HMGN3
MT-ND51	1.46788e-12	0.401478	0.964	0.884	2.24879e-08	6	MT-ND5
CTSD1	2.28432e-12	0.297199	0.406	0.242	3.49957e-08	6	CTSD
CAP11	3.23391e-12	0.306464	0.597	0.438	4.95435e-08	6	CAP1
HLA-F1	4.84187e-12	0.310982	0.71	0.528	7.41775e-08	6	HLA-F
KLRC41	8.91622e-12	0.355514	0.293	0.131	1.36596e-07	6	KLRC4
HERPUD11	9.27848e-12	0.263118	0.382	0.213	1.42146e-07	6	HERPUD1
ITGB12	6.91222e-11	0.334183	0.701	0.494	1.05895e-06	6	ITGB1
MYO1G2	1.17716e-10	0.355597	0.552	0.344	1.80341e-06	6	MYO1G
MFSD101	3.54589e-10	0.264284	0.427	0.264	5.43231e-06	6	MFSD10
TPM31	3.94284e-10	0.270393	0.884	0.797	6.04044e-06	6	TPM3
MBP1	4.22898e-10	0.305565	0.633	0.45	6.47879e-06	6	MBP
TSC22D32	6.05554e-10	0.286113	0.913	0.884	9.27709e-06	6	TSC22D3
EMB	1.54493e-09	0.30797	0.522	0.354	2.36683e-05	6	EMB
TLN11	1.66787e-09	0.305413	0.57	0.41	2.55517e-05	6	TLN1
DOK21	2.07816e-09	0.259102	0.361	0.212	3.18374e-05	6	DOK2
CD21	1.36722e-08	0.329452	0.71	0.567	0.000209459	6	CD2
HIST1H1E2	1.45038e-08	0.393765	0.636	0.527	0.000222198	6	HIST1H1E
CFLAR	3.15223e-08	0.264846	0.537	0.361	0.000482922	6	CFLAR
CAST	1.03172e-07	0.279111	0.561	0.413	0.0015806	6	CAST
H3F3B2	3.01373e-07	0.272437	0.997	0.977	0.00461703	6	H3F3B
LINC02446	3.39029e-166	1.68844	0.732	0.027	5.19392e-162	7	LINC02446
CD8B2	6.34896e-103	1.32121	0.906	0.206	9.7266e-99	7	CD8B
CD8A2	4.2088e-58	0.679866	0.698	0.191	6.44788e-54	7	CD8A
KLRK12	5.767e-57	0.636201	0.664	0.206	8.83505e-53	7	KLRK1
KLRC42	1.01936e-47	0.533155	0.494	0.124	1.56166e-43	7	KLRC4
CPA5	1.89582e-43	0.591116	0.366	0.044	2.9044e-39	7	CPA5
ACTN11	4.08281e-37	0.611212	0.566	0.128	6.25486e-33	7	ACTN1
NELL2	1.51371e-36	0.655596	0.647	0.213	2.31901e-32	7	NELL2
CD551	2.84814e-33	0.635452	0.655	0.273	4.36335e-29	7	CD55
NT5E	1.52199e-32	0.367027	0.251	0.019	2.3317e-28	7	NT5E
NUCB21	6.94994e-31	0.584846	0.63	0.237	1.06473e-26	7	NUCB2
CARS	9.88984e-29	0.39255	0.34	0.084	1.51512e-24	7	CARS
PDE3B	1.00101e-26	0.497442	0.6	0.266	1.53354e-22	7	PDE3B
TGFBR2	2.23196e-24	0.483347	0.643	0.35	3.41936e-20	7	TGFBR2
TSPAN32	6.27885e-24	0.419908	0.443	0.17	9.61919e-20	7	TSPAN32
ARMH1	1.9649e-23	0.550274	0.515	0.179	3.01023e-19	7	ARMH1
ATM1	2.30943e-20	0.336767	0.728	0.499	3.53805e-16	7	ATM
LEF12	7.6749e-20	0.574649	0.796	0.459	1.17579e-15	7	LEF1
THEMIS	5.31189e-19	0.371547	0.511	0.231	8.13782e-15	7	THEMIS
TXK	7.79764e-19	0.408917	0.481	0.171	1.1946e-14	7	TXK
SELL1	1.38625e-18	0.629581	0.834	0.557	2.12374e-14	7	SELL
CCR71	1.4595e-18	0.59146	0.647	0.28	2.23595e-14	7	CCR7
EEF1B21	2.34983e-17	0.671879	1	0.989	3.59995e-13	7	EEF1B2
PECAM11	5.40531e-17	0.276704	0.251	0.073	8.28094e-13	7	PECAM1
NAA16	9.68964e-17	0.303703	0.383	0.155	1.48445e-12	7	NAA16
RPS51	1.22463e-16	0.659555	1	0.997	1.87613e-12	7	RPS5
PASK	2.36387e-15	0.396013	0.379	0.124	3.62145e-11	7	PASK
PRMT2	1.19085e-14	0.398028	0.736	0.461	1.82438e-10	7	PRMT2
OXNAD11	3.68414e-14	0.38544	0.681	0.389	5.64409e-10	7	OXNAD1
AIF1	2.50748e-13	0.340114	0.272	0.054	3.84145e-09	7	AIF1
PRR51	2.09565e-12	0.263782	0.281	0.121	3.21054e-08	7	PRR5
TRABD2A2	2.14542e-12	0.347579	0.464	0.199	3.28679e-08	7	TRABD2A
NDFIP1	3.64326e-12	0.373758	0.706	0.487	5.58147e-08	7	NDFIP1
ABLIM11	5.89296e-12	0.368667	0.549	0.275	9.02802e-08	7	ABLIM1
GYPC1	3.0136e-11	0.50793	0.685	0.389	4.61684e-07	7	GYPC
SNHG291	4.30907e-11	0.541441	0.962	0.842	6.6015e-07	7	SNHG29
ANTKMT	4.85813e-11	0.258223	0.311	0.12	7.44266e-07	7	ANTKMT
AC008105.3	1.42109e-09	0.290047	0.515	0.3	2.17712e-05	7	AC008105.3
LBH1	8.49392e-09	0.352051	0.668	0.452	0.000130127	7	LBH
PIK3IP11	1.04628e-08	0.392048	0.672	0.414	0.000160291	7	PIK3IP1
SH3YL1	2.88696e-08	0.348567	0.515	0.241	0.000442282	7	SH3YL1
LEPROTL11	3.70547e-08	0.385997	0.719	0.48	0.000567678	7	LEPROTL1
SATB11	4.83832e-08	0.336986	0.536	0.288	0.00074123	7	SATB1
NFKB1	6.16839e-08	0.253811	0.426	0.246	0.000944998	7	NFKB1
CD71	8.39982e-08	0.426998	0.681	0.454	0.00128685	7	CD7
FOXP11	8.54288e-08	0.255369	0.711	0.503	0.00130877	7	FOXP1
RPS15A	1.03826e-07	0.251129	1	1	0.00159061	7	RPS15A
NFKBIZ2	2.40434e-07	0.299591	0.481	0.266	0.00368344	7	NFKBIZ
PCED1B	3.27662e-07	0.306431	0.451	0.253	0.00501978	7	PCED1B
RGS101	4.14307e-07	0.435072	0.626	0.366	0.00634719	7	RGS10
CHCHD10	8.56275e-07	0.301624	0.536	0.269	0.0131181	7	CHCHD10
EEF1G2	9.00972e-07	0.466068	1	0.973	0.0138029	7	EEF1G
CITED4	1.13991e-06	0.262484	0.302	0.108	0.0174635	7	CITED4
SARAF2	1.58675e-06	0.265716	0.962	0.907	0.024309	7	SARAF
NOSIP1	2.05455e-06	0.287173	0.881	0.723	0.0314757	7	NOSIP
HSP90AB11	2.09892e-06	0.315575	0.877	0.821	0.0321555	7	HSP90AB1
GAS52	2.25629e-06	0.436653	0.885	0.725	0.0345664	7	GAS5
NPM12	2.27871e-06	0.330752	0.974	0.902	0.0349098	7	NPM1
GZMK	3.80519e-133	1.8355	0.721	0.064	5.82956e-129	8	GZMK
CCL52	3.61916e-101	1.57725	0.973	0.318	5.54455e-97	8	CCL5
NKG72	2.26024e-63	0.437873	0.655	0.195	3.46269e-59	8	NKG7
GZMA2	3.35503e-52	0.983726	0.681	0.202	5.13991e-48	8	GZMA
CST72	4.01634e-41	0.684799	0.642	0.212	6.15303e-37	8	CST7
DUSP22	5.597e-41	1.06884	0.677	0.272	8.5746e-37	8	DUSP2
LYAR2	1.60776e-39	0.634131	0.588	0.182	2.4631e-35	8	LYAR
KLRB1	4.5701e-35	1.07445	0.341	0.088	7.0014e-31	8	KLRB1
CD741	1.73819e-33	0.861984	0.827	0.519	2.66291e-29	8	CD74
IL323	1.54034e-29	0.643453	0.996	0.948	2.35981e-25	8	IL32
HLA-B2	5.66002e-26	0.437429	1	1	8.67115e-22	8	HLA-B
CTSW2	1.79223e-22	0.55607	0.757	0.434	2.74569e-18	8	CTSW
SAMD32	4.6945e-22	0.422393	0.451	0.16	7.19198e-18	8	SAMD3
HCST2	2.13939e-20	0.518892	0.92	0.826	3.27754e-16	8	HCST
MYBL11	1.43502e-19	0.513835	0.491	0.211	2.19845e-15	8	MYBL1
PRF12	2.69811e-19	0.463453	0.416	0.152	4.13351e-15	8	PRF1
B2M2	4.51005e-19	0.366571	1	1	6.9094e-15	8	B2M
HLA-A2	5.05879e-19	0.411085	1	0.99	7.75007e-15	8	HLA-A
GBP5	1.07599e-18	0.488202	0.429	0.166	1.64841e-14	8	GBP5
GZMM2	1.12549e-18	0.507808	0.588	0.363	1.72426e-14	8	GZMM
PLEK2	7.29576e-18	0.36664	0.354	0.121	1.11771e-13	8	PLEK
KLRK13	9.09398e-17	0.491114	0.482	0.215	1.3932e-12	8	KLRK1
PFN13	1.70094e-16	0.407109	0.987	0.978	2.60585e-12	8	PFN1
CXCR3	1.55564e-15	0.328609	0.27	0.08	2.38323e-11	8	CXCR3
MATK2	3.37404e-15	0.322873	0.35	0.129	5.16903e-11	8	MATK
HLA-C2	3.89016e-15	0.352505	1	0.997	5.95973e-11	8	HLA-C
GIMAP41	4.95988e-14	0.433201	0.642	0.478	7.59854e-10	8	GIMAP4
TMSB4X3	1.17881e-13	0.335708	1	1	1.80594e-09	8	TMSB4X
ANTKMT1	1.01751e-12	0.288593	0.301	0.121	1.55882e-08	8	ANTKMT
CD8B3	2.5526e-12	0.537298	0.434	0.23	3.91059e-08	8	CD8B
CD812	1.4165e-11	0.363039	0.575	0.358	2.17008e-07	8	CD81
ITGA42	2.35262e-11	0.427995	0.584	0.374	3.60422e-07	8	ITGA4
IKZF31	1.53771e-10	0.339385	0.46	0.254	2.35577e-06	8	IKZF3
GIMAP71	1.66907e-10	0.373716	0.841	0.741	2.55702e-06	8	GIMAP7
TMEM109	1.77407e-10	0.252532	0.31	0.157	2.71788e-06	8	TMEM109
PHACTR2	2.23589e-09	0.30993	0.301	0.156	3.42539e-05	8	PHACTR2
CD8A3	2.55698e-09	0.395281	0.389	0.207	3.9173e-05	8	CD8A
HLA-E2	2.89776e-09	0.280764	1	0.983	4.43937e-05	8	HLA-E
KLRG12	3.53338e-09	0.390212	0.394	0.212	5.41314e-05	8	KLRG1
ARL4C2	3.19895e-08	0.325022	0.752	0.61	0.000490079	8	ARL4C
MT2A2	3.42901e-08	0.400117	0.504	0.321	0.000525324	8	MT2A
PARP82	8.5972e-08	0.313463	0.549	0.377	0.00131709	8	PARP8
ALOX5AP1	1.10338e-07	0.275611	0.354	0.226	0.00169039	8	ALOX5AP
PLAAT42	1.94412e-07	0.297333	0.628	0.508	0.00297838	8	PLAAT4
PPIB1	3.39404e-07	0.269707	0.735	0.617	0.00519966	8	PPIB
S100A62	4.04868e-07	0.299591	0.96	0.916	0.00620258	8	S100A6
CYBA2	4.81174e-07	0.29166	0.925	0.873	0.00737159	8	CYBA
PSMB92	6.8328e-07	0.303304	0.628	0.478	0.0104678	8	PSMB9
CLDND1	1.05006e-06	0.296195	0.398	0.284	0.0160868	8	CLDND1
CLIC13	1.07822e-06	0.258122	0.602	0.445	0.0165183	8	CLIC1
COX5B1	1.81474e-06	0.264029	0.566	0.461	0.0278018	8	COX5B
HOPX2	1.84058e-06	0.282931	0.288	0.151	0.0281977	8	HOPX
S100A42	2.53974e-06	0.274497	0.965	0.85	0.0389088	8	S100A4
NDFIP11	2.55113e-67	0.946891	0.717	0.488	3.90834e-63	9	NDFIP1
SARAF3	4.66632e-65	0.840266	0.99	0.906	7.1488e-61	9	SARAF
IL6ST2	5.73842e-59	1.02853	0.639	0.306	8.79125e-55	9	IL6ST
LEF13	1.76079e-57	0.804527	0.696	0.466	2.69754e-53	9	LEF1
TNFAIP32	4.45374e-49	1.11385	0.712	0.463	6.82313e-45	9	TNFAIP3
SATB12	2.79814e-48	0.772601	0.581	0.288	4.28675e-44	9	SATB1
FOXP12	2.80675e-46	0.930923	0.743	0.504	4.29994e-42	9	FOXP1
MBNL11	1.4837e-45	0.98752	0.99	0.781	2.27303e-41	9	MBNL1
PRKCQ-AS12	1.55855e-43	0.791005	0.754	0.516	2.3877e-39	9	PRKCQ-AS1
PDE3B1	1.89591e-43	0.9607	0.592	0.269	2.90453e-39	9	PDE3B
NFKBIZ3	2.4977e-43	0.851874	0.518	0.267	3.82648e-39	9	NFKBIZ
CAMK4	4.10078e-39	0.8041	0.686	0.445	6.28239e-35	9	CAMK4
IL7R2	8.95762e-38	0.623628	0.995	0.898	1.37231e-33	9	IL7R
TXNIP1	1.92872e-37	0.575685	0.995	0.985	2.9548e-33	9	TXNIP
MAML21	5.68699e-35	0.801436	0.602	0.343	8.71247e-31	9	MAML2
SESN3	8.00672e-35	0.769332	0.435	0.192	1.22663e-30	9	SESN3
TGFBR21	9.86456e-34	0.717753	0.565	0.356	1.51125e-29	9	TGFBR2
SNX9	1.06025e-32	0.458884	0.356	0.133	1.62431e-28	9	SNX9
PRMT21	1.96946e-32	0.730061	0.628	0.468	3.01721e-28	9	PRMT2
CCR72	1.45658e-31	0.384078	0.398	0.294	2.23149e-27	9	CCR7
TXK1	6.66138e-31	0.474783	0.387	0.178	1.02052e-26	9	TXK
TSC22D33	1.47306e-30	0.773638	0.99	0.882	2.25673e-26	9	TSC22D3
BCL2	1.21717e-29	0.845355	0.503	0.297	1.8647e-25	9	BCL2
BACH2	6.283e-29	0.461815	0.366	0.142	9.62556e-25	9	BACH2
SF11	8.26351e-29	0.831603	0.948	0.779	1.26597e-24	9	SF1
TRABD2A3	3.1736e-27	0.497254	0.414	0.204	4.86196e-23	9	TRABD2A
SERINC5	4.28987e-27	0.735408	0.513	0.249	6.57208e-23	9	SERINC5
ATM2	1.0703e-26	0.905465	0.743	0.501	1.6397e-22	9	ATM
DDX171	1.21067e-26	1.0477	0.963	0.714	1.85475e-22	9	DDX17
OXNAD12	1.26679e-25	0.592698	0.565	0.397	1.94072e-21	9	OXNAD1
LEPROTL12	1.49949e-25	0.440635	0.555	0.489	2.29722e-21	9	LEPROTL1
LINC01578	7.08847e-25	0.566622	0.843	0.717	1.08595e-20	9	LINC01578
BTG11	8.76213e-24	0.740684	0.995	0.975	1.34236e-19	9	BTG1
TSHZ21	7.91134e-23	0.592683	0.408	0.183	1.21202e-18	9	TSHZ2
CD552	8.9881e-23	0.432456	0.414	0.287	1.37698e-18	9	CD55
CCDC18-AS1	1.24485e-22	0.569138	0.545	0.379	1.90712e-18	9	CCDC18-AS1
STK4	1.06394e-21	0.612025	0.843	0.738	1.62995e-17	9	STK4
CELF2	1.32999e-21	0.793816	0.686	0.549	2.03754e-17	9	CELF2
SRSF111	6.83461e-21	0.761643	0.817	0.651	1.04706e-16	9	SRSF11
SMAP2	9.78041e-21	0.519377	0.518	0.431	1.49836e-16	9	SMAP2
ABLIM12	3.04782e-20	0.476466	0.408	0.283	4.66925e-16	9	ABLIM1
TC2N	3.08897e-20	0.673195	0.681	0.491	4.7323e-16	9	TC2N
PPP1R2	1.2545e-19	0.51124	0.581	0.496	1.92189e-15	9	PPP1R2
PDK1	2.27652e-19	0.352257	0.272	0.091	3.48763e-15	9	PDK1
TMEM123	7.87887e-19	0.281582	0.403	0.463	1.20704e-14	9	TMEM123
PRKCA	8.10001e-18	0.501076	0.466	0.273	1.24092e-13	9	PRKCA
STK17B	5.82669e-17	0.509439	0.602	0.517	8.92649e-13	9	STK17B
CYTIP	8.31094e-17	0.485577	0.571	0.491	1.27324e-12	9	CYTIP
ANK3	9.45242e-17	0.472511	0.403	0.154	1.44811e-12	9	ANK3
PCED1B1	1.70007e-16	0.391528	0.361	0.258	2.60451e-12	9	PCED1B
XIST1	1.77011e-16	1.24017	0.712	0.398	2.71181e-12	9	XIST
CCNL1	2.01851e-16	0.696401	0.723	0.544	3.09236e-12	9	CCNL1
LINC008611	2.19611e-16	0.693284	0.712	0.566	3.36443e-12	9	LINC00861
CD692	2.40334e-16	0.363964	0.581	0.487	3.68192e-12	9	CD69
RCAN3	3.1485e-16	0.407442	0.445	0.363	4.82349e-12	9	RCAN3
NFKB11	3.58272e-16	0.486656	0.414	0.248	5.48872e-12	9	NFKB1
PIK3IP12	1.64705e-15	0.318964	0.445	0.426	2.52328e-11	9	PIK3IP1
FKBP5	1.79642e-15	0.523755	0.429	0.298	2.75211e-11	9	FKBP5
ETS1	3.14007e-15	0.633882	0.963	0.823	4.81058e-11	9	ETS1
ITGA6	3.7039e-15	0.430872	0.366	0.213	5.67437e-11	9	ITGA6
PIM11	1.17342e-14	0.289465	0.461	0.39	1.79768e-10	9	PIM1
MGAT4A	1.44055e-14	0.459338	0.513	0.428	2.20692e-10	9	MGAT4A
DOCK10	1.71734e-14	0.611098	0.518	0.321	2.63097e-10	9	DOCK10
PDE7A	2.24759e-14	0.625986	0.576	0.418	3.44331e-10	9	PDE7A
TNFSF8	2.84743e-14	0.305249	0.293	0.178	4.36226e-10	9	TNFSF8
MLLT3	2.92237e-14	0.374292	0.335	0.209	4.47708e-10	9	MLLT3
NELL21	6.48186e-14	0.334557	0.33	0.23	9.93021e-10	9	NELL2
LINC01550	8.19946e-13	0.306896	0.272	0.149	1.25616e-08	9	LINC01550
ITK	9.01037e-13	0.614524	0.644	0.472	1.38039e-08	9	ITK
EBLN3P	1.85274e-12	0.361828	0.293	0.233	2.83839e-08	9	EBLN3P
SSBP2	2.127e-12	0.290713	0.267	0.125	3.25857e-08	9	SSBP2
RIPOR21	2.38657e-12	0.687853	0.88	0.723	3.65622e-08	9	RIPOR2
LMBR1	2.38819e-12	0.33932	0.262	0.14	3.65871e-08	9	LMBR1
TMEM243	3.05045e-12	0.298186	0.393	0.317	4.67329e-08	9	TMEM243
THOC3	7.08234e-12	0.377663	0.414	0.273	1.08501e-07	9	THOC3
BCL11B1	7.43391e-12	0.641861	0.623	0.475	1.13887e-07	9	BCL11B
HNRNPA2B1	2.49602e-11	0.589481	0.984	0.885	3.82391e-07	9	HNRNPA2B1
RBMS1	3.05044e-11	0.416323	0.44	0.361	4.67328e-07	9	RBMS1
RHOH	1.08065e-10	0.346094	0.424	0.373	1.65555e-06	9	RHOH
MT-ND31	1.25602e-10	0.786403	1	0.973	1.92422e-06	9	MT-ND3
ZBTB20	1.71849e-10	0.411342	0.403	0.255	2.63272e-06	9	ZBTB20
NKTR1	1.86443e-10	0.764906	0.675	0.51	2.85631e-06	9	NKTR
MT-ND41	6.90809e-10	0.748658	1	0.951	1.05832e-05	9	MT-ND4
USP3	8.80836e-10	0.42052	0.424	0.299	1.34944e-05	9	USP3
DGKA1	1.28369e-09	0.453158	0.555	0.382	1.96661e-05	9	DGKA
NBPF15	1.28678e-09	0.390129	0.346	0.211	1.97135e-05	9	NBPF15
DIP2B	1.39231e-09	0.355155	0.277	0.116	2.13302e-05	9	DIP2B
PTPRC2	1.60293e-09	0.772471	0.99	0.935	2.45569e-05	9	PTPRC
OGT1	1.842e-09	0.746465	0.67	0.465	2.82195e-05	9	OGT
ARIH1	1.99292e-09	0.398229	0.382	0.197	3.05316e-05	9	ARIH1
RAPGEF6	2.1149e-09	0.382841	0.414	0.271	3.24003e-05	9	RAPGEF6
MT-CO31	2.25238e-09	0.767443	1	0.961	3.45064e-05	9	MT-CO3
TUT41	4.50528e-09	0.591384	0.534	0.349	6.90209e-05	9	TUT4
RSRP11	4.92842e-09	0.674042	0.906	0.786	7.55033e-05	9	RSRP1
STAT3	6.48891e-09	0.510483	0.497	0.34	9.94102e-05	9	STAT3
MT-CO13	7.49438e-09	0.560893	1	0.989	0.000114814	9	MT-CO1
TRIM73	1.04169e-08	0.421261	0.309	0.115	0.000159587	9	TRIM73
PUM2	1.06923e-08	0.398447	0.382	0.219	0.000163806	9	PUM2
TCF73	1.73084e-08	0.309866	0.895	0.739	0.000265165	9	TCF7
CAPN7	3.08871e-08	0.304094	0.34	0.216	0.000473191	9	CAPN7
SNHG14	3.39871e-08	0.399642	0.298	0.134	0.000520683	9	SNHG14
CDC14A1	3.62589e-08	0.447862	0.393	0.239	0.000555487	9	CDC14A
PHC3	5.36373e-08	0.437779	0.419	0.265	0.000821723	9	PHC3
SF3B1	6.89422e-08	0.55967	0.654	0.579	0.0010562	9	SF3B1
HBS1L	7.65366e-08	0.251832	0.262	0.124	0.00117254	9	HBS1L
LNPEP	9.88256e-08	0.382015	0.377	0.317	0.00151401	9	LNPEP
HNRNPDL	1.09744e-07	0.329973	0.869	0.79	0.00168128	9	HNRNPDL
IKZF11	1.33249e-07	0.540383	0.785	0.672	0.00204137	9	IKZF1
HECA	1.62994e-07	0.340404	0.298	0.192	0.00249708	9	HECA
MT-ND21	1.69048e-07	0.696415	0.995	0.921	0.00258981	9	MT-ND2
TNRC6B	1.87519e-07	0.535141	0.524	0.382	0.0028728	9	TNRC6B
THEMIS1	3.19569e-07	0.348276	0.335	0.241	0.0048958	9	THEMIS
NFKBIA2	3.445e-07	0.26371	0.628	0.597	0.00527775	9	NFKBIA
EIF12	3.48986e-07	0.407151	1	0.994	0.00534647	9	EIF1
SMCHD11	3.78744e-07	0.624919	0.728	0.591	0.00580236	9	SMCHD1
FYB11	4.0628e-07	0.536452	0.958	0.819	0.0062242	9	FYB1
MT-ND4L1	4.68756e-07	0.69039	1	0.953	0.00718133	9	MT-ND4L
JPX	4.98227e-07	0.418685	0.366	0.239	0.00763284	9	JPX
YIPF4	6.20109e-07	0.372122	0.283	0.146	0.00950007	9	YIPF4
SFSWAP	8.84162e-07	0.270469	0.34	0.219	0.0135454	9	SFSWAP
MT-ND11	8.85968e-07	0.705131	0.979	0.912	0.013573	9	MT-ND1
CYLD	9.43563e-07	0.407727	0.455	0.389	0.0144554	9	CYLD
PNISR1	1.09542e-06	0.520308	0.801	0.728	0.0167819	9	PNISR
TMEM131L	1.10041e-06	0.333851	0.319	0.193	0.0168582	9	TMEM131L
PCMTD1	1.32836e-06	0.27063	0.298	0.194	0.0203504	9	PCMTD1
TTC14	1.44087e-06	0.475345	0.45	0.291	0.0220742	9	TTC14
FTX	1.76716e-06	0.415386	0.346	0.152	0.0270729	9	FTX
GABPB1-AS1	2.14553e-06	0.296671	0.251	0.194	0.0328696	9	GABPB1-AS1
ITPKB	2.49942e-06	0.352385	0.314	0.197	0.0382911	9	ITPKB
RBM392	2.66108e-06	0.593498	0.895	0.758	0.0407677	9	RBM39
SECISBP2	3.11632e-06	0.359455	0.429	0.298	0.047742	9	SECISBP2
HSPA1A	1.18128e-179	2.82756	1	0.167	1.80973e-175	10	HSPA1A
HSPA1B1	1.27703e-30	1.39166	0.781	0.309	1.9564e-26	10	HSPA1B
DNAJB11	1.62576e-12	0.639461	0.771	0.642	2.49067e-08	10	DNAJB1
HSP90AA1	1.78635e-08	0.43546	0.958	0.87	0.000273669	10	HSP90AA1
PPP1R15A1	5.04049e-08	0.482382	0.51	0.276	0.000772203	10	PPP1R15A
LTB1	6.84406e-08	0.556468	0.99	0.861	0.00104851	10	LTB
TNF1	9.32185e-08	0.729128	0.302	0.132	0.00142811	10	TNF
GADD45B1	1.01732e-06	0.521349	0.74	0.518	0.0155854	10	GADD45B
FOS2	1.98489e-06	0.413329	0.646	0.375	0.0304085	10	FOS
FOXP3	2.6415e-49	0.969826	0.513	0.01	4.04678e-45	11	FOXP3
CD742	2.53134e-41	2.06411	0.885	0.528	3.87802e-37	11	CD74
GAPDH2	2.09408e-31	1.18516	0.987	0.915	3.20813e-27	11	GAPDH
IL324	2.84441e-27	1.10906	0.949	0.95	4.35764e-23	11	IL32
TMSB102	1.76304e-26	0.871549	1	0.999	2.70097e-22	11	TMSB10
S100A103	2.13262e-26	1.01829	0.923	0.814	3.26718e-22	11	S100A10
CTLA4	1.7889e-25	0.696305	0.462	0.044	2.74059e-21	11	CTLA4
MYL63	6.47638e-24	0.985099	0.962	0.833	9.92181e-20	11	MYL6
S100A63	1.89712e-23	0.940215	0.962	0.918	2.90638e-19	11	S100A6
HLA-DRB11	6.00698e-23	1.21397	0.59	0.075	9.2027e-19	11	HLA-DRB1
LGALS3	1.91914e-22	0.838479	0.41	0.053	2.94012e-18	11	LGALS3
COTL11	2.08858e-21	1.11918	0.705	0.397	3.1997e-17	11	COTL1
ANXA21	6.59512e-21	1.07257	0.615	0.205	1.01037e-16	11	ANXA2
S100A44	7.68152e-21	1.12983	0.974	0.853	1.17681e-16	11	S100A4
LSP12	9.81839e-20	0.847981	0.91	0.719	1.50418e-15	11	LSP1
H3F3A2	1.01578e-19	0.818553	0.987	0.866	1.55617e-15	11	H3F3A
CNN2	1.13465e-19	0.803901	0.679	0.569	1.73829e-15	11	CNN2
ARHGDIB	4.29034e-19	0.76066	0.923	0.92	6.57281e-15	11	ARHGDIB
F5	9.963e-19	0.518559	0.359	0.036	1.52633e-14	11	F5
CYTOR2	1.61807e-18	0.850561	0.59	0.138	2.47888e-14	11	CYTOR
RTKN2	2.3354e-18	0.640485	0.321	0.026	3.57784e-14	11	RTKN2
TMSB4X4	8.09956e-18	0.762448	1	1	1.24085e-13	11	TMSB4X
GBP51	8.30012e-18	0.911239	0.654	0.171	1.27158e-13	11	GBP5
ACTB3	3.2825e-17	1.10169	1	0.995	5.02878e-13	11	ACTB
ACTG11	3.35507e-17	1.08903	1	0.954	5.13997e-13	11	ACTG1
MIR4435-2HG	3.72505e-16	0.536304	0.372	0.037	5.70677e-12	11	MIR4435-2HG
PFN14	6.61544e-16	0.941332	1	0.978	1.01349e-11	11	PFN1
TBC1D4	2.30153e-15	0.694628	0.449	0.118	3.52595e-11	11	TBC1D4
LGALS13	2.34275e-15	1.33472	0.564	0.263	3.58909e-11	11	LGALS1
HLA-DQB1	4.4614e-15	0.645882	0.423	0.059	6.83486e-11	11	HLA-DQB1
STAM	8.66177e-15	0.571583	0.462	0.089	1.32698e-10	11	STAM
NCF4	1.07934e-14	0.419818	0.346	0.05	1.65355e-10	11	NCF4
ATP5F1E1	1.08907e-14	0.516419	1	0.975	1.66846e-10	11	ATP5F1E
ARPC32	1.4228e-14	0.648878	0.731	0.583	2.17973e-10	11	ARPC3
TALDO1	2.75516e-14	0.557138	0.449	0.192	4.2209e-10	11	TALDO1
ISG20	2.75867e-14	0.617942	0.628	0.478	4.22629e-10	11	ISG20
ARPC1B	4.07317e-14	0.737732	0.795	0.638	6.2401e-10	11	ARPC1B
NEAT12	7.0409e-14	0.978713	0.615	0.45	1.07867e-09	11	NEAT1
GMFG	2.60527e-13	0.592772	0.833	0.652	3.99127e-09	11	GMFG
SH3BGRL33	3.23427e-13	0.725539	1	0.94	4.9549e-09	11	SH3BGRL3
S1PR41	3.59109e-13	0.73003	0.654	0.311	5.50156e-09	11	S1PR4
CD27	3.60054e-13	0.699931	0.526	0.295	5.51603e-09	11	CD27
HLA-DRA	3.97533e-13	0.948897	0.269	0.02	6.0902e-09	11	HLA-DRA
IL2RG2	1.45882e-12	0.676088	0.833	0.762	2.23491e-08	11	IL2RG
FLNA2	2.26073e-12	0.843911	0.756	0.589	3.46344e-08	11	FLNA
CD522	3.58151e-12	0.534182	0.949	0.974	5.48687e-08	11	CD52
COX8A	4.70986e-12	0.586958	0.667	0.414	7.21551e-08	11	COX8A
VIM2	4.84342e-12	0.606748	0.962	0.963	7.42012e-08	11	VIM
TPM4	6.0769e-12	0.687363	0.551	0.185	9.30981e-08	11	TPM4
ANXA5	7.21906e-12	0.658712	0.538	0.294	1.10596e-07	11	ANXA5
HLA-DPA12	7.37368e-12	0.877095	0.513	0.152	1.12965e-07	11	HLA-DPA1
PPIA2	9.30558e-12	0.521429	0.949	0.91	1.42561e-07	11	PPIA
PYCARD	1.67524e-11	0.572548	0.449	0.142	2.56646e-07	11	PYCARD
TSPO1	5.0002e-11	0.569708	0.564	0.435	7.6603e-07	11	TSPO
SLC25A5	6.45777e-11	0.516345	0.474	0.341	9.8933e-07	11	SLC25A5
FCMR	6.66524e-11	0.632213	0.667	0.456	1.02111e-06	11	FCMR
CFL13	6.76084e-11	0.679326	0.987	0.944	1.03576e-06	11	CFL1
TIGIT1	8.12384e-11	0.524691	0.423	0.075	1.24457e-06	11	TIGIT
CORO1A2	9.00013e-11	0.674726	0.974	0.887	1.37882e-06	11	CORO1A
IL2RA	1.33782e-10	0.522107	0.295	0.063	2.04954e-06	11	IL2RA
EZR1	1.52058e-10	0.651029	0.718	0.348	2.32953e-06	11	EZR
SUB11	1.92871e-10	0.619606	0.564	0.434	2.95478e-06	11	SUB1
PRDX11	2.19577e-10	0.589583	0.564	0.256	3.36393e-06	11	PRDX1
SLFN5	2.22734e-10	0.723802	0.641	0.311	3.41228e-06	11	SLFN5
UCP2	2.40168e-10	0.678143	0.795	0.596	3.67938e-06	11	UCP2
FAM160B1	3.45291e-10	0.447649	0.372	0.072	5.28986e-06	11	FAM160B1
ATP5MC2	4.14923e-10	0.404898	0.923	0.876	6.35662e-06	11	ATP5MC2
TLE5	4.26743e-10	0.421787	0.936	0.962	6.5377e-06	11	TLE5
IKZF21	5.60338e-10	0.594842	0.359	0.064	8.58438e-06	11	IKZF2
FTL1	6.77304e-10	0.423121	0.872	0.99	1.03763e-05	11	FTL
ARPC22	7.45002e-10	0.645413	0.859	0.768	1.14134e-05	11	ARPC2
NOP10	8.26927e-10	0.483628	0.487	0.19	1.26685e-05	11	NOP10
SERF22	9.3648e-10	0.458999	1	0.973	1.43469e-05	11	SERF2
GNAI22	1.3174e-09	0.585569	0.744	0.569	2.01826e-05	11	GNAI2
ALDOA	1.67084e-09	0.601175	0.603	0.323	2.55972e-05	11	ALDOA
ATP2B42	1.76751e-09	0.547139	0.577	0.192	2.70783e-05	11	ATP2B4
CD3D2	1.83417e-09	0.374011	0.744	0.788	2.80995e-05	11	CD3D
TTN	1.86553e-09	0.714746	0.423	0.126	2.85799e-05	11	TTN
SHMT2	1.91657e-09	0.366544	0.333	0.091	2.93618e-05	11	SHMT2
ATP5MC3	2.28389e-09	0.49125	0.564	0.362	3.49892e-05	11	ATP5MC3
OAZ12	2.37243e-09	0.519966	0.846	0.813	3.63457e-05	11	OAZ1
COX5A	2.79145e-09	0.474109	0.5	0.293	4.27651e-05	11	COX5A
DENND10	4.63447e-09	0.369375	0.333	0.079	7.10001e-05	11	DENND10
MAP3K5	7.481e-09	0.375131	0.359	0.091	0.000114609	11	MAP3K5
MYO1F3	7.63776e-09	0.434496	0.615	0.258	0.000117011	11	MYO1F
HLA-DMA	7.7826e-09	0.437571	0.256	0.052	0.000119229	11	HLA-DMA
GRN	8.40931e-09	0.463106	0.282	0.055	0.000128831	11	GRN
RAC22	1.13286e-08	0.409328	0.821	0.851	0.000173554	11	RAC2
CMTM7	1.14724e-08	0.396644	0.449	0.206	0.000175758	11	CMTM7
CXCR31	1.26293e-08	0.580939	0.346	0.085	0.000193481	11	CXCR3
R3HDM4	1.37431e-08	0.461541	0.564	0.285	0.000210544	11	R3HDM4
ARL6IP11	1.41341e-08	0.611997	0.603	0.382	0.000216535	11	ARL6IP1
UBL51	1.53446e-08	0.518769	0.808	0.61	0.000235079	11	UBL5
RHOG	1.59038e-08	0.480949	0.59	0.281	0.000243646	11	RHOG
RHOA1	1.81621e-08	0.520477	0.744	0.618	0.000278243	11	RHOA
S100A112	1.88363e-08	0.754645	0.654	0.372	0.000288572	11	S100A11
COX7B	2.3192e-08	0.434701	0.603	0.318	0.000355301	11	COX7B
ZYX	2.72183e-08	0.532922	0.641	0.349	0.000416985	11	ZYX
NME21	2.96707e-08	0.37237	0.654	0.594	0.000454555	11	NME2
HLA-DPB12	3.12124e-08	0.779345	0.5	0.173	0.000478174	11	HLA-DPB1
LAIR2	3.54701e-08	0.468086	0.256	0.037	0.000543402	11	LAIR2
RUVBL1	4.11066e-08	0.285012	0.321	0.095	0.000629753	11	RUVBL1
PSAP	4.68826e-08	0.706827	0.474	0.33	0.000718241	11	PSAP
CHCHD21	4.91306e-08	0.449847	0.885	0.691	0.000752681	11	CHCHD2
SELPLG1	5.06665e-08	0.575103	0.628	0.353	0.00077621	11	SELPLG
COX6A12	7.64657e-08	0.517743	0.654	0.484	0.00117145	11	COX6A1
LIME1	7.95386e-08	0.449131	0.846	0.78	0.00121853	11	LIME1
SVBP	8.07633e-08	0.304413	0.295	0.09	0.00123729	11	SVBP
NDUFS51	8.46893e-08	0.396337	0.679	0.442	0.00129744	11	NDUFS5
PYM1	8.47603e-08	0.348138	0.321	0.104	0.00129853	11	PYM1
PTPRJ	8.61141e-08	0.39741	0.372	0.093	0.00131927	11	PTPRJ
COX6B1	1.00824e-07	0.391058	0.808	0.66	0.00154463	11	COX6B1
NDUFA13	1.00919e-07	0.501488	0.731	0.505	0.00154608	11	NDUFA13
TFRC	1.02402e-07	0.38188	0.321	0.074	0.00156879	11	TFRC
PBXIP11	1.06238e-07	0.560081	0.667	0.395	0.00162756	11	PBXIP1
TNFRSF1B1	1.13436e-07	0.600801	0.5	0.194	0.00173783	11	TNFRSF1B
DOK22	1.189e-07	0.546997	0.551	0.217	0.00182155	11	DOK2
CTSS	1.19897e-07	0.608318	0.346	0.154	0.00183683	11	CTSS
ELOB1	1.24346e-07	0.452977	0.808	0.584	0.00190499	11	ELOB
UQCR10	1.28353e-07	0.451538	0.641	0.395	0.00196637	11	UQCR10
TBCA	1.41095e-07	0.402304	0.564	0.335	0.00216157	11	TBCA
BLOC1S12	1.51547e-07	0.510234	0.526	0.314	0.0023217	11	BLOC1S1
CUEDC2	1.58746e-07	0.261251	0.359	0.139	0.00243199	11	CUEDC2
ARPC4	1.59417e-07	0.477084	0.487	0.356	0.00244227	11	ARPC4
MYH91	1.73224e-07	0.627386	0.756	0.615	0.00265379	11	MYH9
DYNLL11	1.81141e-07	0.58764	0.564	0.28	0.00277508	11	DYNLL1
PLP22	2.10924e-07	0.390502	0.564	0.365	0.00323135	11	PLP2
SPNS1	2.31141e-07	0.297891	0.321	0.109	0.00354108	11	SPNS1
CLIC14	2.52887e-07	0.68018	0.731	0.447	0.00387423	11	CLIC1
BABAM1	2.80789e-07	0.339157	0.397	0.144	0.00430168	11	BABAM1
HLA-A3	3.00993e-07	0.578909	1	0.99	0.00461122	11	HLA-A
GLRX	3.06943e-07	0.398407	0.372	0.125	0.00470237	11	GLRX
CCDC1671	3.42137e-07	0.385484	0.423	0.169	0.00524155	11	CCDC167
GTF3C6	3.85284e-07	0.388491	0.346	0.121	0.00590256	11	GTF3C6
ITGB13	4.22171e-07	0.745822	0.731	0.504	0.00646766	11	ITGB1
POMP	4.30127e-07	0.417724	0.397	0.156	0.00658955	11	POMP
GALM	4.42327e-07	0.365656	0.333	0.096	0.00677645	11	GALM
YWHAH	4.59617e-07	0.427762	0.385	0.137	0.00704133	11	YWHAH
ATP5MF	4.92102e-07	0.452629	0.526	0.337	0.007539	11	ATP5MF
GNG5	5.18348e-07	0.446451	0.513	0.306	0.00794109	11	GNG5
DBI2	6.70299e-07	0.437445	0.577	0.286	0.010269	11	DBI
LCP12	6.71313e-07	0.562236	0.705	0.586	0.0102845	11	LCP1
SMC4	7.44017e-07	0.323905	0.256	0.064	0.0113983	11	SMC4
PPM1G	7.96313e-07	0.417652	0.538	0.258	0.0121995	11	PPM1G
COPE	9.16258e-07	0.449114	0.628	0.353	0.0140371	11	COPE
ROMO1	9.35911e-07	0.367196	0.551	0.31	0.0143381	11	ROMO1
RTRAF	9.65266e-07	0.330099	0.513	0.287	0.0147879	11	RTRAF
HIGD2A	1.08353e-06	0.367796	0.641	0.491	0.0165996	11	HIGD2A
COMMD3	1.09095e-06	0.277226	0.385	0.157	0.0167134	11	COMMD3
ATP2B1	1.18185e-06	0.457611	0.526	0.248	0.0181059	11	ATP2B1
SIT11	1.23988e-06	0.489139	0.436	0.201	0.018995	11	SIT1
FTH11	1.27403e-06	0.47364	0.974	0.982	0.0195182	11	FTH1
CALM3	1.33075e-06	0.442674	0.603	0.374	0.0203871	11	CALM3
FAS	1.55715e-06	0.339824	0.333	0.103	0.0238556	11	FAS
QARS	1.75188e-06	0.303997	0.321	0.113	0.0268389	11	QARS
PSMB3	1.99003e-06	0.463704	0.5	0.241	0.0304873	11	PSMB3
SKAP1	2.01575e-06	0.566916	0.692	0.471	0.0308814	11	SKAP1
CD992	2.10379e-06	0.545731	0.808	0.648	0.0322301	11	CD99
CRIP12	2.2781e-06	0.63412	0.974	0.856	0.0349006	11	CRIP1
FMC1	2.28834e-06	0.299776	0.295	0.093	0.0350573	11	FMC1
COX7A2L	2.29534e-06	0.327252	0.449	0.322	0.0351645	11	COX7A2L
C4orf48	2.39803e-06	0.420905	0.462	0.214	0.0367378	11	C4orf48
ENO11	2.45014e-06	0.461888	0.564	0.36	0.0375362	11	ENO1
SEM1	2.58408e-06	0.42449	0.526	0.298	0.0395881	11	SEM1
CD28	2.6044e-06	0.306983	0.397	0.18	0.0398993	11	CD28
MRPL51	2.72069e-06	0.356086	0.372	0.167	0.0416809	11	MRPL51
TXN1	2.75961e-06	0.394986	0.474	0.223	0.0422772	11	TXN
COX6C	2.86116e-06	0.358773	0.641	0.58	0.0438329	11	COX6C
PELI1	2.96149e-06	0.297947	0.372	0.145	0.04537	11	PELI1
DUSP16	3.08616e-06	0.297311	0.269	0.08	0.04728	11	DUSP16
SURF4	3.23035e-06	0.333235	0.397	0.15	0.0494889	11	SURF4
RNASEK1	3.24073e-06	0.424027	0.705	0.568	0.0496481	11	RNASEK
AHNAK4	3.25564e-06	0.690487	0.859	0.689	0.0498765	11	AHNAK
KLRB11	1.15538e-57	2.20636	0.98	0.091	1.77004e-53	12	KLRB1
AQP32	9.90238e-12	0.847039	0.796	0.258	1.51704e-07	12	AQP3
CCR6	1.86735e-11	0.584549	0.347	0.045	2.86079e-07	12	CCR6
RORA	3.12704e-11	0.575171	0.796	0.366	4.79063e-07	12	RORA
LTB3	4.00299e-08	0.865316	0.98	0.863	0.000613258	12	LTB
LIMS11	1.19751e-07	0.568041	0.51	0.145	0.00183458	12	LIMS1
CTLA41	1.90761e-07	0.399809	0.306	0.048	0.00292246	12	CTLA4
MAF1	2.84298e-07	0.376988	0.327	0.076	0.00435545	12	MAF
S100A45	2.89449e-06	0.450704	1	0.854	0.0443436	12	S100A4

## Sheet: Table S5A
Supplementary Table 5A, Related to Fig. 2 and Supplementary Fig. 6A.
Using REACTOME pathways as reference, gene set enrichment analysis was performed on significant cluster specific markers identified in circulating T cells. Each row represents a single pathway. Top 10 pathways for each cluster are shown in Suppl. Fig. 6A.
Term	Overlap	P.value	Adjusted.P.value	Old.P.value	Old.Adjusted.P.value	Odds.Ratio	Combined.Score	Genes	cluster
Programmed Cell Death Homo sapiens R-HSA-5357801	9/166	7.24615e-08	2.65934e-05	0	0	13.6412	224.265	TRADD;TNFSF10;PSME1;PSME2;VIM;PSMB10;BIRC3;PLEC;PSMB9	0
TNFR2 non-canonical NF-kB pathway Homo sapiens R-HSA-5668541	1995-07-01	2.74909e-07	5.04457e-05	0	0	18.5481	280.203	PSME1;PSME2;LTB;TNFRSF4;PSMB10;BIRC3;PSMB9	0
ER-Phagosome pathway Homo sapiens R-HSA-1236974	1965-06-01	5.33324e-07	6.51583e-05	0	0	23.4714	339.024	SEC61G;PSME1;PSME2;SEC61B;PSMB10;PSMB9	0
Apoptosis Homo sapiens R-HSA-109581	8/163	8.53302e-07	6.51583e-05	0	0	12.137	169.605	TRADD;TNFSF10;PSME1;PSME2;VIM;PSMB10;PLEC;PSMB9	0
Cytokine Signaling in Immune system Homo sapiens R-HSA-1280215	14/620	8.87716e-07	6.51583e-05	0	0	5.71693	79.6633	IL32;IFITM1;IFITM2;CISH;FLT3LG;PSMB10;RBX1;PSMB9;PSME1;PSME2;LTB;IL7R;TNFRSF4;BIRC3	0
Immune System Homo sapiens R-HSA-168256	22/1547	1.43559e-06	8.78102e-05	0	0	3.78853	50.9707	ITGB1;IL32;IFITM1;IFITM2;ATP6V0E1;CISH;ICAM2;FLT3LG;TXN;ACTB;PSMB10;RBX1;PSMB9;SEC61G;CFL1;PSME1;PSME2;SEC61B;LTB;IL7R;TNFRSF4;BIRC3	0
Antigen processing-Cross presentation Homo sapiens R-HSA-1236975	1982-06-01	2.12368e-06	0.000111341	0	0	18.2056	237.809	SEC61G;PSME1;PSME2;SEC61B;PSMB10;PSMB9	0
Vif-mediated degradation of APOBEC3G Homo sapiens R-HSA-180585	1953-05-01	4.44838e-06	0.000204069	0	0	23.7787	293.025	PSME1;PSME2;PSMB10;RBX1;PSMB9	0
Degradation of DVL Homo sapiens R-HSA-4641258	1956-05-01	5.85724e-06	0.000232244	0	0	22.3766	269.59	PSME1;PSME2;PSMB10;RBX1;PSMB9	0
Degradation of GLI1 by the proteasome Homo sapiens R-HSA-5610780	1959-05-01	7.5938e-06	0.000232244	0	0	21.1303	249.087	PSME1;PSME2;PSMB10;RBX1;PSMB9	0
GLI3 is processed to GLI3R by the proteasome Homo sapiens R-HSA-5610785	1959-05-01	7.5938e-06	0.000232244	0	0	21.1303	249.087	PSME1;PSME2;PSMB10;RBX1;PSMB9	0
Degradation of GLI2 by the proteasome Homo sapiens R-HSA-5610783	1959-05-01	7.5938e-06	0.000232244	0	0	21.1303	249.087	PSME1;PSME2;PSMB10;RBX1;PSMB9	0
Regulation of RAS by GAPs Homo sapiens R-HSA-5658442	1967-05-01	1.4231e-05	0.000401752	0	0	18.3964	205.305	PSME1;PSME2;PSMB10;RBX1;PSMB9	0
Smooth Muscle Contraction Homo sapiens R-HSA-445355	1933-04-01	1.54892e-05	0.000406038	0	0	31.1583	345.09	MYL6;ANXA1;ANXA2;MYL12A	0
Axon guidance Homo sapiens R-HSA-422475	11/515	2.42833e-05	0.000594132	0	0	5.2284	55.5555	ITGB1;MYL6;CFL1;PSME1;PSME2;PFN1;ACTB;MYL12A;PSMB10;RBX1;PSMB9	0
Regulation of necroptotic cell death Homo sapiens R-HSA-5675482	2022-03-14	3.30497e-05	0.000758077	0	0	60.9714	629.072	TRADD;TNFSF10;BIRC3	0
Degradation of beta-catenin by the destruction complex Homo sapiens R-HSA-195253	1982-05-01	3.80837e-05	0.00082216	0	0	14.8015	150.616	PSME1;PSME2;PSMB10;RBX1;PSMB9	0
Hedgehog 'on' state Homo sapiens R-HSA-5632684	1985-05-01	4.52893e-05	0.000882149	0	0	14.2443	142.477	PSME1;PSME2;PSMB10;RBX1;PSMB9	0
Hemostasis Homo sapiens R-HSA-109582	11/552	4.56698e-05	0.000882149	0	0	4.86153	48.5865	ITGB1;CD2;SELPLG;ANXA2;TMSB4X;CFL1;TIMP1;MIF;GATA3;PFN1;S100A10	0
Regulated Necrosis Homo sapiens R-HSA-5218859	2022-03-16	5.05077e-05	0.000882683	0	0	51.586	510.36	TRADD;TNFSF10;BIRC3	0
RIPK1-mediated regulated necrosis Homo sapiens R-HSA-5213460	2022-03-16	5.05077e-05	0.000882683	0	0	51.586	510.36	TRADD;TNFSF10;BIRC3	0
PCP/CE pathway Homo sapiens R-HSA-4086400	1991-05-01	6.28323e-05	0.00100518	0	0	13.2465	128.16	PSME1;PSME2;PFN1;PSMB10;PSMB9	0
Regulation of activated PAK-2p34 by proteasome mediated degradation Homo sapiens R-HSA-211733	1949-04-01	7.58177e-05	0.00100518	0	0	20.0636	190.347	PSME1;PSME2;PSMB10;PSMB9	0
Cross-presentation of soluble exogenous antigens (endosomes) Homo sapiens R-HSA-1236978	1949-04-01	7.58177e-05	0.00100518	0	0	20.0636	190.347	PSME1;PSME2;PSMB10;PSMB9	0
CDK-mediated phosphorylation and removal of Cdc6 Homo sapiens R-HSA-69017	1950-04-01	8.21218e-05	0.00100518	0	0	19.6265	184.632	PSME1;PSME2;PSMB10;PSMB9	0
Ubiquitin-dependent degradation of Cyclin D1 Homo sapiens R-HSA-69229	1950-04-01	8.21218e-05	0.00100518	0	0	19.6265	184.632	PSME1;PSME2;PSMB10;PSMB9	0
Ubiquitin-dependent degradation of Cyclin D Homo sapiens R-HSA-75815	1950-04-01	8.21218e-05	0.00100518	0	0	19.6265	184.632	PSME1;PSME2;PSMB10;PSMB9	0
Regulation of Apoptosis Homo sapiens R-HSA-169911	1950-04-01	8.21218e-05	0.00100518	0	0	19.6265	184.632	PSME1;PSME2;PSMB10;PSMB9	0
Regulation of ornithine decarboxylase (ODC) Homo sapiens R-HSA-350562	1950-04-01	8.21218e-05	0.00100518	0	0	19.6265	184.632	PSME1;PSME2;PSMB10;PSMB9	0
Vpu mediated degradation of CD4 Homo sapiens R-HSA-180534	1951-04-01	8.87988e-05	0.00100518	0	0	19.2079	179.193	PSME1;PSME2;PSMB10;PSMB9	0
Autodegradation of the E3 ubiquitin ligase COP1 Homo sapiens R-HSA-349425	1951-04-01	8.87988e-05	0.00100518	0	0	19.2079	179.193	PSME1;PSME2;PSMB10;PSMB9	0
Hedgehog 'off' state Homo sapiens R-HSA-5610787	1999-05-01	9.38837e-05	0.00100518	0	0	12.1142	112.341	PSME1;PSME2;PSMB10;RBX1;PSMB9	0
p53-Independent DNA Damage Response Homo sapiens R-HSA-69610	1952-04-01	9.58618e-05	0.00100518	0	0	18.8068	174.012	PSME1;PSME2;PSMB10;PSMB9	0
p53-Independent G1/S DNA damage checkpoint Homo sapiens R-HSA-69613	1952-04-01	9.58618e-05	0.00100518	0	0	18.8068	174.012	PSME1;PSME2;PSMB10;PSMB9	0
Ubiquitin Mediated Degradation of Phosphorylated Cdc25A Homo sapiens R-HSA-69601	1952-04-01	9.58618e-05	0.00100518	0	0	18.8068	174.012	PSME1;PSME2;PSMB10;PSMB9	0
SCF-beta-TrCP mediated degradation of Emi1 Homo sapiens R-HSA-174113	1954-04-01	0.000111199	0.00104642	0	0	18.0527	164.355	PSME1;PSME2;PSMB10;PSMB9	0
Stabilization of p53 Homo sapiens R-HSA-69541	1954-04-01	0.000111199	0.00104642	0	0	18.0527	164.355	PSME1;PSME2;PSMB10;PSMB9	0
AUF1 (hnRNP D0) binds and destabilizes mRNA Homo sapiens R-HSA-450408	1954-04-01	0.000111199	0.00104642	0	0	18.0527	164.355	PSME1;PSME2;PSMB10;PSMB9	0
Degradation of AXIN Homo sapiens R-HSA-4641257	1954-04-01	0.000111199	0.00104642	0	0	18.0527	164.355	PSME1;PSME2;PSMB10;PSMB9	0
Hh mutants that don't undergo autocatalytic processing are degraded by ERAD Homo sapiens R-HSA-5362768	1955-04-01	0.000119501	0.00109642	0	0	17.6979	159.85	PSME1;PSME2;PSMB10;PSMB9	0
Hh mutants abrogate ligand secretion Homo sapiens R-HSA-5387390	1957-04-01	0.000137439	0.00123025	0	0	17.0283	151.421	PSME1;PSME2;PSMB10;PSMB9	0
NIK-->noncanonical NF-kB signaling Homo sapiens R-HSA-5676590	1958-04-01	0.000147103	0.00125551	0	0	16.7121	147.474	PSME1;PSME2;PSMB10;PSMB9	0
CDT1 association with the CDC6:ORC:origin complex Homo sapiens R-HSA-68827	1958-04-01	0.000147103	0.00125551	0	0	16.7121	147.474	PSME1;PSME2;PSMB10;PSMB9	0
The role of GTSE1 in G2/M progression after G2 checkpoint Homo sapiens R-HSA-8852276	1959-04-01	0.000157249	0.00128245	0	0	16.4074	143.691	PSME1;PSME2;PSMB10;PSMB9	0
SCF(Skp2)-mediated degradation of p27/p21 Homo sapiens R-HSA-187577	1959-04-01	0.000157249	0.00128245	0	0	16.4074	143.691	PSME1;PSME2;PSMB10;PSMB9	0
Dectin-1 mediated noncanonical NF-kB signaling Homo sapiens R-HSA-5607761	1961-04-01	0.000179045	0.00142847	0	0	15.8301	136.58	PSME1;PSME2;PSMB10;PSMB9	0
Autodegradation of Cdh1 by Cdh1:APC/C Homo sapiens R-HSA-174084	1962-04-01	0.000190723	0.00148927	0	0	15.5564	133.236	PSME1;PSME2;PSMB10;PSMB9	0
p53-Dependent G1/S DNA damage checkpoint Homo sapiens R-HSA-69580	1963-04-01	0.000202942	0.00148959	0	0	15.292	130.022	PSME1;PSME2;PSMB10;PSMB9	0
p53-Dependent G1 DNA Damage Response Homo sapiens R-HSA-69563	1963-04-01	0.000202942	0.00148959	0	0	15.292	130.022	PSME1;PSME2;PSMB10;PSMB9	0
Asymmetric localization of PCP proteins Homo sapiens R-HSA-4608870	1963-04-01	0.000202942	0.00148959	0	0	15.292	130.022	PSME1;PSME2;PSMB10;PSMB9	0
Hedgehog ligand biogenesis Homo sapiens R-HSA-5358346	1964-04-01	0.000215714	0.00155229	0	0	15.0364	126.93	PSME1;PSME2;PSMB10;PSMB9	0
G1/S DNA Damage Checkpoints Homo sapiens R-HSA-69615	1965-04-01	0.000229055	0.0016166	0	0	14.7891	123.956	PSME1;PSME2;PSMB10;PSMB9	0
APC/C:Cdc20 mediated degradation of Securin Homo sapiens R-HSA-174154	1966-04-01	0.00024298	0.00165137	0	0	14.5499	121.092	PSME1;PSME2;PSMB10;PSMB9	0
Activation of NF-kappaB in B cells Homo sapiens R-HSA-1169091	1966-04-01	0.00024298	0.00165137	0	0	14.5499	121.092	PSME1;PSME2;PSMB10;PSMB9	0
Assembly of the pre-replicative complex Homo sapiens R-HSA-68867	1967-04-01	0.000257504	0.00170461	0	0	14.3182	118.332	PSME1;PSME2;PSMB10;PSMB9	0
C-type lectin receptors (CLRs) Homo sapiens R-HSA-5621481	5/123	0.000260105	0.00170461	0	0	9.63861	79.5612	ICAM2;PSME1;PSME2;PSMB10;PSMB9	0
Cyclin E associated events during G1/S transition Homo sapiens R-HSA-69202	1968-04-01	0.000272642	0.00175543	0	0	14.0938	115.672	PSME1;PSME2;PSMB10;PSMB9	0
Cyclin A:Cdk2-associated events at S phase entry Homo sapiens R-HSA-69656	1969-04-01	0.000288408	0.00182493	0	0	13.8762	113.107	PSME1;PSME2;PSMB10;PSMB9	0
Switching of origins to a post-replicative state Homo sapiens R-HSA-69052	1970-04-01	0.000304818	0.00186447	0	0	13.6653	110.631	PSME1;PSME2;PSMB10;PSMB9	0
Orc1 removal from chromatin Homo sapiens R-HSA-68949	1970-04-01	0.000304818	0.00186447	0	0	13.6653	110.631	PSME1;PSME2;PSMB10;PSMB9	0
APC/C:Cdh1 mediated degradation of Cdc20 and other APC/C:Cdh1 targeted proteins in late mitosis/early G1 Homo sapiens R-HSA-174178	1971-04-01	0.000321888	0.00188882	0	0	13.4607	108.241	PSME1;PSME2;PSMB10;PSMB9	0
Cdc20:Phospho-APC/C mediated degradation of Cyclin A Homo sapiens R-HSA-174184	1971-04-01	0.000321888	0.00188882	0	0	13.4607	108.241	PSME1;PSME2;PSMB10;PSMB9	0
Host Interactions of HIV factors Homo sapiens R-HSA-162909	5/129	0.000324239	0.00188882	0	0	9.16945	73.6676	PSME1;PSME2;PSMB10;RBX1;PSMB9	0
APC:Cdc20 mediated degradation of cell cycle proteins prior to satisfation of the cell cycle checkpoint Homo sapiens R-HSA-179419	1972-04-01	0.000339631	0.00191761	0	0	13.262	105.932	PSME1;PSME2;PSMB10;PSMB9	0
Removal of licensing factors from origins Homo sapiens R-HSA-69300	1972-04-01	0.000339631	0.00191761	0	0	13.262	105.932	PSME1;PSME2;PSMB10;PSMB9	0
APC/C:Cdc20 mediated degradation of mitotic proteins Homo sapiens R-HSA-176409	1974-04-01	0.000377203	0.00209748	0	0	12.8818	101.544	PSME1;PSME2;PSMB10;PSMB9	0
Activation of APC/C and APC/C:Cdc20 mediated degradation of mitotic proteins Homo sapiens R-HSA-176814	1975-04-01	0.000397062	0.00214297	0	0	12.6997	99.457	PSME1;PSME2;PSMB10;PSMB9	0
Regulation of DNA replication Homo sapiens R-HSA-69304	1975-04-01	0.000397062	0.00214297	0	0	12.6997	99.457	PSME1;PSME2;PSMB10;PSMB9	0
Signaling by Hedgehog Homo sapiens R-HSA-5358351	5/136	0.000413463	0.00219914	0	0	8.67641	67.5974	PSME1;PSME2;PSMB10;RBX1;PSMB9	0
Signaling by Interleukins Homo sapiens R-HSA-449147	8/392	0.000449859	0.00235855	0	0	4.84226	37.3173	IL32;PSME1;FLT3LG;PSME2;IL7R;PSMB10;RBX1;PSMB9	0
Regulation of APC/C activators between G1/S and early anaphase Homo sapiens R-HSA-176408	1979-04-01	0.000484015	0.00250188	0	0	12.02	91.7534	PSME1;PSME2;PSMB10;PSMB9	0
Class I MHC mediated antigen processing & presentation Homo sapiens R-HSA-983169	7/305	0.000518597	0.0026434	0	0	5.41927	40.9934	SEC61G;PSME1;PSME2;SEC61B;PSMB10;RBX1;PSMB9	0
Beta-catenin independent WNT signaling Homo sapiens R-HSA-3858494	5/144	0.000536863	0.00269902	0	0	8.17374	61.5463	PSME1;PSME2;PFN1;PSMB10;PSMB9	0
DNA Replication Pre-Initiation Homo sapiens R-HSA-69002	1982-04-01	0.000557562	0.00272834	0	0	11.5559	86.5764	PSME1;PSME2;PSMB10;PSMB9	0
M/G1 Transition Homo sapiens R-HSA-68874	1982-04-01	0.000557562	0.00272834	0	0	11.5559	86.5764	PSME1;PSME2;PSMB10;PSMB9	0
TP53 Regulates Metabolic Genes Homo sapiens R-HSA-5628897	1984-04-01	0.000610797	0.0029112	0	0	11.2659	83.3761	PRDX1;TXN;COX6A1;COX5B	0
Metabolism of polyamines Homo sapiens R-HSA-351202	1984-04-01	0.000610797	0.0029112	0	0	11.2659	83.3761	PSME1;PSME2;PSMB10;PSMB9	0
APC/C-mediated degradation of cell cycle proteins Homo sapiens R-HSA-174143	1985-04-01	0.000638723	0.00296723	0	0	11.1263	81.8452	PSME1;PSME2;PSMB10;PSMB9	0
Regulation of mitotic cell cycle Homo sapiens R-HSA-453276	1985-04-01	0.000638723	0.00296723	0	0	11.1263	81.8452	PSME1;PSME2;PSMB10;PSMB9	0
Regulation of mRNA stability by proteins that bind AU-rich elements Homo sapiens R-HSA-450531	1986-04-01	0.000667544	0.00306236	0	0	10.99	80.358	PSME1;PSME2;PSMB10;PSMB9	0
MAPK6/MAPK4 signaling Homo sapiens R-HSA-5687128	1992-04-01	0.000860129	0.00389713	0	0	10.2376	72.2614	PSME1;PSME2;PSMB10;PSMB9	0
Developmental Biology Homo sapiens R-HSA-1266738	11/786	0.000953548	0.00426771	0	0	3.35266	23.3188	ITGB1;MYL6;CFL1;PSME1;PSME2;PFN1;ACTB;MYL12A;PSMB10;RBX1;PSMB9	0
EPH-Ephrin signaling Homo sapiens R-HSA-2682334	1995-04-01	0.000969785	0.00428808	0	0	9.8986	68.6808	MYL6;CFL1;ACTB;MYL12A	0
Synthesis of DNA Homo sapiens R-HSA-69239	1997-04-01	0.00104813	0.00457934	0	0	9.68475	66.4446	PSME1;PSME2;PSMB10;PSMB9	0
CASP8 activity is inhibited Homo sapiens R-HSA-5218900	2022-02-11	0.00112051	0.00466305	0	0	49.1333	333.811	TRADD;TNFSF10	0
Regulation by c-FLIP Homo sapiens R-HSA-3371378	2022-02-11	0.00112051	0.00466305	0	0	49.1333	333.811	TRADD;TNFSF10	0
Dimerization of procaspase-8 Homo sapiens R-HSA-69416	2022-02-11	0.00112051	0.00466305	0	0	49.1333	333.811	TRADD;TNFSF10	0
CLEC7A (Dectin-1) signaling Homo sapiens R-HSA-5607764	1999-04-01	0.00113082	0.00466305	0	0	9.4799	64.3193	PSME1;PSME2;PSMB10;PSMB9	0
Downstream TCR signaling Homo sapiens R-HSA-202424	1999-04-01	0.00113082	0.00466305	0	0	9.4799	64.3193	PSME1;PSME2;PSMB10;PSMB9	0
Cell surface interactions at the vascular wall Homo sapiens R-HSA-202733	4/101	0.00121799	0.00496668	0	0	9.28351	62.2975	ITGB1;CD2;SELPLG;MIF	0
Caspase-mediated cleavage of cytoskeletal proteins Homo sapiens R-HSA-264870	2022-02-12	0.00134059	0.00540655	0	0	44.2178	292.485	VIM;PLEC	0
Death Receptor Signalling Homo sapiens R-HSA-73887	1948-03-01	0.00140251	0.00549035	0	0	14.8787	97.7452	TRADD;TNFSF10;BIRC3	0
Platelet degranulation Homo sapiens R-HSA-114608	4/105	0.00140625	0.00549035	0	0	8.91404	58.537	TMSB4X;CFL1;TIMP1;PFN1	0
DNA Replication Homo sapiens R-HSA-69306	4/105	0.00140625	0.00549035	0	0	8.91404	58.537	PSME1;PSME2;PSMB10;PSMB9	0
Dissolution of Fibrin Clot Homo sapiens R-HSA-75205	2022-02-13	0.0015796	0.00610223	0	0	40.196	259.287	ANXA2;S100A10	0
Response to elevated platelet cytosolic Ca2+ Homo sapiens R-HSA-76005	4/110	0.00166901	0.00638049	0	0	8.49142	54.3071	TMSB4X;CFL1;TIMP1;PFN1	0
FCERI mediated NF-kB activation Homo sapiens R-HSA-2871837	4/111	0.00172538	0.00652799	0	0	8.41164	53.5174	PSME1;PSME2;PSMB10;PSMB9	0
G1/S Transition Homo sapiens R-HSA-69206	4/112	0.00178306	0.00667738	0	0	8.33333	52.7452	PSME1;PSME2;PSMB10;PSMB9	0
Lysosphingolipid and LPA receptors Homo sapiens R-HSA-419408	2022-02-14	0.00183736	0.00681121	0	0	36.8444	232.099	S1PR1;S1PR4	0
Muscle contraction Homo sapiens R-HSA-397014	5/196	0.00212025	0.00778133	0	0	5.93278	36.5235	MYL6;ANXA1;ANXA2;VIM;MYL12A	0
TCR signaling Homo sapiens R-HSA-202403	4/118	0.00215752	0.00783971	0	0	7.89234	48.4495	PSME1;PSME2;PSMB10;PSMB9	0
TCF dependent signaling in response to WNT Homo sapiens R-HSA-201681	5/199	0.00226487	0.0081491	0	0	5.84015	35.5679	PSME1;PSME2;PSMB10;RBX1;PSMB9	0
Signaling by Wnt Homo sapiens R-HSA-195721	6/295	0.00241587	0.00860802	0	0	4.73622	28.539	PSME1;PSME2;PFN1;PSMB10;RBX1;PSMB9	0
S Phase Homo sapiens R-HSA-69242	4/124	0.00258307	0.00911525	0	0	7.49545	44.6637	PSME1;PSME2;PSMB10;PSMB9	0
Adaptive Immune System Homo sapiens R-HSA-1280218	10/762	0.00261993	0.00915727	0	0	3.10651	18.467	ITGB1;IFITM1;SEC61G;ICAM2;PSME1;PSME2;SEC61B;PSMB10;RBX1;PSMB9	0
TNF receptor superfamily (TNFSF) members mediating non-canonical NF-kB pathway Homo sapiens R-HSA-5676594	2022-02-17	0.00272141	0.00933419	0	0	29.4711	174.074	LTB;BIRC3	0
Ligand-dependent caspase activation Homo sapiens R-HSA-140534	2022-02-17	0.00272141	0.00933419	0	0	29.4711	174.074	TRADD;TNFSF10	0
Signaling by Insulin receptor Homo sapiens R-HSA-74752	6/311	0.00313708	0.0106603	0	0	4.4841	25.8484	ATP6V0E1;PSME1;PSME2;PSMB10;RBX1;PSMB9	0
Mitotic G1-G1/S phases Homo sapiens R-HSA-453279	4/136	0.00360062	0.0120609	0	0	6.80992	38.317	PSME1;PSME2;PSMB10;PSMB9	0
HIV Infection Homo sapiens R-HSA-162906	5/222	0.00362315	0.0120609	0	0	5.21505	29.3107	PSME1;PSME2;PSMB10;RBX1;PSMB9	0
Semaphorin interactions Homo sapiens R-HSA-373755	1967-03-01	0.00364784	0.0120609	0	0	10.4515	58.671	ITGB1;MYL6;CFL1	0
Innate Immune System Homo sapiens R-HSA-168249	10/807	0.00394126	0.0129147	0	0	2.92423	16.1893	CFL1;ICAM2;PSME1;PSME2;TXN;ACTB;PSMB10;RBX1;BIRC3;PSMB9	0
GRB2 events in EGFR signaling Homo sapiens R-HSA-179812	5/235	0.00460873	0.0142302	0	0	4.91704	26.4527	PSME1;PSME2;PSMB10;RBX1;PSMB9	0
SHC1 events in EGFR signaling Homo sapiens R-HSA-180336	5/235	0.00460873	0.0142302	0	0	4.91704	26.4527	PSME1;PSME2;PSMB10;RBX1;PSMB9	0
SOS-mediated signalling Homo sapiens R-HSA-112412	5/235	0.00460873	0.0142302	0	0	4.91704	26.4527	PSME1;PSME2;PSMB10;RBX1;PSMB9	0
SHC1 events in ERBB4 signaling Homo sapiens R-HSA-1250347	5/235	0.00460873	0.0142302	0	0	4.91704	26.4527	PSME1;PSME2;PSMB10;RBX1;PSMB9	0
RAF/MAP kinase cascade Homo sapiens R-HSA-5673001	5/235	0.00460873	0.0142302	0	0	4.91704	26.4527	PSME1;PSME2;PSMB10;RBX1;PSMB9	0
FRS-mediated FGFR2 signaling Homo sapiens R-HSA-5654700	5/236	0.0046917	0.0142302	0	0	4.89551	26.2495	PSME1;PSME2;PSMB10;RBX1;PSMB9	0
FRS-mediated FGFR4 signaling Homo sapiens R-HSA-5654712	5/236	0.0046917	0.0142302	0	0	4.89551	26.2495	PSME1;PSME2;PSMB10;RBX1;PSMB9	0
FRS-mediated FGFR3 signaling Homo sapiens R-HSA-5654706	5/236	0.0046917	0.0142302	0	0	4.89551	26.2495	PSME1;PSME2;PSMB10;RBX1;PSMB9	0
FRS-mediated FGFR1 signaling Homo sapiens R-HSA-5654693	5/236	0.0046917	0.0142302	0	0	4.89551	26.2495	PSME1;PSME2;PSMB10;RBX1;PSMB9	0
ARMS-mediated activation Homo sapiens R-HSA-170984	5/239	0.00494699	0.0147605	0	0	4.83201	25.653	PSME1;PSME2;PSMB10;RBX1;PSMB9	0
Signalling to p38 via RIT and RIN Homo sapiens R-HSA-187706	5/239	0.00494699	0.0147605	0	0	4.83201	25.653	PSME1;PSME2;PSMB10;RBX1;PSMB9	0
Frs2-mediated activation Homo sapiens R-HSA-170968	5/240	0.00503424	0.0148997	0	0	4.8112	25.4584	PSME1;PSME2;PSMB10;RBX1;PSMB9	0
G2/M Checkpoints Homo sapiens R-HSA-69481	4/150	0.00509689	0.0149205	0	0	6.15255	32.4801	PSME1;PSME2;PSMB10;PSMB9	0
MAPK1/MAPK3 signaling Homo sapiens R-HSA-5684996	5/241	0.00512258	0.0149205	0	0	4.79057	25.2659	PSME1;PSME2;PSMB10;RBX1;PSMB9	0
Prolonged ERK activation events Homo sapiens R-HSA-169893	5/242	0.00521201	0.0150615	0	0	4.77011	25.0755	PSME1;PSME2;PSMB10;RBX1;PSMB9	0
Signaling by Leptin Homo sapiens R-HSA-2586552	5/243	0.00530255	0.0152034	0	0	4.74983	24.8871	PSME1;PSME2;PSMB10;RBX1;PSMB9	0
Interleukin receptor SHC signaling Homo sapiens R-HSA-912526	5/245	0.00548696	0.0156102	0	0	4.70977	24.5162	PSME1;PSME2;PSMB10;RBX1;PSMB9	0
Signalling to RAS Homo sapiens R-HSA-167044	5/246	0.00558084	0.0157552	0	0	4.68999	24.3336	PSME1;PSME2;PSMB10;RBX1;PSMB9	0
VEGFR2 mediated cell proliferation Homo sapiens R-HSA-5218921	5/248	0.00577202	0.0161705	0	0	4.65092	23.9742	PSME1;PSME2;PSMB10;RBX1;PSMB9	0
Synthesis and interconversion of nucleotide di- and triphosphates Homo sapiens R-HSA-499943	2022-02-25	0.00586144	0.0162966	0	0	19.2126	98.7403	NME2;TXN	0
Interleukin-2 signaling Homo sapiens R-HSA-451927	5/252	0.00616818	0.0170205	0	0	4.57467	23.2775	PSME1;PSME2;PSMB10;RBX1;PSMB9	0
Signalling to ERKs Homo sapiens R-HSA-187687	5/253	0.00627014	0.0171727	0	0	4.55599	23.1078	PSME1;PSME2;PSMB10;RBX1;PSMB9	0
TNFR1-induced NFkappaB signaling pathway Homo sapiens R-HSA-5357956	2022-02-26	0.006331	0.0172109	0	0	18.4111	93.2025	TRADD;BIRC3	0
Separation of Sister Chromatids Homo sapiens R-HSA-2467813	4/162	0.00667193	0.0180044	0	0	5.68182	28.465	PSME1;PSME2;PSMB10;PSMB9	0
Caspase activation via extrinsic apoptotic signalig pathway Homo sapiens R-HSA-5357769	2022-02-27	0.00681713	0.018262	0	0	17.6738	88.1624	TRADD;TNFSF10	0
Antigen processing: Ubiquitination & Proteasome degradation Homo sapiens R-HSA-983168	5/260	0.00701732	0.018662	0	0	4.42934	21.9668	PSME1;PSME2;PSMB10;RBX1;PSMB9	0
Interleukin-3, 5 and GM-CSF signaling Homo sapiens R-HSA-512988	5/261	0.00712893	0.0188224	0	0	4.41182	21.8102	PSME1;PSME2;PSMB10;RBX1;PSMB9	0
NCAM signaling for neurite out-growth Homo sapiens R-HSA-375165	5/266	0.00770566	0.0201998	0	0	4.3262	21.0504	PSME1;PSME2;PSMB10;RBX1;PSMB9	0
Respiratory electron transport Homo sapiens R-HSA-611105	1988-03-01	0.00779729	0.0202951	0	0	7.86107	38.1575	NDUFS5;COX6A1;COX5B	0
Mitotic Anaphase Homo sapiens R-HSA-68882	4/173	0.00837312	0.0214891	0	0	5.30904	25.3917	PSME1;PSME2;PSMB10;PSMB9	0
G2/M Transition Homo sapiens R-HSA-69275	4/173	0.00837312	0.0214891	0	0	5.30904	25.3917	PSME1;PSME2;PSMB10;PSMB9	0
Mitotic Metaphase and Anaphase Homo sapiens R-HSA-2555396	4/174	0.00854056	0.0217666	0	0	5.27754	25.1365	PSME1;PSME2;PSMB10;PSMB9	0
Mitotic G2-G2/M phases Homo sapiens R-HSA-453274	4/175	0.00871019	0.0220458	0	0	5.24641	24.8851	PSME1;PSME2;PSMB10;PSMB9	0
Regulation of TNFR1 signaling Homo sapiens R-HSA-5357905	1931-02-01	0.00892433	0.0224331	0	0	15.233	71.8839	TRADD;BIRC3	0
Glycolysis Homo sapiens R-HSA-70171	1932-02-01	0.00949101	0.0236953	0	0	14.7244	68.5778	PKM;ENO1	0
Cell Cycle Checkpoints Homo sapiens R-HSA-69620	4/182	0.00995956	0.0244829	0	0	5.0383	23.2227	PSME1;PSME2;PSMB10;PSMB9	0
MAPK family signaling cascades Homo sapiens R-HSA-5683057	5/284	0.0100512	0.0244829	0	0	4.04338	18.5998	PSME1;PSME2;PSMB10;RBX1;PSMB9	0
IRS-mediated signalling Homo sapiens R-HSA-112399	5/284	0.0100512	0.0244829	0	0	4.04338	18.5998	PSME1;PSME2;PSMB10;RBX1;PSMB9	0
Detoxification of Reactive Oxygen Species Homo sapiens R-HSA-3299685	1933-02-01	0.0100733	0.0244829	0	0	14.2487	65.5138	PRDX1;TXN	0
Insulin receptor signalling cascade Homo sapiens R-HSA-74751	5/287	0.0104849	0.0250132	0	0	3.99976	18.2302	PSME1;PSME2;PSMB10;RBX1;PSMB9	0
Diseases of signal transduction Homo sapiens R-HSA-5663202	5/288	0.0106323	0.0250132	0	0	3.98542	18.1092	PSME1;PSME2;PSMB10;RBX1;PSMB9	0
IGF1R signaling cascade Homo sapiens R-HSA-2428924	5/288	0.0106323	0.0250132	0	0	3.98542	18.1092	PSME1;PSME2;PSMB10;RBX1;PSMB9	0
Signaling by Type 1 Insulin-like Growth Factor 1 Receptor (IGF1R) Homo sapiens R-HSA-2404192	5/288	0.0106323	0.0250132	0	0	3.98542	18.1092	PSME1;PSME2;PSMB10;RBX1;PSMB9	0
IRS-related events triggered by IGF1R Homo sapiens R-HSA-2428928	5/288	0.0106323	0.0250132	0	0	3.98542	18.1092	PSME1;PSME2;PSMB10;RBX1;PSMB9	0
FCERI mediated MAPK activation Homo sapiens R-HSA-2871796	5/289	0.0107811	0.0252017	0	0	3.97118	17.9893	PSME1;PSME2;PSMB10;RBX1;PSMB9	0
Downstream signaling events of B Cell Receptor (BCR) Homo sapiens R-HSA-1168372	4/192	0.011938	0.0277293	0	0	4.76789	21.1124	PSME1;PSME2;PSMB10;PSMB9	0
Apoptotic cleavage of cellular proteins Homo sapiens R-HSA-111465	1937-02-01	0.012556	0.0289815	0	0	12.6178	55.235	VIM;PLEC	0
DNA Damage Recognition in GG-NER Homo sapiens R-HSA-5696394	1938-02-01	0.0132143	0.0303103	0	0	12.2667	53.0712	ACTB;RBX1	0
Respiratory electron transport, ATP synthesis by chemiosmotic coupling, and heat production by uncoupling proteins. Homo sapiens R-HSA-163200	3/109	0.0139234	0.0317384	0	0	6.29701	26.9146	NDUFS5;COX6A1;COX5B	0
Gastrin-CREB signalling pathway via PKC and MAPK Homo sapiens R-HSA-881907	6/432	0.0147245	0.0333573	0	0	3.19063	13.4589	ANXA1;PSME1;PSME2;PSMB10;RBX1;PSMB9	0
TNF signaling Homo sapiens R-HSA-75893	1941-02-01	0.015277	0.0343967	0	0	11.3214	47.3392	TRADD;BIRC3	0
RHO GTPases Activate Formins Homo sapiens R-HSA-5663220	3/114	0.0156893	0.0351097	0	0	6.01184	24.9778	ITGB1;PFN1;ACTB	0
EPHB-mediated forward signaling Homo sapiens R-HSA-3928662	1942-02-01	0.0159934	0.0355731	0	0	11.0378	45.6476	CFL1;ACTB	0
VEGFA-VEGFR2 Pathway Homo sapiens R-HSA-4420097	5/320	0.0161291	0.035659	0	0	3.57471	14.7533	PSME1;PSME2;PSMB10;RBX1;PSMB9	0
Signaling by SCF-KIT Homo sapiens R-HSA-1433557	5/325	0.0171315	0.0376483	0	0	3.51796	14.307	PSME1;PSME2;PSMB10;RBX1;PSMB9	0
Signaling by VEGF Homo sapiens R-HSA-194138	5/328	0.0177524	0.0385514	0	0	3.48475	14.0479	PSME1;PSME2;PSMB10;RBX1;PSMB9	0
Downstream signaling of activated FGFR2 Homo sapiens R-HSA-5654696	5/329	0.0179626	0.0385514	0	0	3.47382	13.9629	PSME1;PSME2;PSMB10;RBX1;PSMB9	0
Downstream signaling of activated FGFR4 Homo sapiens R-HSA-5654716	5/329	0.0179626	0.0385514	0	0	3.47382	13.9629	PSME1;PSME2;PSMB10;RBX1;PSMB9	0
Downstream signaling of activated FGFR3 Homo sapiens R-HSA-5654708	5/329	0.0179626	0.0385514	0	0	3.47382	13.9629	PSME1;PSME2;PSMB10;RBX1;PSMB9	0
Signaling by ERBB4 Homo sapiens R-HSA-1236394	5/330	0.0181745	0.0387794	0	0	3.46295	13.8786	PSME1;PSME2;PSMB10;RBX1;PSMB9	0
Signaling by FGFR4 Homo sapiens R-HSA-5654743	5/332	0.0186033	0.0392379	0	0	3.44142	13.7121	PSME1;PSME2;PSMB10;RBX1;PSMB9	0
Downstream signaling of activated FGFR1 Homo sapiens R-HSA-5654687	5/332	0.0186033	0.0392379	0	0	3.44142	13.7121	PSME1;PSME2;PSMB10;RBX1;PSMB9	0
Signaling by FGFR3 Homo sapiens R-HSA-5654741	5/333	0.0188201	0.0394685	0	0	3.43075	13.6298	PSME1;PSME2;PSMB10;RBX1;PSMB9	0
Signaling by FGFR1 Homo sapiens R-HSA-5654736	5/336	0.0194807	0.0406217	0	0	3.39914	13.3869	PSME1;PSME2;PSMB10;RBX1;PSMB9	0
Nucleotide-binding domain, leucine rich repeat containing receptor (NLR) signaling pathways Homo sapiens R-HSA-168643	1947-02-01	0.0197848	0.0410228	0	0	9.80889	38.4787	TXN;BIRC3	0
Downstream signal transduction Homo sapiens R-HSA-186763	5/341	0.0206153	0.0425046	0	0	3.3477	12.9948	PSME1;PSME2;PSMB10;RBX1;PSMB9	0
DAP12 signaling Homo sapiens R-HSA-2424491	5/344	0.0213165	0.0437047	0	0	3.31757	12.7669	PSME1;PSME2;PSMB10;RBX1;PSMB9	0
Infectious disease Homo sapiens R-HSA-5663205	5/348	0.0222754	0.045417	0	0	3.27821	12.4712	PSME1;PSME2;PSMB10;RBX1;PSMB9	0
Signaling by the B Cell Receptor (BCR) Homo sapiens R-HSA-983705	4/233	0.0226123	0.0457075	0	0	3.90611	14.8013	PSME1;PSME2;PSMB10;PSMB9	0
Loss of Function of FBXW7 in Cancer and NOTCH1 Signaling Homo sapiens R-HSA-2644607	2022-01-05	0.0227915	0.0457075	0	0	54.6813	206.77	RBX1	0
FBXW7 Mutants and NOTCH1 in Cancer Homo sapiens R-HSA-2644605	2022-01-05	0.0227915	0.0457075	0	0	54.6813	206.77	RBX1	0
Apoptotic execution phase Homo sapiens R-HSA-75153	1951-02-01	0.0230612	0.045997	0	0	9.00635	33.9504	VIM;PLEC	0
Signaling by EGFR Homo sapiens R-HSA-177929	5/355	0.0240203	0.0476511	0	0	3.21149	11.9752	PSME1;PSME2;PSMB10;RBX1;PSMB9	0
XBP1(S) activates chaperone genes Homo sapiens R-HSA-381038	1953-02-01	0.0247774	0.0488887	0	0	8.65229	31.9946	SEC61G;SEC61B	0
DAP12 interactions Homo sapiens R-HSA-2172127	5/359	0.0250561	0.0491742	0	0	3.17456	11.7034	PSME1;PSME2;PSMB10;RBX1;PSMB9	0
Signaling by FGFR2 Homo sapiens R-HSA-5654738	5/361	0.0255846	0.0499444	0	0	3.1564	11.5706	PSME1;PSME2;PSMB10;RBX1;PSMB9	0
Signaling by PDGF Homo sapiens R-HSA-186797	5/364	0.0263908	0.0510949	0	0	3.12954	11.3751	PSME1;PSME2;PSMB10;RBX1;PSMB9	0
IRE1alpha activates chaperones Homo sapiens R-HSA-381070	1955-02-01	0.0265442	0.0510949	0	0	8.32495	30.2108	SEC61G;SEC61B	0
Signaling by FGFR Homo sapiens R-HSA-190236	5/366	0.0269372	0.0510949	0	0	3.11189	11.2471	PSME1;PSME2;PSMB10;RBX1;PSMB9	0
Signaling by Rho GTPases Homo sapiens R-HSA-194315	5/367	0.0272131	0.0510949	0	0	3.10313	11.1839	ITGB1;MYL6;PFN1;ARHGAP15;ACTB	0
Fibronectin matrix formation Homo sapiens R-HSA-1566977	2022-01-06	0.0272877	0.0510949	0	0	43.7429	157.532	ITGB1	0
Synthesis of Lipoxins (LX) Homo sapiens R-HSA-2142700	2022-01-06	0.0272877	0.0510949	0	0	43.7429	157.532	ALOX5AP	0
Synthesis of 5-eicosatetraenoic acids Homo sapiens R-HSA-2142688	2022-01-06	0.0272877	0.0510949	0	0	43.7429	157.532	ALOX5AP	0
Protein repair Homo sapiens R-HSA-5676934	2022-01-06	0.0272877	0.0510949	0	0	43.7429	157.532	TXN	0
NGF signalling via TRKA from the plasma membrane Homo sapiens R-HSA-187037	5/374	0.0291951	0.0543888	0	0	3.04317	10.7538	PSME1;PSME2;PSMB10;RBX1;PSMB9	0
Platelet activation, signaling and aggregation Homo sapiens R-HSA-76002	4/253	0.0294145	0.0545208	0	0	3.58872	12.6548	TMSB4X;CFL1;TIMP1;PFN1	0
RHO GTPase Effectors Homo sapiens R-HSA-195258	4/255	0.0301546	0.0556117	0	0	3.55976	12.4642	ITGB1;MYL6;PFN1;ACTB	0
TRAIL signaling Homo sapiens R-HSA-75158	2022-01-07	0.0317635	0.0582861	0	0	36.4505	125.734	TNFSF10	0
Translation Homo sapiens R-HSA-72766	3/151	0.032531	0.0593974	0	0	4.50046	15.4166	TRMT112;SEC61G;SEC61B	0
The citric acid (TCA) cycle and respiratory electron transport Homo sapiens R-HSA-1428517	3/153	0.0336308	0.0611015	0	0	4.44	15.0619	NDUFS5;COX6A1;COX5B	0
M Phase Homo sapiens R-HSA-68886	4/268	0.0352336	0.0636982	0	0	3.38223	11.3161	PSME1;PSME2;PSMB10;PSMB9	0
Gene Expression Homo sapiens R-HSA-74160	13/1631	0.0356059	0.0638797	0	0	1.86016	6.2041	TXN;COX6A1;COX5B;ACTB;PSMB10;PSMB9;TRMT112;SEC61G;PRDX1;SNRPG;PSME1;PSME2;SEC61B	0
Fc epsilon receptor (FCERI) signaling Homo sapiens R-HSA-2454202	5/395	0.0356821	0.0638797	0	0	2.87622	9.58673	PSME1;PSME2;PSMB10;RBX1;PSMB9	0
Immunoregulatory interactions between a Lymphoid and a non-Lymphoid cell Homo sapiens R-HSA-198933	3/157	0.0358879	0.0639056	0	0	4.3238	14.3868	ITGB1;IFITM1;ICAM2	0
Insulin-like Growth Factor-2 mRNA Binding Proteins (IGF2BPs/IMPs/VICKZs) bind RNA Homo sapiens R-HSA-428359	2022-01-08	0.036219	0.0639056	0	0	31.2418	103.666	ACTB	0
Formyl peptide receptors bind formyl peptides and many other ligands Homo sapiens R-HSA-444473	2022-01-08	0.036219	0.0639056	0	0	31.2418	103.666	ANXA1	0
Integrin cell surface interactions Homo sapiens R-HSA-216083	1967-02-01	0.0381497	0.0669901	0	0	6.78393	22.1579	ITGB1;ICAM2	0
Interferon alpha/beta signaling Homo sapiens R-HSA-909733	1968-02-01	0.0391905	0.06849	0	0	6.68081	21.6413	IFITM1;IFITM2	0
CHL1 interactions Homo sapiens R-HSA-447041	2022-01-09	0.0406541	0.0703777	0	0	27.3352	87.5451	ITGB1	0
Type I hemidesmosome assembly Homo sapiens R-HSA-446107	2022-01-09	0.0406541	0.0703777	0	0	27.3352	87.5451	PLEC	0
Extracellular matrix organization Homo sapiens R-HSA-1474244	4/283	0.0416765	0.0718087	0	0	3.19795	10.1625	ITGB1;ICAM2;TIMP1;PLEC	0
Folding of actin by CCT/TriC Homo sapiens R-HSA-390450	2022-01-10	0.0450691	0.0769319	0	0	24.2967	75.3091	ACTB	0
SLBP independent Processing of Histone Pre-mRNAs Homo sapiens R-HSA-111367	2022-01-10	0.0450691	0.0769319	0	0	24.2967	75.3091	SNRPG	0
Interleukin-7 signaling Homo sapiens R-HSA-1266695	2022-01-11	0.049464	0.0836556	0	0	21.8659	65.7402	IL7R	0
SLBP Dependent Processing of Replication-Dependent Histone Pre-mRNAs Homo sapiens R-HSA-77588	2022-01-11	0.049464	0.0836556	0	0	21.8659	65.7402	SNRPG	0
Glucose metabolism Homo sapiens R-HSA-70326	1979-02-01	0.0513239	0.0864031	0	0	5.72323	16.9957	PKM;ENO1	0
Metabolism Homo sapiens R-HSA-1430728	14/1908	0.0533	0.08932	0	0	1.70712	5.00496	GSTK1;NME2;ENO1;TXN;COX6A1;COX5B;PSMB10;PSMB9;TRMT112;PKM;NDUFS5;ALOX5AP;PSME1;PSME2	0
Passive transport by Aquaporins Homo sapiens R-HSA-432047	2022-01-12	0.0538388	0.0894066	0	0	19.8771	58.0762	AQP3	0
The NLRP3 inflammasome Homo sapiens R-HSA-844456	2022-01-12	0.0538388	0.0894066	0	0	19.8771	58.0762	TXN	0
Global Genome Nucleotide Excision Repair (GG-NER) Homo sapiens R-HSA-5696399	1982-02-01	0.054839	0.0906572	0	0	5.50778	15.991	ACTB;RBX1	0
Signal Transduction Homo sapiens R-HSA-162582	17/2465	0.0561803	0.0924581	0	0	1.61667	4.65469	ITGB1;ANXA1;ATP6V0E1;TRADD;ARHGAP15;ACTB;PSMB10;RBX1;PSMB9;MYL6;TNFSF10;PSME1;S1PR1;PSME2;PFN1;S1PR4;BIRC3	0
Signalling by NGF Homo sapiens R-HSA-166520	5/450	0.0566416	0.0928012	0	0	2.51363	7.21665	PSME1;PSME2;PSMB10;RBX1;PSMB9	0
Platelet Adhesion to exposed collagen Homo sapiens R-HSA-75892	2022-01-13	0.0581938	0.0945005	0	0	18.2198	51.8166	ITGB1	0
TNFR1-induced proapoptotic signaling Homo sapiens R-HSA-5357786	2022-01-13	0.0581938	0.0945005	0	0	18.2198	51.8166	TRADD	0
Cell junction organization Homo sapiens R-HSA-446728	1986-02-01	0.0596537	0.0960215	0	0	5.24444	14.7851	ITGB1;PLEC	0
Unfolded Protein Response (UPR) Homo sapiens R-HSA-381119	1986-02-01	0.0596537	0.0960215	0	0	5.24444	14.7851	SEC61G;SEC61B	0
Metabolism of nucleotides Homo sapiens R-HSA-15869	1987-02-01	0.0608795	0.0975667	0	0	5.18248	14.505	NME2;TXN	0
Methylation Homo sapiens R-HSA-156581	2022-01-14	0.0625289	0.0997743	0	0	16.8174	46.62	TRMT112	0
Prolactin receptor signaling Homo sapiens R-HSA-1170546	2022-01-15	0.0668443	0.106198	0	0	15.6154	42.2457	RBX1	0
Metabolism of amino acids and derivatives Homo sapiens R-HSA-71291	4/335	0.0688382	0.108895	0	0	2.68841	7.19417	PSME1;PSME2;PSMB10;PSMB9	0
Cell-extracellular matrix interactions Homo sapiens R-HSA-446353	2022-01-16	0.07114	0.111099	0	0	14.5736	38.5196	ITGB1	0
Sema3A PAK dependent Axon repulsion Homo sapiens R-HSA-399954	2022-01-16	0.07114	0.111099	0	0	14.5736	38.5196	CFL1	0
RHO GTPases activate CIT Homo sapiens R-HSA-5625900	2022-01-16	0.07114	0.111099	0	0	14.5736	38.5196	MYL6	0
Regulation of actin dynamics for phagocytic cup formation Homo sapiens R-HSA-2029482	1997-02-01	0.0735966	0.114449	0	0	4.63462	12.0925	CFL1;ACTB	0
RHO GTPases Activate ROCKs Homo sapiens R-HSA-5627117	2022-01-17	0.0754162	0.116293	0	0	13.6621	35.3129	MYL6	0
Inflammasomes Homo sapiens R-HSA-622312	2022-01-17	0.0754162	0.116293	0	0	13.6621	35.3129	TXN	0
Transcriptional Regulation by TP53 Homo sapiens R-HSA-3700989	4/348	0.0767761	0.117895	0	0	2.5851	6.63558	PRDX1;TXN;COX6A1;COX5B	0
Phase II conjugation Homo sapiens R-HSA-156580	2/100	0.0775653	0.11861	0	0	4.49206	11.4846	TRMT112;GSTK1	0
Oxygen-dependent proline hydroxylation of Hypoxia-inducible Factor Alpha Homo sapiens R-HSA-1234176	2022-01-18	0.0796729	0.121328	0	0	12.8578	32.528	RBX1	0
Other semaphorin interactions Homo sapiens R-HSA-416700	2022-01-19	0.0839102	0.126729	0	0	12.1429	30.0901	ITGB1	0
Ephrin signaling Homo sapiens R-HSA-3928664	2022-01-19	0.0839102	0.126729	0	0	12.1429	30.0901	MYL12A	0
SRP-dependent cotranslational protein targeting to membrane Homo sapiens R-HSA-1799339	2/107	0.087079	0.130975	0	0	4.19111	10.2303	SEC61G;SEC61B	0
Syndecan interactions Homo sapiens R-HSA-3000170	2022-01-20	0.0881282	0.131979	0	0	11.5032	27.9408	ITGB1	0
Nucleotide Excision Repair Homo sapiens R-HSA-5696398	2/108	0.0884657	0.131979	0	0	4.15136	10.0676	ACTB;RBX1	0
CD209 (DC-SIGN) signaling Homo sapiens R-HSA-5621575	2022-01-21	0.092327	0.135536	0	0	10.9275	26.0338	ICAM2	0
RHO GTPases activate PAKs Homo sapiens R-HSA-5627123	2022-01-21	0.092327	0.135536	0	0	10.9275	26.0338	MYL6	0
Signal transduction by L1 Homo sapiens R-HSA-445144	2022-01-21	0.092327	0.135536	0	0	10.9275	26.0338	ITGB1	0
Synthesis of Leukotrienes (LT) and Eoxins (EX) Homo sapiens R-HSA-2142691	2022-01-21	0.092327	0.135536	0	0	10.9275	26.0338	ALOX5AP	0
G alpha (i) signalling events Homo sapiens R-HSA-418594	3/240	0.0988687	0.144561	0	0	2.79775	6.47389	ANXA1;S1PR1;S1PR4	0
Laminin interactions Homo sapiens R-HSA-3000157	2022-01-23	0.100667	0.146607	0	0	9.93307	22.8057	ITGB1	0
Sema4D induced cell migration and growth-cone collapse Homo sapiens R-HSA-416572	2022-01-24	0.104809	0.149089	0	0	9.50072	21.43	MYL6	0
Growth hormone receptor signaling Homo sapiens R-HSA-982772	2022-01-24	0.104809	0.149089	0	0	9.50072	21.43	CISH	0
TNFs bind their physiological receptors Homo sapiens R-HSA-5669034	2022-01-24	0.104809	0.149089	0	0	9.50072	21.43	TNFRSF4	0
Post-Elongation Processing of Intronless pre-mRNA Homo sapiens R-HSA-112297	2022-01-24	0.104809	0.149089	0	0	9.50072	21.43	SNRPG	0
Processing of Capped Intronless Pre-mRNA Homo sapiens R-HSA-75067	2022-01-24	0.104809	0.149089	0	0	9.50072	21.43	SNRPG	0
IKK complex recruitment mediated by RIP1 Homo sapiens R-HSA-937041	2022-01-24	0.104809	0.149089	0	0	9.50072	21.43	BIRC3	0
Fcgamma receptor (FCGR) dependent phagocytosis Homo sapiens R-HSA-2029480	2/120	0.105598	0.149631	0	0	3.72693	8.37857	CFL1;ACTB	0
Basigin interactions Homo sapiens R-HSA-210991	2022-01-25	0.108932	0.153761	0	0	9.1044	20.1847	ITGB1	0
Regulation of Hypoxia-inducible Factor (HIF) by oxygen Homo sapiens R-HSA-1234174	2022-01-26	0.113036	0.157734	0	0	8.73978	19.0532	RBX1	0
Cellular response to hypoxia Homo sapiens R-HSA-2262749	2022-01-26	0.113036	0.157734	0	0	8.73978	19.0532	RBX1	0
Insulin receptor recycling Homo sapiens R-HSA-77387	2022-01-26	0.113036	0.157734	0	0	8.73978	19.0532	ATP6V0E1	0
Sema4D in semaphorin signaling Homo sapiens R-HSA-400685	2022-01-27	0.117121	0.162202	0	0	8.40321	18.0211	MYL6	0
Prefoldin mediated transfer of substrate to CCT/TriC Homo sapiens R-HSA-389957	2022-01-27	0.117121	0.162202	0	0	8.40321	18.0211	ACTB	0
Recognition of DNA damage by PCNA-containing replication complex Homo sapiens R-HSA-110314	2022-01-28	0.121188	0.167203	0	0	8.09158	17.0766	RBX1	0
Cell-Cell communication Homo sapiens R-HSA-1500931	2/131	0.122016	0.167715	0	0	3.40724	7.16747	ITGB1;PLEC	0
Transferrin endocytosis and recycling Homo sapiens R-HSA-917977	2022-01-29	0.125236	0.171499	0	0	7.8022	16.2095	ATP6V0E1	0
Molecules associated with elastic fibres Homo sapiens R-HSA-2129379	2022-01-30	0.129266	0.176359	0	0	7.53278	15.4112	ITGB1	0
NOD1/2 Signaling Pathway Homo sapiens R-HSA-168638	2022-01-31	0.133277	0.181158	0	0	7.28132	14.6742	BIRC3	0
Signaling by Robo receptor Homo sapiens R-HSA-376176	1932-01-01	0.13727	0.183862	0	0	7.04608	13.9921	PFN1	0
Cooperation of Prefoldin and TriC/CCT in actin and tubulin folding Homo sapiens R-HSA-389958	1932-01-01	0.13727	0.183862	0	0	7.04608	13.9921	ACTB	0
Activation of Matrix Metalloproteinases Homo sapiens R-HSA-1592389	1932-01-01	0.13727	0.183862	0	0	7.04608	13.9921	TIMP1	0
Gluconeogenesis Homo sapiens R-HSA-70263	1932-01-01	0.13727	0.183862	0	0	7.04608	13.9921	ENO1	0
EPHA-mediated growth cone collapse Homo sapiens R-HSA-3928663	1934-01-01	0.145202	0.19238	0	0	6.61838	12.771	MYL6	0
Striated Muscle Contraction Homo sapiens R-HSA-390522	1934-01-01	0.145202	0.19238	0	0	6.61838	12.771	VIM	0
ROS, RNS production in response to bacteria Homo sapiens R-HSA-1222556	1934-01-01	0.145202	0.19238	0	0	6.61838	12.771	ATP6V0E1	0
Lysosome Vesicle Biogenesis Homo sapiens R-HSA-432720	1935-01-01	0.149141	0.196887	0	0	6.4234	12.2229	VAMP8	0
RHO GTPases Activate WASPs and WAVEs Homo sapiens R-HSA-5663213	1936-01-01	0.153062	0.201339	0	0	6.23956	11.7111	ACTB	0
Glutathione conjugation Homo sapiens R-HSA-156590	1938-01-01	0.16085	0.210828	0	0	5.90169	10.7841	GSTK1	0
Cell Cycle, Mitotic Homo sapiens R-HSA-69278	4/462	0.163774	0.212856	0	0	1.93033	3.49248	PSME1;PSME2;PSMB10;PSMB9	0
Dual Incision in GG-NER Homo sapiens R-HSA-5696400	1939-01-01	0.164717	0.212856	0	0	5.7461	10.3632	RBX1	0
Nuclear signaling by ERBB4 Homo sapiens R-HSA-1251985	1939-01-01	0.164717	0.212856	0	0	5.7461	10.3632	RBX1	0
tRNA modification in the nucleus and cytosol Homo sapiens R-HSA-6782315	1939-01-01	0.164717	0.212856	0	0	5.7461	10.3632	TRMT112	0
Elastic fibre formation Homo sapiens R-HSA-1566948	1941-01-01	0.172399	0.222002	0	0	5.45824	9.59528	ITGB1	0
Non-integrin membrane-ECM interactions Homo sapiens R-HSA-3000171	1942-01-01	0.176214	0.226121	0	0	5.32485	9.24423	ITGB1	0
Formation of Incision Complex in GG-NER Homo sapiens R-HSA-5696395	1943-01-01	0.180011	0.228596	0	0	5.1978	8.91286	RBX1	0
Vasopressin regulates renal water homeostasis via Aquaporins Homo sapiens R-HSA-432040	1943-01-01	0.180011	0.228596	0	0	5.1978	8.91286	AQP3	0
Iron uptake and transport Homo sapiens R-HSA-917937	1943-01-01	0.180011	0.228596	0	0	5.1978	8.91286	ATP6V0E1	0
Class A/1 (Rhodopsin-like receptors) Homo sapiens R-HSA-373076	3/323	0.186232	0.23568	0	0	2.06334	3.46799	ANXA1;S1PR1;S1PR4	0
DNA Damage Bypass Homo sapiens R-HSA-73893	1946-01-01	0.1913	0.241261	0	0	4.85055	8.02239	RBX1	0
NOTCH1 Intracellular Domain Regulates Transcription Homo sapiens R-HSA-2122947	1947-01-01	0.195029	0.245121	0	0	4.74486	7.756	RBX1	0
Complex I biogenesis Homo sapiens R-HSA-6799198	1949-01-01	0.202435	0.253562	0	0	4.5467	7.26262	NDUFS5	0
Metabolism of non-coding RNA Homo sapiens R-HSA-194441	1950-01-01	0.206113	0.256418	0	0	4.45369	7.03386	SNRPG	0
snRNP Assembly Homo sapiens R-HSA-191859	1950-01-01	0.206113	0.256418	0	0	4.45369	7.03386	SNRPG	0
Aquaporin-mediated transport Homo sapiens R-HSA-445717	1951-01-01	0.209774	0.260091	0	0	4.3644	6.81599	AQP3	0
mRNA Splicing - Minor Pathway Homo sapiens R-HSA-72165	1952-01-01	0.213418	0.263718	0	0	4.2786	6.60832	SNRPG	0
Arachidonic acid metabolism Homo sapiens R-HSA-2142753	1953-01-01	0.217046	0.266407	0	0	4.19611	6.41018	ALOX5AP	0
Formation of TC-NER Pre-Incision Complex Homo sapiens R-HSA-6781823	1953-01-01	0.217046	0.266407	0	0	4.19611	6.41018	RBX1	0
Assembly of collagen fibrils and other multimeric structures Homo sapiens R-HSA-2022090	1954-01-01	0.220657	0.268149	0	0	4.11673	6.22099	PLEC	0
Golgi Associated Vesicle Biogenesis Homo sapiens R-HSA-432722	1954-01-01	0.220657	0.268149	0	0	4.11673	6.22099	VAMP8	0
Mitochondrial protein import Homo sapiens R-HSA-1268020	1954-01-01	0.220657	0.268149	0	0	4.11673	6.22099	COX17	0
ECM proteoglycans Homo sapiens R-HSA-3000178	1955-01-01	0.224251	0.271618	0	0	4.04029	6.04019	ITGB1	0
Interferon Signaling Homo sapiens R-HSA-913531	2/196	0.227829	0.274824	0	0	2.25819	3.34022	IFITM1;IFITM2	0
Constitutive Signaling by NOTCH1 HD+PEST Domain Mutants Homo sapiens R-HSA-2894862	1957-01-01	0.231392	0.274824	0	0	3.8956	5.70178	RBX1	0
Signaling by NOTCH1 in Cancer Homo sapiens R-HSA-2644603	1957-01-01	0.231392	0.274824	0	0	3.8956	5.70178	RBX1	0
Signaling by NOTCH1 PEST Domain Mutants in Cancer Homo sapiens R-HSA-2644602	1957-01-01	0.231392	0.274824	0	0	3.8956	5.70178	RBX1	0
Constitutive Signaling by NOTCH1 PEST Domain Mutants Homo sapiens R-HSA-2644606	1957-01-01	0.231392	0.274824	0	0	3.8956	5.70178	RBX1	0
Signaling by NOTCH1 HD+PEST Domain Mutants in Cancer Homo sapiens R-HSA-2894858	1957-01-01	0.231392	0.274824	0	0	3.8956	5.70178	RBX1	0
Biological oxidations Homo sapiens R-HSA-211859	2/199	0.232917	0.275743	0	0	2.22346	3.23975	TRMT112;GSTK1	0
rRNA modification in the nucleus Homo sapiens R-HSA-6790901	1958-01-01	0.234937	0.276353	0	0	3.82707	5.54326	TRMT112	0
B-WICH complex positively regulates rRNA expression Homo sapiens R-HSA-5250924	1958-01-01	0.234937	0.276353	0	0	3.82707	5.54326	ACTB	0
Cellular responses to stress Homo sapiens R-HSA-2262752	3/367	0.238689	0.279267	0	0	1.80985	2.59279	PRDX1;TXN;RBX1	0
Disease Homo sapiens R-HSA-1643685	5/725	0.241211	0.279267	0	0	1.53161	2.17807	PSME1;PSME2;PSMB10;RBX1;PSMB9	0
Cleavage of Growing Transcript in the Termination Region Homo sapiens R-HSA-109688	1960-01-01	0.24198	0.279267	0	0	3.69696	5.24562	SNRPG	0
RNA Polymerase II Transcription Termination Homo sapiens R-HSA-73856	1960-01-01	0.24198	0.279267	0	0	3.69696	5.24562	SNRPG	0
Post-Elongation Processing of the Transcript Homo sapiens R-HSA-76044	1960-01-01	0.24198	0.279267	0	0	3.69696	5.24562	SNRPG	0
RHO GTPases activate PKNs Homo sapiens R-HSA-5625740	1960-01-01	0.24198	0.279267	0	0	3.69696	5.24562	MYL6	0
Signaling by GPCR Homo sapiens R-HSA-372790	8/1293	0.243577	0.280228	0	0	1.38025	1.94936	ANXA1;PSME1;S1PR1;PSME2;S1PR4;PSMB10;RBX1;PSMB9	0
Gap-filling DNA repair synthesis and ligation in TC-NER Homo sapiens R-HSA-6782210	1962-01-01	0.248959	0.285525	0	0	3.57539	4.97146	RBX1	0
Dual incision in TC-NER Homo sapiens R-HSA-6782135	1963-01-01	0.252425	0.288598	0	0	3.51755	4.8424	RBX1	0
Cell Cycle Homo sapiens R-HSA-1640170	4/566	0.2633	0.300097	0	0	1.5647	2.08804	PSME1;PSME2;PSMB10;PSMB9	0
trans-Golgi Network Vesicle Budding Homo sapiens R-HSA-199992	1970-01-01	0.276244	0.312906	0	0	3.15958	4.0647	VAMP8	0
Clathrin derived vesicle budding Homo sapiens R-HSA-421837	1970-01-01	0.276244	0.312906	0	0	3.15958	4.0647	VAMP8	0
Signaling by NOTCH1 Homo sapiens R-HSA-1980143	1972-01-01	0.282911	0.319472	0	0	3.07027	3.87659	RBX1	0
Positive epigenetic regulation of rRNA expression Homo sapiens R-HSA-5250913	1973-01-01	0.286222	0.322219	0	0	3.02747	3.78733	ACTB	0
Transcription-Coupled Nucleotide Excision Repair (TC-NER) Homo sapiens R-HSA-6781827	1976-01-01	0.296063	0.332278	0	0	2.90593	3.53706	RBX1	0
Collagen formation Homo sapiens R-HSA-1474290	1985-01-01	0.324788	0.363406	0	0	2.59341	2.9165	PLEC	0
Eukaryotic Translation Termination Homo sapiens R-HSA-72764	1987-01-01	0.331012	0.369245	0	0	2.53284	2.80031	TRMT112	0
GPCR ligand binding Homo sapiens R-HSA-500792	3/447	0.338713	0.37669	0	0	1.47768	1.59974	ANXA1;S1PR1;S1PR4	0
Oxidative Stress Induced Senescence Homo sapiens R-HSA-2559580	1991-01-01	0.343291	0.380628	0	0	2.41978	2.58717	TXN	0
Chaperonin-mediated protein folding Homo sapiens R-HSA-390466	1995-01-01	0.355346	0.392808	0	0	2.31634	2.39663	ACTB	0
L1CAM interactions Homo sapiens R-HSA-373760	1996-01-01	0.358326	0.394625	0	0	2.29184	2.35215	ITGB1	0
MyD88-independent TLR3/TLR4 cascade Homo sapiens R-HSA-166166	1997-01-01	0.361292	0.394625	0	0	2.26786	2.30883	BIRC3	0
Toll Like Receptor 3 (TLR3) Cascade Homo sapiens R-HSA-168164	1997-01-01	0.361292	0.394625	0	0	2.26786	2.30883	BIRC3	0
TRIF-mediated TLR3/TLR4 signaling Homo sapiens R-HSA-937061	1997-01-01	0.361292	0.394625	0	0	2.26786	2.30883	BIRC3	0
Protein folding Homo sapiens R-HSA-391251	1/101	0.373021	0.404021	0	0	2.1767	2.14649	ACTB	0
Metabolism of carbohydrates Homo sapiens R-HSA-71387	2/282	0.373163	0.404021	0	0	1.55778	1.53557	PKM;ENO1	0
Metabolism of proteins Homo sapiens R-HSA-392499	6/1074	0.373196	0.404021	0	0	1.23073	1.21307	TRMT112;SEC61G;COX17;SEC61B;TXN;ACTB	0
DNA Repair Homo sapiens R-HSA-73894	2/285	0.378098	0.407687	0	0	1.54103	1.49881	ACTB;RBX1	0
tRNA processing Homo sapiens R-HSA-72306	1/103	0.378805	0.407687	0	0	2.13381	2.07136	TRMT112	0
Degradation of the extracellular matrix Homo sapiens R-HSA-1474228	1/106	0.387382	0.4157	0	0	2.07253	1.96547	TIMP1	0
HATs acetylate histones Homo sapiens R-HSA-3214847	1/107	0.390215	0.417519	0	0	2.05287	1.93187	ACTB	0
Activated TLR4 signalling Homo sapiens R-HSA-166054	1/112	0.404187	0.431212	0	0	1.9599	1.77543	BIRC3	0
Epigenetic regulation of gene expression Homo sapiens R-HSA-212165	1/115	0.412418	0.438717	0	0	1.90804	1.68998	ACTB	0
Signaling by NOTCH Homo sapiens R-HSA-157118	1/122	0.431188	0.45473	0	0	1.79702	1.51167	RBX1	0
Rho GTPase cycle Homo sapiens R-HSA-194840	1/122	0.431188	0.45473	0	0	1.79702	1.51167	ARHGAP15	0
Toll Like Receptor 4 (TLR4) Cascade Homo sapiens R-HSA-166016	1/122	0.431188	0.45473	0	0	1.79702	1.51167	BIRC3	0
RNA Polymerase II Transcription Homo sapiens R-HSA-73857	1/124	0.436442	0.458951	0	0	1.76762	1.46554	SNRPG	0
mRNA Splicing - Major Pathway Homo sapiens R-HSA-72163	1/134	0.461996	0.484436	0	0	1.63389	1.26169	SNRPG	0
Toll-Like Receptors Cascades Homo sapiens R-HSA-168898	1/140	0.476775	0.498508	0	0	1.56289	1.15765	BIRC3	0
Factors involved in megakaryocyte development and platelet production Homo sapiens R-HSA-983231	1/141	0.479199	0.499619	0	0	1.55165	1.14145	GATA3	0
mRNA Splicing Homo sapiens R-HSA-72172	1/144	0.486404	0.505694	0	0	1.51887	1.09467	SNRPG	0
Generic Transcription Pathway Homo sapiens R-HSA-212436	4/812	0.516668	0.535641	0	0	1.07448	0.70954	PRDX1;TXN;COX6A1;COX5B	0
Cellular Senescence Homo sapiens R-HSA-2559583	1/161	0.525408	0.543168	0	0	1.35632	0.8729	TXN	0
rRNA processing Homo sapiens R-HSA-72312	1/180	0.565541	0.583015	0	0	1.21119	0.690343	TRMT112	0
G alpha (q) signalling events Homo sapiens R-HSA-416476	1/191	0.587222	0.60367	0	0	1.14043	0.60711	ANXA1	0
Peptide ligand-binding receptors Homo sapiens R-HSA-375276	1/193	0.591047	0.604218	0	0	1.12843	0.593398	ANXA1	0
Processing of Capped Intron-Containing Pre-mRNA Homo sapiens R-HSA-72203	1/193	0.591047	0.604218	0	0	1.12843	0.593398	SNRPG	0
Ion channel transport Homo sapiens R-HSA-983712	1/203	0.609654	0.621509	0	0	1.07203	0.530507	ATP6V0E1	0
Chromatin organization Homo sapiens R-HSA-4839726	1/226	0.649332	0.658301	0	0	0.961319	0.415108	ACTB	0
Chromatin modifying enzymes Homo sapiens R-HSA-3247509	1/226	0.649332	0.658301	0	0	0.961319	0.415108	ACTB	0
Transmembrane transport of small molecules Homo sapiens R-HSA-382551	2/594	0.762488	0.77089	0	0	0.725075	0.196618	ATP6V0E1;AQP3	0
GPCR downstream signaling Homo sapiens R-HSA-388396	3/983	0.83649	0.843384	0	0	0.651043	0.116238	ANXA1;S1PR1;S1PR4	0
Membrane Trafficking Homo sapiens R-HSA-199991	1/420	0.858728	0.863433	0	0	0.511133	0.0778471	VAMP8	0
Vesicle-mediated transport Homo sapiens R-HSA-5653656	1/492	0.899418	0.901876	0	0	0.43457	0.0460675	VAMP8	0
Metabolism of lipids and lipoproteins Homo sapiens R-HSA-556833	1/659	0.954479	0.954479	0	0	0.321487	0.014978	ALOX5AP	0
Translation Homo sapiens R-HSA-72766	7/151	2.62874e-08	2.83904e-06	0	0	27.5194	480.329	EEF1B2;EEF1G;EEF1A1;EIF3L;EEF1D;EIF3E;PABPC1	1
Eukaryotic Translation Elongation Homo sapiens R-HSA-156842	1989-04-01	3.60341e-05	0.00194584	0	0	24.6105	251.791	EEF1B2;EEF1G;EEF1A1;EEF1D	1
Binding of TCF/LEF:CTNNB1 to target gene promoters Homo sapiens R-HSA-4411364	2022-02-07	8.98048e-05	0.00323297	0	0	199.53	1859.2	LEF1;TCF7	1
Translation initiation complex formation Homo sapiens R-HSA-72649	1957-03-01	0.000232837	0.00529588	0	0	28.3533	237.18	EIF3L;EIF3E;PABPC1	1
Activation of the mRNA upon binding of the cap-binding complex and eIFs, and subsequent binding to 43S Homo sapiens R-HSA-72662	1958-03-01	0.000245179	0.00529588	0	0	27.8364	231.418	EIF3L;EIF3E;PABPC1	1
Repression of WNT target genes Homo sapiens R-HSA-4641265	2022-02-14	0.000385544	0.0069398	0	0	83.1083	653.303	LEF1;TCF7	1
L13a-mediated translational silencing of Ceruloplasmin expression Homo sapiens R-HSA-156827	3/106	0.00142941	0.0190195	0	0	14.8282	97.1323	EIF3L;EIF3E;PABPC1	1
3' -UTR-mediated translational regulation Homo sapiens R-HSA-157279	3/106	0.00142941	0.0190195	0	0	14.8282	97.1323	EIF3L;EIF3E;PABPC1	1
Cap-dependent Translation Initiation Homo sapiens R-HSA-72737	3/114	0.00176107	0.0190195	0	0	13.754	87.2255	EIF3L;EIF3E;PABPC1	1
Eukaryotic Translation Initiation Homo sapiens R-HSA-72613	3/114	0.00176107	0.0190195	0	0	13.754	87.2255	EIF3L;EIF3E;PABPC1	1
Deactivation of the beta-catenin transactivating complex Homo sapiens R-HSA-3769402	1942-02-01	0.00351455	0.0345065	0	0	24.8975	140.692	TCF7;LEF1	1
Formation of the ternary complex, and subsequently, the 43S complex Homo sapiens R-HSA-72695	1950-02-01	0.00494759	0.0445283	0	0	20.7396	110.103	EIF3L;EIF3E	1
Gene Expression Homo sapiens R-HSA-74160	9/1631	0.00591538	0.0445893	0	0	3.08306	15.8167	EEF1B2;EEF1G;EEF1A1;NPM1;MAML2;EIF3L;EEF1D;EIF3E;PABPC1	1
Ribosomal scanning and start codon recognition Homo sapiens R-HSA-72702	1957-02-01	0.00638648	0.0445893	0	0	18.0936	91.4375	EIF3L;EIF3E	1
Metabolism of proteins Homo sapiens R-HSA-392499	7/1074	0.00654821	0.0445893	0	0	3.54096	17.8059	EEF1B2;EEF1G;EEF1A1;EIF3L;EEF1D;EIF3E;PABPC1	1
Formation of the beta-catenin:TCF transactivating complex Homo sapiens R-HSA-201722	1958-02-01	0.00660582	0.0445893	0	0	17.7696	89.2001	TCF7;LEF1	1
Ca2+ pathway Homo sapiens R-HSA-4086398	1961-02-01	0.00728416	0.0462758	0	0	16.8636	83.0033	TCF7;LEF1	1
Degradation of beta-catenin by the destruction complex Homo sapiens R-HSA-195253	1982-02-01	0.012857	0.077142	0	0	12.4238	54.0914	TCF7;LEF1	1
Regulation of cytoskeletal remodeling and cell spreading by IPP complex components Homo sapiens R-HSA-446388	2022-01-08	0.0166798	0.0891293	0	0	69.5157	284.566	ACTN1	1
Cellular response to heat stress Homo sapiens R-HSA-3371556	1996-02-01	0.0173307	0.0891293	0	0	10.566	42.8479	EEF1A1;ST13	1
Formation of a pool of free 40S subunits Homo sapiens R-HSA-72689	1996-02-01	0.0173307	0.0891293	0	0	10.566	42.8479	EIF3L;EIF3E	1
MAPK1 (ERK2) activation Homo sapiens R-HSA-112411	2022-01-09	0.0187456	0.0920238	0	0	60.8232	241.881	IL6ST	1
MAPK3 (ERK1) activation Homo sapiens R-HSA-110056	2022-01-10	0.0208071	0.0955945	0	0	54.0623	209.354	IL6ST	1
GTP hydrolysis and joining of the 60S ribosomal subunit Homo sapiens R-HSA-72706	2/107	0.0212432	0.0955945	0	0	9.45381	36.4134	EIF3L;EIF3E	1
Interleukin-6 signaling Homo sapiens R-HSA-1059683	2022-01-11	0.0228645	0.0987745	0	0	48.6537	183.822	IL6ST	1
NOTCH2 intracellular domain regulates transcription Homo sapiens R-HSA-2197563	2022-01-12	0.0249176	0.103504	0	0	44.2284	163.299	MAML2	1
NICD traffics to nucleus Homo sapiens R-HSA-157052	2022-01-13	0.0269665	0.104014	0	0	40.5407	146.48	MAML2	1
Notch-HLH transcription pathway Homo sapiens R-HSA-350054	2022-01-13	0.0269665	0.104014	0	0	40.5407	146.48	MAML2	1
DCC mediated attractive signaling Homo sapiens R-HSA-418885	2022-01-14	0.0290112	0.108042	0	0	37.4203	132.471	ABLIM1	1
Cell-extracellular matrix interactions Homo sapiens R-HSA-446353	2022-01-16	0.033088	0.119117	0	0	32.4276	110.532	ACTN1	1
Beta-catenin independent WNT signaling Homo sapiens R-HSA-3858494	2/144	0.0367402	0.127105	0	0	6.97746	23.0527	TCF7;LEF1	1
IL-6-type cytokine receptor ligand interactions Homo sapiens R-HSA-6788467	2022-01-20	0.0411915	0.127105	0	0	25.5956	81.6379	IL6ST	1
Syndecan interactions Homo sapiens R-HSA-3000170	2022-01-20	0.0411915	0.127105	0	0	25.5956	81.6379	ACTN1	1
eNOS activation and regulation Homo sapiens R-HSA-203765	2022-01-20	0.0411915	0.127105	0	0	25.5956	81.6379	NOSIP	1
Metabolism of nitric oxide Homo sapiens R-HSA-202131	2022-01-20	0.0411915	0.127105	0	0	25.5956	81.6379	NOSIP	1
TP53 regulates transcription of additional cell cycle genes whose exact role in the p53 pathway remain uncertain Homo sapiens R-HSA-6804115	2022-01-21	0.043207	0.129621	0	0	24.3146	76.3905	NPM1	1
Nephrin interactions Homo sapiens R-HSA-373753	2022-01-22	0.0452184	0.130779	0	0	23.1556	71.6957	ACTN1	1
Deadenylation of mRNA Homo sapiens R-HSA-429947	2022-01-23	0.0472257	0.130779	0	0	22.102	67.4734	PABPC1	1
RAF-independent MAPK1/3 activation Homo sapiens R-HSA-112409	2022-01-23	0.0472257	0.130779	0	0	22.102	67.4734	IL6ST	1
Interleukin-6 family signaling Homo sapiens R-HSA-6783589	2022-01-27	0.0552135	0.14544	0	0	18.6979	54.1595	IL6ST	1
Pyruvate metabolism Homo sapiens R-HSA-70268	2022-01-27	0.0552135	0.14544	0	0	18.6979	54.1595	LDHB	1
HSF1 activation Homo sapiens R-HSA-3371511	2022-01-29	0.0591829	0.152185	0	0	17.3606	49.0806	EEF1A1	1
Nuclear import of Rev protein Homo sapiens R-HSA-180746	1932-01-01	0.0651065	0.157047	0	0	15.6782	42.8286	NPM1	1
Signaling by NOTCH2 Homo sapiens R-HSA-1980145	1932-01-01	0.0651065	0.157047	0	0	15.6782	42.8286	MAML2	1
TCF dependent signaling in response to WNT Homo sapiens R-HSA-201681	2/199	0.0654364	0.157047	0	0	5.01548	13.6756	TCF7;LEF1	1
Interactions of Rev with host cellular proteins Homo sapiens R-HSA-177243	1935-01-01	0.0709936	0.166681	0	0	14.2927	37.8065	NPM1	1
Pre-NOTCH Transcription and Translation Homo sapiens R-HSA-1912408	1941-01-01	0.0826595	0.186443	0	0	12.1451	30.2781	MAML2	1
Netrin-1 signaling Homo sapiens R-HSA-373752	1942-01-01	0.0845899	0.186443	0	0	11.8483	29.2646	ABLIM1	1
Non-integrin membrane-ECM interactions Homo sapiens R-HSA-3000171	1942-01-01	0.0845899	0.186443	0	0	11.8483	29.2646	ACTN1	1
G alpha (i) signalling events Homo sapiens R-HSA-418594	2/240	0.0903355	0.190812	0	0	4.14286	9.96036	RGS10;CCR7	1
NOTCH1 Intracellular Domain Regulates Transcription Homo sapiens R-HSA-2122947	1947-01-01	0.0941824	0.190812	0	0	10.5578	24.943	MAML2	1
TP53 Regulates Transcription of Cell Cycle Genes Homo sapiens R-HSA-6791312	1948-01-01	0.0960891	0.190812	0	0	10.3326	24.204	NPM1	1
Pyruvate metabolism and Citric Acid (TCA) cycle Homo sapiens R-HSA-71406	1948-01-01	0.0960891	0.190812	0	0	10.3326	24.204	LDHB	1
Deadenylation-dependent mRNA decay Homo sapiens R-HSA-429914	1950-01-01	0.0998908	0.190812	0	0	9.90991	22.8292	PABPC1	1
Deposition of new CENPA-containing nucleosomes at the centromere Homo sapiens R-HSA-606279	1952-01-01	0.103677	0.190812	0	0	9.52033	21.5776	NPM1	1
Nucleosome assembly Homo sapiens R-HSA-774815	1952-01-01	0.103677	0.190812	0	0	9.52033	21.5776	NPM1	1
AUF1 (hnRNP D0) binds and destabilizes mRNA Homo sapiens R-HSA-450408	1954-01-01	0.107447	0.190812	0	0	9.16015	20.434	PABPC1	1
Chemokine receptors bind chemokines Homo sapiens R-HSA-380108	1956-01-01	0.111202	0.190812	0	0	8.82616	19.3858	CCR7	1
Constitutive Signaling by NOTCH1 HD+PEST Domain Mutants Homo sapiens R-HSA-2894862	1957-01-01	0.113074	0.190812	0	0	8.66812	18.894	MAML2	1
Signaling by NOTCH1 in Cancer Homo sapiens R-HSA-2644603	1957-01-01	0.113074	0.190812	0	0	8.66812	18.894	MAML2	1
Signaling by NOTCH1 PEST Domain Mutants in Cancer Homo sapiens R-HSA-2644602	1957-01-01	0.113074	0.190812	0	0	8.66812	18.894	MAML2	1
Constitutive Signaling by NOTCH1 PEST Domain Mutants Homo sapiens R-HSA-2644606	1957-01-01	0.113074	0.190812	0	0	8.66812	18.894	MAML2	1
Signaling by NOTCH1 HD+PEST Domain Mutants in Cancer Homo sapiens R-HSA-2894858	1957-01-01	0.113074	0.190812	0	0	8.66812	18.894	MAML2	1
Pre-NOTCH Expression and Processing Homo sapiens R-HSA-1912422	1957-01-01	0.113074	0.190812	0	0	8.66812	18.894	MAML2	1
Signaling by Wnt Homo sapiens R-HSA-195721	2/295	0.127268	0.211461	0	0	3.3558	6.91785	TCF7;LEF1	1
Signaling by NOTCH1 Homo sapiens R-HSA-1980143	1972-01-01	0.140692	0.230224	0	0	6.83167	13.3981	MAML2	1
Regulation of HSF1-mediated heat shock response Homo sapiens R-HSA-3371453	1980-01-01	0.155077	0.249975	0	0	6.13739	11.4391	ST13	1
Peptide chain elongation Homo sapiens R-HSA-156902	1984-01-01	0.162181	0.252067	0	0	5.84043	10.624	EEF1A1	1
Cell junction organization Homo sapiens R-HSA-446728	1986-01-01	0.165711	0.252067	0	0	5.70244	10.2502	ACTN1	1
Regulation of mRNA stability by proteins that bind AU-rich elements Homo sapiens R-HSA-450531	1986-01-01	0.165711	0.252067	0	0	5.70244	10.2502	PABPC1	1
Chromosome Maintenance Homo sapiens R-HSA-73886	1986-01-01	0.165711	0.252067	0	0	5.70244	10.2502	NPM1	1
Nonsense Mediated Decay (NMD) independent of the Exon Junction Complex (EJC) Homo sapiens R-HSA-975956	1989-01-01	0.170979	0.256468	0	0	5.50721	9.72692	PABPC1	1
Cellular responses to stress Homo sapiens R-HSA-2262752	2/367	0.179848	0.266077	0	0	2.68397	4.60474	EEF1A1;ST13	1
Cell surface interactions at the vascular wall Homo sapiens R-HSA-202733	1/101	0.191727	0.279818	0	0	4.84341	7.99978	SELL	1
Platelet degranulation Homo sapiens R-HSA-114608	1/105	0.19853	0.280831	0	0	4.65619	7.5282	ACTN1	1
Nonsense-Mediated Decay (NMD) Homo sapiens R-HSA-927802	1/106	0.200222	0.280831	0	0	4.61161	7.41699	PABPC1	1
Nonsense Mediated Decay (NMD) enhanced by the Exon Junction Complex (EJC) Homo sapiens R-HSA-975957	1/106	0.200222	0.280831	0	0	4.61161	7.41699	PABPC1	1
Response to elevated platelet cytosolic Ca2+ Homo sapiens R-HSA-76005	1/110	0.206955	0.286553	0	0	4.44149	6.99647	ACTN1	1
Signaling by NOTCH Homo sapiens R-HSA-157118	1/122	0.226824	0.310089	0	0	3.99859	5.93223	MAML2	1
Host Interactions of HIV factors Homo sapiens R-HSA-162909	1/129	0.238189	0.321555	0	0	3.77858	5.4211	NPM1	1
Cell-Cell communication Homo sapiens R-HSA-1500931	1/131	0.241406	0.321875	0	0	3.72008	5.28725	ACTN1	1
The citric acid (TCA) cycle and respiratory electron transport Homo sapiens R-HSA-1428517	1/153	0.27593	0.36342	0	0	3.17811	4.09217	LDHB	1
Immunoregulatory interactions between a Lymphoid and a non-Lymphoid cell Homo sapiens R-HSA-198933	1/157	0.28204	0.366992	0	0	3.096	3.91862	SELL	1
Hemostasis Homo sapiens R-HSA-109582	2/552	0.323424	0.415831	0	0	1.76436	1.9916	SELL;ACTN1	1
Peptide ligand-binding receptors Homo sapiens R-HSA-375276	1/193	0.334813	0.42541	0	0	2.51092	2.74741	CCR7	1
HIV Infection Homo sapiens R-HSA-162906	1/222	0.374554	0.47037	0	0	2.17824	2.13907	NPM1	1
MAPK1/MAPK3 signaling Homo sapiens R-HSA-5684996	1/241	0.399324	0.495712	0	0	2.00386	1.83951	IL6ST	1
Platelet activation, signaling and aggregation Homo sapiens R-HSA-76002	1/253	0.414471	0.50583	0	0	1.90728	1.67984	ACTN1	1
Signal Transduction Homo sapiens R-HSA-162582	2465-06-01	0.416841	0.50583	0	0	1.18605	1.03785	MAML2;TCF7;LEF1;RGS10;CCR7;IL6ST	1
Extracellular matrix organization Homo sapiens R-HSA-1474244	1/283	0.450728	0.530192	0	0	1.70178	1.35613	ACTN1	1
MAPK family signaling cascades Homo sapiens R-HSA-5683057	1/284	0.451898	0.530192	0	0	1.69568	1.34688	IL6ST	1
Disease Homo sapiens R-HSA-1643685	2/725	0.45305	0.530192	0	0	1.33022	1.05321	NPM1;MAML2	1
Diseases of signal transduction Homo sapiens R-HSA-5663202	1/288	0.456554	0.530192	0	0	1.67171	1.3107	MAML2	1
Class A/1 (Rhodopsin-like receptors) Homo sapiens R-HSA-373076	1/323	0.495679	0.569504	0	0	1.48735	1.04386	CCR7	1
Generic Transcription Pathway Homo sapiens R-HSA-212436	2/812	0.513118	0.581116	0	0	1.18198	0.788672	NPM1;MAML2	1
Transcriptional Regulation by TP53 Homo sapiens R-HSA-3700989	1/348	0.521928	0.581116	0	0	1.37844	0.896293	NPM1	1
Infectious disease Homo sapiens R-HSA-5663205	1/348	0.521928	0.581116	0	0	1.37844	0.896293	NPM1	1
Signaling by Interleukins Homo sapiens R-HSA-449147	1/392	0.564924	0.622569	0	0	1.22057	0.697025	IL6ST	1
GPCR ligand binding Homo sapiens R-HSA-500792	1/447	0.613388	0.667902	0	0	1.06705	0.521528	CCR7	1
GPCR downstream signaling Homo sapiens R-HSA-388396	2/983	0.618428	0.667902	0	0	0.967227	0.464825	RGS10;CCR7	1
Axon guidance Homo sapiens R-HSA-422475	1/515	0.666064	0.712226	0	0	0.922654	0.374939	ABLIM1	1
Cell Cycle Homo sapiens R-HSA-1640170	1/566	0.700905	0.742135	0	0	0.837168	0.297515	NPM1	1
Cytokine Signaling in Immune system Homo sapiens R-HSA-1280215	1/620	0.733927	0.769554	0	0	0.762008	0.235724	IL6ST	1
Signaling by GPCR Homo sapiens R-HSA-372790	2/1293	0.764643	0.794052	0	0	0.722967	0.194006	RGS10;CCR7	1
Adaptive Immune System Homo sapiens R-HSA-1280218	1/762	0.804693	0.827684	0	0	0.615269	0.133694	SELL	1
Developmental Biology Homo sapiens R-HSA-1266738	1/786	0.814679	0.830051	0	0	0.595712	0.122098	ABLIM1	1
Immune System Homo sapiens R-HSA-168256	2/1547	0.846545	0.854457	0	0	0.59589	0.0992703	SELL;IL6ST	1
Metabolism Homo sapiens R-HSA-1430728	1908-02-01	0.919691	0.919691	0	0	0.473557	0.0396451	LDHB;NOSIP	1
TNFR1-induced proapoptotic signaling Homo sapiens R-HSA-5357786	2022-03-13	1.51278e-06	0.000252634	0	0	181.4	2431.04	TRADD;TNFAIP3;TNF	2
TNFR1-induced NFkappaB signaling pathway Homo sapiens R-HSA-5357956	2022-03-26	1.35334e-05	0.00113004	0	0	78.8182	883.579	TRADD;TNFAIP3;TNF	2
Regulation of TNFR1 signaling Homo sapiens R-HSA-5357905	2022-03-31	2.3253e-05	0.00129442	0	0	64.7273	690.58	TRADD;TNFAIP3;TNF	2
TNF signaling Homo sapiens R-HSA-75893	1941-03-01	5.44677e-05	0.00227403	0	0	47.6699	468.018	TRADD;TNFAIP3;TNF	2
Death Receptor Signalling Homo sapiens R-HSA-73887	1948-03-01	8.76136e-05	0.00292629	0	0	40.2404	375.949	TRADD;TNFAIP3;TNF	2
Prostanoid ligand receptors Homo sapiens R-HSA-391908	2022-02-09	0.000112505	0.00313138	0	0	167.706	1524.87	PTGER4;PTGER2	2
Eicosanoid ligand-binding receptors Homo sapiens R-HSA-391903	2022-02-15	0.000325919	0.00777549	0	0	90.276	724.814	PTGER4;PTGER2	2
G alpha (s) signalling events Homo sapiens R-HSA-418555	3/142	0.0021075	0.043994	0	0	12.966	79.8997	PTGER4;PTGER2;PDE4D	2
Signal Transduction Homo sapiens R-HSA-162582	2465-11-01	0.00308022	0.0456335	0	0	3.13953	18.1551	ITGB1;PTGER4;NFKBIA;ANXA1;PTGER2;TRADD;PDE4D;TNFAIP3;NR3C1;ARHGAP15;TNF	2
Apoptosis Homo sapiens R-HSA-109581	3/163	0.00311489	0.0456335	0	0	11.2523	64.9432	TRADD;HIST1H1E;VIM	2
Nucleotide-binding domain, leucine rich repeat containing receptor (NLR) signaling pathways Homo sapiens R-HSA-168643	1947-02-01	0.00323622	0.0456335	0	0	26.0379	149.284	TNFAIP3;TXNIP	2
Programmed Cell Death Homo sapiens R-HSA-5357801	3/166	0.00327905	0.0456335	0	0	11.0435	63.171	TRADD;HIST1H1E;VIM	2
Apoptotic execution phase Homo sapiens R-HSA-75153	1951-02-01	0.00379982	0.048813	0	0	23.9076	133.232	HIST1H1E;VIM	2
Muscle contraction Homo sapiens R-HSA-397014	3/196	0.00521677	0.0622286	0	0	9.31276	48.9467	ANXA1;FXYD7;VIM	2
RIG-I/MDA5 mediated induction of IFN-alpha/beta pathways Homo sapiens R-HSA-168928	1979-02-01	0.00889706	0.0936083	0	0	15.1925	71.7396	NFKBIA;TNFAIP3	2
PTK6 Expression Homo sapiens R-HSA-8849473	2022-01-05	0.00896846	0.0936083	0	0	142.571	672.088	NR3C1	2
Fibronectin matrix formation Homo sapiens R-HSA-1566977	2022-01-06	0.0107527	0.0997616	0	0	114.051	516.949	ITGB1	2
TNFR1-mediated ceramide production Homo sapiens R-HSA-5626978	2022-01-06	0.0107527	0.0997616	0	0	114.051	516.949	TNF	2
IkBA variant leads to EDA-ID Homo sapiens R-HSA-5603029	2022-01-07	0.0125339	0.104658	0	0	95.0381	416.202	NFKBIA	2
Nef Mediated CD8 Down-regulation Homo sapiens R-HSA-182218	2022-01-07	0.0125339	0.104658	0	0	95.0381	416.202	CD8B	2
IKBKG deficiency causes anhidrotic ectodermal dysplasia with immunodeficiency (EDA-ID) (via TLR) Homo sapiens R-HSA-5603027	2022-01-08	0.014312	0.108641	0	0	81.4571	345.921	NFKBIA	2
Formyl peptide receptors bind formyl peptides and many other ligands Homo sapiens R-HSA-444473	2022-01-08	0.014312	0.108641	0	0	81.4571	345.921	ANXA1	2
CHL1 interactions Homo sapiens R-HSA-447041	2022-01-09	0.0160869	0.110486	0	0	71.2714	294.333	ITGB1	2
Immune System Homo sapiens R-HSA-168256	7/1547	0.0187217	0.110486	0	0	2.88777	11.4878	ITGB1;NFKBIA;CD8B;TNFAIP3;TXNIP;IL7R;TNF	2
Interleukin-7 signaling Homo sapiens R-HSA-1266695	2022-01-11	0.0196275	0.110486	0	0	57.0114	224.102	IL7R	2
CASP8 activity is inhibited Homo sapiens R-HSA-5218900	2022-01-11	0.0196275	0.110486	0	0	57.0114	224.102	TRADD	2
Regulation by c-FLIP Homo sapiens R-HSA-3371378	2022-01-11	0.0196275	0.110486	0	0	57.0114	224.102	TRADD	2
Dimerization of procaspase-8 Homo sapiens R-HSA-69416	2022-01-11	0.0196275	0.110486	0	0	57.0114	224.102	TRADD	2
Class A/1 (Rhodopsin-like receptors) Homo sapiens R-HSA-373076	3/323	0.0201093	0.110486	0	0	5.58068	21.8013	PTGER4;ANXA1;PTGER2	2
Caspase-mediated cleavage of cytoskeletal proteins Homo sapiens R-HSA-264870	2022-01-12	0.0213931	0.110486	0	0	51.826	199.255	VIM	2
The NLRP3 inflammasome Homo sapiens R-HSA-844456	2022-01-12	0.0213931	0.110486	0	0	51.826	199.255	TXNIP	2
Platelet Adhesion to exposed collagen Homo sapiens R-HSA-75892	2022-01-13	0.0231556	0.110486	0	0	47.5048	178.88	ITGB1	2
NF-kB is activated and signals survival Homo sapiens R-HSA-209560	2022-01-13	0.0231556	0.110486	0	0	47.5048	178.88	NFKBIA	2
Activation of DNA fragmentation factor Homo sapiens R-HSA-211227	2022-01-13	0.0231556	0.110486	0	0	47.5048	178.88	HIST1H1E	2
Apoptosis induced DNA fragmentation Homo sapiens R-HSA-140342	2022-01-13	0.0231556	0.110486	0	0	47.5048	178.88	HIST1H1E	2
Regulation of necroptotic cell death Homo sapiens R-HSA-5675482	2022-01-14	0.0249151	0.115578	0	0	43.8484	161.9	TRADD	2
Cell-extracellular matrix interactions Homo sapiens R-HSA-446353	2022-01-16	0.0284248	0.117191	0	0	37.9981	135.292	ITGB1	2
p75NTR signals via NF-kB Homo sapiens R-HSA-193639	2022-01-16	0.0284248	0.117191	0	0	37.9981	135.292	NFKBIA	2
Regulated Necrosis Homo sapiens R-HSA-5218859	2022-01-16	0.0284248	0.117191	0	0	37.9981	135.292	TRADD	2
RIPK1-mediated regulated necrosis Homo sapiens R-HSA-5213460	2022-01-16	0.0284248	0.117191	0	0	37.9981	135.292	TRADD	2
Inflammasomes Homo sapiens R-HSA-622312	2022-01-17	0.030175	0.117191	0	0	35.6214	124.701	TXNIP	2
Formation of Senescence-Associated Heterochromatin Foci (SAHF) Homo sapiens R-HSA-2559584	2022-01-17	0.030175	0.117191	0	0	35.6214	124.701	HIST1H1E	2
Ligand-dependent caspase activation Homo sapiens R-HSA-140534	2022-01-17	0.030175	0.117191	0	0	35.6214	124.701	TRADD	2
Immunoregulatory interactions between a Lymphoid and a non-Lymphoid cell Homo sapiens R-HSA-198933	2/157	0.032405	0.122223	0	0	7.51765	25.7813	ITGB1;CD8B	2
Other semaphorin interactions Homo sapiens R-HSA-416700	2022-01-19	0.0336663	0.122223	0	0	31.6603	107.368	ITGB1	2
Scavenging by Class A Receptors Homo sapiens R-HSA-3000480	2022-01-19	0.0336663	0.122223	0	0	31.6603	107.368	FTH1	2
Syndecan interactions Homo sapiens R-HSA-3000170	2022-01-20	0.0354073	0.124065	0	0	29.9925	100.2	ITGB1	2
Signal transduction by L1 Homo sapiens R-HSA-445144	2022-01-21	0.0371453	0.124065	0	0	28.4914	93.8199	ITGB1	2
RIP-mediated NFkB activation via ZBP1 Homo sapiens R-HSA-1810476	2022-01-21	0.0371453	0.124065	0	0	28.4914	93.8199	NFKBIA	2
Nef-mediates down modulation of cell surface receptors by recruiting them to clathrin adapters Homo sapiens R-HSA-164938	2022-01-21	0.0371453	0.124065	0	0	28.4914	93.8199	CD8B	2
Laminin interactions Homo sapiens R-HSA-3000157	2022-01-23	0.0406122	0.128563	0	0	25.8987	82.9713	ITGB1	2
DARPP-32 events Homo sapiens R-HSA-180024	2022-01-24	0.0423411	0.128563	0	0	24.7714	78.3272	PDE4D	2
Diseases associated with the TLR signaling cascade Homo sapiens R-HSA-5602358	2022-01-24	0.0423411	0.128563	0	0	24.7714	78.3272	NFKBIA	2
Diseases of Immune System Homo sapiens R-HSA-5260271	2022-01-24	0.0423411	0.128563	0	0	24.7714	78.3272	NFKBIA	2
TRAF6 mediated NF-kB activation Homo sapiens R-HSA-933542	2022-01-24	0.0423411	0.128563	0	0	24.7714	78.3272	NFKBIA	2
Basigin interactions Homo sapiens R-HSA-210991	2022-01-25	0.0440669	0.1301	0	0	23.7381	74.1114	ITGB1	2
ZBP1(DAI) mediated induction of type I IFNs Homo sapiens R-HSA-1606322	2022-01-26	0.0457898	0.1301	0	0	22.7874	70.2695	NFKBIA	2
TAK1 activates NFkB by phosphorylation and activation of IKKs complex Homo sapiens R-HSA-445989	2022-01-26	0.0457898	0.1301	0	0	22.7874	70.2695	NFKBIA	2
GPCR ligand binding Homo sapiens R-HSA-500792	3/447	0.0459633	0.1301	0	0	3.99672	12.3096	PTGER4;ANXA1;PTGER2	2
Caspase activation via extrinsic apoptotic signalig pathway Homo sapiens R-HSA-5357769	2022-01-27	0.0475096	0.132235	0	0	21.9099	66.7556	TRADD	2
The role of Nef in HIV-1 replication and disease pathogenesis Homo sapiens R-HSA-164952	2022-01-28	0.0492264	0.134767	0	0	21.0974	63.531	CD8B	2
Ion channel transport Homo sapiens R-HSA-983712	2/203	0.0515488	0.138849	0	0	5.78373	17.1501	TSC22D3;FXYD7	2
Molecules associated with elastic fibres Homo sapiens R-HSA-2129379	2022-01-30	0.0526509	0.139567	0	0	19.6404	57.8227	ITGB1	2
NOD1/2 Signaling Pathway Homo sapiens R-HSA-168638	2022-01-31	0.0543587	0.141842	0	0	18.9848	55.2865	TNFAIP3	2
Smooth Muscle Contraction Homo sapiens R-HSA-445355	1933-01-01	0.0577653	0.148217	0	0	17.7964	50.7441	ANXA1	2
Negative regulators of RIG-I/MDA5 signaling Homo sapiens R-HSA-936440	1934-01-01	0.0594641	0.148217	0	0	17.2563	48.7038	TNFAIP3	2
Striated Muscle Contraction Homo sapiens R-HSA-390522	1934-01-01	0.0594641	0.148217	0	0	17.2563	48.7038	VIM	2
Regulation of TP53 Expression and Degradation Homo sapiens R-HSA-6806003	1936-01-01	0.0628529	0.154359	0	0	16.2686	45.0145	PRDM1	2
Apoptotic cleavage of cellular proteins Homo sapiens R-HSA-111465	1937-01-01	0.0645428	0.156212	0	0	15.8159	43.3422	VIM	2
Elastic fibre formation Homo sapiens R-HSA-1566948	1941-01-01	0.0712728	0.169199	0	0	14.2314	37.5886	ITGB1	2
BMAL1:CLOCK,NPAS2 activates circadian gene expression Homo sapiens R-HSA-1368108	1942-01-01	0.0729479	0.169199	0	0	13.8836	36.3475	NR3C1	2
Non-integrin membrane-ECM interactions Homo sapiens R-HSA-3000171	1942-01-01	0.0729479	0.169199	0	0	13.8836	36.3475	ITGB1	2
Iron uptake and transport Homo sapiens R-HSA-917937	1943-01-01	0.0746201	0.170706	0	0	13.5524	35.1731	FTH1	2
Nuclear Receptor transcription pathway Homo sapiens R-HSA-383280	1951-01-01	0.0878926	0.195708	0	0	11.3794	27.6707	NR3C1	2
Ion homeostasis Homo sapiens R-HSA-5578775	1951-01-01	0.0878926	0.195708	0	0	11.3794	27.6707	FXYD7	2
Transmembrane transport of small molecules Homo sapiens R-HSA-382551	3/594	0.0905006	0.197184	0	0	2.98	7.15916	FTH1;TSC22D3;FXYD7	2
Golgi Associated Vesicle Biogenesis Homo sapiens R-HSA-432722	1954-01-01	0.0928219	0.197184	0	0	10.7337	25.5148	FTH1	2
IRE1alpha activates chaperones Homo sapiens R-HSA-381070	1955-01-01	0.0944592	0.197184	0	0	10.5344	24.8568	ERN1	2
ECM proteoglycans Homo sapiens R-HSA-3000178	1955-01-01	0.0944592	0.197184	0	0	10.5344	24.8568	ITGB1	2
Ion transport by P-type ATPases Homo sapiens R-HSA-936837	1955-01-01	0.0944592	0.197184	0	0	10.5344	24.8568	FXYD7	2
GPCR downstream signaling Homo sapiens R-HSA-388396	4/983	0.0987047	0.203502	0	0	2.42403	5.61314	PTGER4;ANXA1;PTGER2;PDE4D	2
DNA Damage/Telomere Stress Induced Senescence Homo sapiens R-HSA-2559586	1959-01-01	0.10098	0.205654	0	0	9.80591	22.4833	HIST1H1E	2
Circadian Clock Homo sapiens R-HSA-400253	1963-01-01	0.107455	0.216122	0	0	9.17143	20.4586	NR3C1	2
Activation of NF-kappaB in B cells Homo sapiens R-HSA-1169091	1966-01-01	0.112281	0.216122	0	0	8.74681	19.1271	NFKBIA	2
Cytosolic sensors of pathogen-associated DNA Homo sapiens R-HSA-1834949	1966-01-01	0.112281	0.216122	0	0	8.74681	19.1271	NFKBIA	2
Semaphorin interactions Homo sapiens R-HSA-373755	1967-01-01	0.113885	0.216122	0	0	8.61385	18.7142	ITGB1	2
Integrin cell surface interactions Homo sapiens R-HSA-216083	1967-01-01	0.113885	0.216122	0	0	8.61385	18.7142	ITGB1	2
Signaling by PTK6 Homo sapiens R-HSA-8848021	1967-01-01	0.113885	0.216122	0	0	8.61385	18.7142	NR3C1	2
trans-Golgi Network Vesicle Budding Homo sapiens R-HSA-199992	1970-01-01	0.118677	0.220212	0	0	8.2381	17.5582	FTH1	2
Clathrin derived vesicle budding Homo sapiens R-HSA-421837	1970-01-01	0.118677	0.220212	0	0	8.2381	17.5582	FTH1	2
TRAF6 Mediated Induction of proinflammatory cytokines Homo sapiens R-HSA-168180	1972-01-01	0.121858	0.22363	0	0	8.00523	16.8502	NFKBIA	2
Binding and Uptake of Ligands by Scavenger Receptors Homo sapiens R-HSA-2173782	1974-01-01	0.125028	0.226954	0	0	7.78513	16.187	FTH1	2
Transcriptional regulation of white adipocyte differentiation Homo sapiens R-HSA-381340	1979-01-01	0.132905	0.230935	0	0	7.28425	14.7005	TNF	2
Opioid Signalling Homo sapiens R-HSA-111885	1981-01-01	0.136036	0.230935	0	0	7.10143	14.1662	PDE4D	2
Toll Like Receptor 10 (TLR10) Cascade Homo sapiens R-HSA-168142	1982-01-01	0.137597	0.230935	0	0	7.0134	13.9106	NFKBIA	2
Toll Like Receptor 5 (TLR5) Cascade Homo sapiens R-HSA-168176	1982-01-01	0.137597	0.230935	0	0	7.0134	13.9106	NFKBIA	2
MyD88 cascade initiated on plasma membrane Homo sapiens R-HSA-975871	1982-01-01	0.137597	0.230935	0	0	7.0134	13.9106	NFKBIA	2
p75 NTR receptor-mediated signalling Homo sapiens R-HSA-193704	1983-01-01	0.139156	0.230935	0	0	6.92753	13.6622	NFKBIA	2
TRAF6 mediated induction of NFkB and MAP kinases upon TLR7/8 or 9 activation Homo sapiens R-HSA-975138	1983-01-01	0.139156	0.230935	0	0	6.92753	13.6622	NFKBIA	2
Signaling by Rho GTPases Homo sapiens R-HSA-194315	2/367	0.141028	0.230935	0	0	3.15858	6.18701	ITGB1;ARHGAP15	2
MyD88 dependent cascade initiated on endosome Homo sapiens R-HSA-975155	1985-01-01	0.142265	0.230935	0	0	6.7619	13.1861	NFKBIA	2
Toll Like Receptor 7/8 (TLR7/8) Cascade Homo sapiens R-HSA-168181	1985-01-01	0.142265	0.230935	0	0	6.7619	13.1861	NFKBIA	2
Cell junction organization Homo sapiens R-HSA-446728	1986-01-01	0.143816	0.230935	0	0	6.68202	12.9579	ITGB1	2
Unfolded Protein Response (UPR) Homo sapiens R-HSA-381119	1986-01-01	0.143816	0.230935	0	0	6.68202	12.9579	ERN1	2
Toll Like Receptor 9 (TLR9) Cascade Homo sapiens R-HSA-168138	1988-01-01	0.146908	0.233353	0	0	6.52775	12.5199	NFKBIA	2
MyD88:Mal cascade initiated on plasma membrane Homo sapiens R-HSA-166058	1992-01-01	0.153062	0.233353	0	0	6.23956	11.7111	NFKBIA	2
Toll Like Receptor TLR1:TLR2 Cascade Homo sapiens R-HSA-168179	1992-01-01	0.153062	0.233353	0	0	6.23956	11.7111	NFKBIA	2
Toll Like Receptor TLR6:TLR2 Cascade Homo sapiens R-HSA-168188	1992-01-01	0.153062	0.233353	0	0	6.23956	11.7111	NFKBIA	2
Toll Like Receptor 2 (TLR2) Cascade Homo sapiens R-HSA-181438	1992-01-01	0.153062	0.233353	0	0	6.23956	11.7111	NFKBIA	2
Adaptive Immune System Homo sapiens R-HSA-1280218	3/762	0.156556	0.233353	0	0	2.30028	4.2655	ITGB1;NFKBIA;CD8B	2
TNFR2 non-canonical NF-kB pathway Homo sapiens R-HSA-5668541	1995-01-01	0.157648	0.233353	0	0	6.03951	11.1573	TNF	2
L1CAM interactions Homo sapiens R-HSA-373760	1996-01-01	0.159172	0.233353	0	0	5.97564	10.9819	ITGB1	2
MyD88-independent TLR3/TLR4 cascade Homo sapiens R-HSA-166166	1997-01-01	0.160692	0.233353	0	0	5.9131	10.8107	NFKBIA	2
Toll Like Receptor 3 (TLR3) Cascade Homo sapiens R-HSA-168164	1997-01-01	0.160692	0.233353	0	0	5.9131	10.8107	NFKBIA	2
TRIF-mediated TLR3/TLR4 signaling Homo sapiens R-HSA-937061	1997-01-01	0.160692	0.233353	0	0	5.9131	10.8107	NFKBIA	2
CLEC7A (Dectin-1) signaling Homo sapiens R-HSA-5607764	1999-01-01	0.163726	0.233694	0	0	5.79184	10.4807	NFKBIA	2
Downstream TCR signaling Homo sapiens R-HSA-202424	1999-01-01	0.163726	0.233694	0	0	5.79184	10.4807	NFKBIA	2
Stimuli-sensing channels Homo sapiens R-HSA-2672351	1/100	0.165239	0.233855	0	0	5.73304	10.3216	TSC22D3	2
Cell surface interactions at the vascular wall Homo sapiens R-HSA-202733	1/101	0.166749	0.234009	0	0	5.67543	10.1662	ITGB1	2
SRP-dependent cotranslational protein targeting to membrane Homo sapiens R-HSA-1799339	1/107	0.175754	0.243409	0	0	5.35256	9.30634	SSR4	2
Innate Immune System Homo sapiens R-HSA-168249	3/807	0.176362	0.243409	0	0	2.16644	3.75924	NFKBIA;TNFAIP3;TXNIP	2
FCERI mediated NF-kB activation Homo sapiens R-HSA-2871837	1/111	0.181705	0.248683	0	0	5.15688	8.79441	NFKBIA	2
Activated TLR4 signalling Homo sapiens R-HSA-166054	1/112	0.183186	0.248683	0	0	5.11017	8.67325	NFKBIA	2
PPARA activates gene expression Homo sapiens R-HSA-1989781	1/113	0.184664	0.248683	0	0	5.06429	8.55467	GLIPR1	2
RHO GTPases Activate Formins Homo sapiens R-HSA-5663220	1/114	0.18614	0.248683	0	0	5.01922	8.43858	ITGB1	2
Regulation of lipid metabolism by Peroxisome proliferator-activated receptor alpha (PPARalpha) Homo sapiens R-HSA-400206	1/116	0.189084	0.250612	0	0	4.93143	8.2136	GLIPR1	2
TCR signaling Homo sapiens R-HSA-202403	1/118	0.192018	0.252496	0	0	4.84664	7.99776	NFKBIA	2
Rho GTPase cycle Homo sapiens R-HSA-194840	1/122	0.197855	0.256033	0	0	4.68548	7.59152	ARHGAP15	2
Toll Like Receptor 4 (TLR4) Cascade Homo sapiens R-HSA-166016	1/122	0.197855	0.256033	0	0	4.68548	7.59152	NFKBIA	2
C-type lectin receptors (CLRs) Homo sapiens R-HSA-5621481	1/123	0.199307	0.256033	0	0	4.64684	7.49492	NFKBIA	2
Signaling by GPCR Homo sapiens R-HSA-372790	4/1293	0.201332	0.256659	0	0	1.811	2.90267	PTGER4;ANXA1;PTGER2;PDE4D	2
Host Interactions of HIV factors Homo sapiens R-HSA-162909	1/129	0.20797	0.263114	0	0	4.42768	6.95305	CD8B	2
Cell-Cell communication Homo sapiens R-HSA-1500931	1/131	0.210837	0.264736	0	0	4.35912	6.7857	ITGB1	2
Cardiac conduction Homo sapiens R-HSA-5576891	1/135	0.216542	0.269869	0	0	4.22814	6.46894	FXYD7	2
Toll-Like Receptors Cascades Homo sapiens R-HSA-168898	1/140	0.223616	0.276315	0	0	4.07503	6.10368	NFKBIA	2
Factors involved in megakaryocyte development and platelet production Homo sapiens R-HSA-983231	1/141	0.225023	0.276315	0	0	4.04571	6.03439	GATA3	2
Regulation of TP53 Activity Homo sapiens R-HSA-5633007	1/151	0.238961	0.289177	0	0	3.7741	5.40245	PRDM1	2
Translation Homo sapiens R-HSA-72766	1/151	0.238961	0.289177	0	0	3.7741	5.40245	SSR4	2
Cellular Senescence Homo sapiens R-HSA-2559583	1/161	0.252655	0.303549	0	0	3.53643	4.86518	HIST1H1E	2
Hemostasis Homo sapiens R-HSA-109582	2/552	0.261817	0.31231	0	0	2.07636	2.78255	ITGB1;GATA3	2
G alpha (q) signalling events Homo sapiens R-HSA-416476	1/191	0.292315	0.344376	0	0	2.97353	3.65722	ANXA1	2
Downstream signaling events of B Cell Receptor (BCR) Homo sapiens R-HSA-1168372	1/192	0.293601	0.344376	0	0	2.95782	3.62491	NFKBIA	2
Peptide ligand-binding receptors Homo sapiens R-HSA-375276	1/193	0.294884	0.344376	0	0	2.94226	3.59301	ANXA1	2
Cytokine Signaling in Immune system Homo sapiens R-HSA-1280215	2/620	0.307498	0.356613	0	0	1.84142	2.17157	IL7R;TNF	2
Fatty acid, triacylglycerol, and ketone body metabolism Homo sapiens R-HSA-535734	1/217	0.325025	0.374339	0	0	2.61217	2.93569	GLIPR1	2
HIV Infection Homo sapiens R-HSA-162906	1/222	0.331145	0.378775	0	0	2.55242	2.82094	CD8B	2
Signaling by the B Cell Receptor (BCR) Homo sapiens R-HSA-983705	1/233	0.344419	0.391278	0	0	2.43005	2.59018	NFKBIA	2
G alpha (i) signalling events Homo sapiens R-HSA-418594	1/240	0.352732	0.398015	0	0	2.35804	2.45719	ANXA1	2
RHO GTPase Effectors Homo sapiens R-HSA-195258	1/255	0.370203	0.414925	0	0	2.2171	2.20314	ITGB1	2
Disease Homo sapiens R-HSA-1643685	2/725	0.377012	0.41974	0	0	1.56545	1.52707	NFKBIA;CD8B	2
Extracellular matrix organization Homo sapiens R-HSA-1474244	1/283	0.401597	0.44415	0	0	1.99412	1.81925	ITGB1	2
Developmental Biology Homo sapiens R-HSA-1266738	2/786	0.416233	0.457308	0	0	1.43908	1.26137	ITGB1;TNF	2
Generic Transcription Pathway Homo sapiens R-HSA-212436	2/812	0.432606	0.472191	0	0	1.39099	1.16555	PRDM1;NR3C1	2
Transcriptional Regulation by TP53 Homo sapiens R-HSA-3700989	1/348	0.468723	0.505011	0	0	1.61523	1.22393	PRDM1	2
Infectious disease Homo sapiens R-HSA-5663205	1/348	0.468723	0.505011	0	0	1.61523	1.22393	CD8B	2
Cellular responses to stress Homo sapiens R-HSA-2262752	1/367	0.48692	0.521255	0	0	1.5299	1.101	HIST1H1E	2
Signaling by Interleukins Homo sapiens R-HSA-449147	1/392	0.509944	0.541839	0	0	1.43025	0.963209	IL7R	2
Fc epsilon receptor (FCERI) signaling Homo sapiens R-HSA-2454202	1/395	0.512638	0.541839	0	0	1.41914	0.94825	NFKBIA	2
Membrane Trafficking Homo sapiens R-HSA-199991	1/420	0.534538	0.561434	0	0	1.33277	0.834779	FTH1	2
Gastrin-CREB signalling pathway via PKC and MAPK Homo sapiens R-HSA-881907	1/432	0.544708	0.568539	0	0	1.29486	0.786637	ANXA1	2
Signalling by NGF Homo sapiens R-HSA-166520	1/450	0.559558	0.580411	0	0	1.24181	0.721004	NFKBIA	2
Gene Expression Homo sapiens R-HSA-74160	3/1631	0.571585	0.589227	0	0	1.0239	0.57271	SSR4;PRDM1;NR3C1	2
Metabolism of proteins Homo sapiens R-HSA-392499	2/1074	0.583044	0.597352	0	0	1.03665	0.559268	ERN1;SSR4	2
Vesicle-mediated transport Homo sapiens R-HSA-5653656	1/492	0.5924	0.603236	0	0	1.13314	0.593282	FTH1	2
Axon guidance Homo sapiens R-HSA-422475	1/515	0.609363	0.616749	0	0	1.08116	0.535542	ITGB1	2
Metabolism of lipids and lipoproteins Homo sapiens R-HSA-556833	1/659	0.700983	0.705206	0	0	0.838298	0.297824	GLIPR1	2
Metabolism Homo sapiens R-HSA-1430728	1908-01-01	0.973021	0.973021	0	0	0.270537	0.00739903	GLIPR1	2
Gene Expression Homo sapiens R-HSA-74160	32/1631	8.81392e-12	4.84766e-09	0	0	5.30767	135.105	EIF4A2;EIF4A1;BTG2;EIF4A3;ZFP36L1;ZFP36;UBB;POLR2A;MYC;UBC;SAP18;JUNB;HSPA8;JUN;NPM1;FUS;H2AFZ;H2AFX;FOS;EEF2;NR4A2;EEF1G;RGCC;EIF5;DDIT4;SRSF2;SRSF3;EIF3E;INTS6;PABPC1;SGK1;SRSF7	3
Cellular responses to stress Homo sapiens R-HSA-2262752	13/367	4.11853e-08	1.1326e-05	0	0	8.1563	138.699	HSPA8;JUN;HSP90AB1;CBX4;CITED2;H2AFZ;H2AFX;FOS;DYNLL1;DNAJB1;UBB;UBC;HSPA1B	3
Attenuation phase Homo sapiens R-HSA-3371568	2022-05-26	1.79692e-07	3.29435e-05	0	0	49.3006	765.738	DNAJB1;HSPA8;HSP90AB1;UBB;HSPA1B	3
Oxidative Stress Induced Senescence Homo sapiens R-HSA-2559580	1991-07-01	3.88208e-07	5.13865e-05	0	0	17.5665	259.312	JUN;UBB;CBX4;H2AFZ;H2AFX;UBC;FOS	3
Formation of the beta-catenin:TCF transactivating complex Homo sapiens R-HSA-201722	1958-06-01	4.6715e-07	5.13865e-05	0	0	24.1057	351.379	TLE4;H2AFZ;MYC;H2AFX;LEF1;TCF7	3
HSF1-dependent transactivation Homo sapiens R-HSA-3371571	1934-05-01	7.3618e-07	6.74832e-05	0	0	35.6861	503.951	DNAJB1;HSPA8;HSP90AB1;UBB;HSPA1B	3
Deactivation of the beta-catenin transactivating complex Homo sapiens R-HSA-3769402	1942-05-01	2.17977e-06	0.000171267	0	0	27.9589	364.48	TLE4;UBB;TCF7;LEF1;UBC	3
Senescence-Associated Secretory Phenotype (SASP) Homo sapiens R-HSA-2559582	1977-06-01	2.53286e-06	0.000174134	0	0	17.638	227.286	JUN;UBB;H2AFZ;H2AFX;UBC;FOS	3
Binding of TCF/LEF:CTNNB1 to target gene promoters Homo sapiens R-HSA-4411364	2022-03-07	4.31095e-06	0.000231872	0	0	152.258	1881.04	MYC;LEF1;TCF7	3
Regulation of mRNA stability by proteins that bind AU-rich elements Homo sapiens R-HSA-450531	1986-06-01	4.84214e-06	0.000231872	0	0	15.6466	191.485	HSPA8;ZFP36;UBB;UBC;PABPC1;ZFP36L1	3
Deadenylation of mRNA Homo sapiens R-HSA-429947	2022-04-23	5.03849e-06	0.000231872	0	0	43.147	526.325	EIF4A2;EIF4A1;EIF4A3;PABPC1	3
mRNA Splicing - Major Pathway Homo sapiens R-HSA-72163	7/134	5.27524e-06	0.000231872	0	0	11.5936	140.891	HSPA8;POLR2A;FUS;EIF4A3;SRSF2;SRSF3;SRSF7	3
Metabolism of proteins Homo sapiens R-HSA-392499	18/1074	6.46422e-06	0.000231872	0	0	3.86973	46.2403	EIF4A2;TSPYL2;EIF4A1;CBX4;H2AFZ;H2AFX;EEF2;DYNLL1;TUBB4B;EEF1G;TUBA1B;EIF5;TUBA1A;UBB;UBC;EIF3E;PABPC1;CD55	3
MyD88:Mal cascade initiated on plasma membrane Homo sapiens R-HSA-166058	1992-06-01	7.16696e-06	0.000231872	0	0	14.5506	172.366	NFKBIA;JUN;SOCS1;UBB;UBC;FOS	3
Toll Like Receptor TLR1:TLR2 Cascade Homo sapiens R-HSA-168179	1992-06-01	7.16696e-06	0.000231872	0	0	14.5506	172.366	NFKBIA;JUN;SOCS1;UBB;UBC;FOS	3
Toll Like Receptor TLR6:TLR2 Cascade Homo sapiens R-HSA-168188	1992-06-01	7.16696e-06	0.000231872	0	0	14.5506	172.366	NFKBIA;JUN;SOCS1;UBB;UBC;FOS	3
Toll Like Receptor 2 (TLR2) Cascade Homo sapiens R-HSA-181438	1992-06-01	7.16696e-06	0.000231872	0	0	14.5506	172.366	NFKBIA;JUN;SOCS1;UBB;UBC;FOS	3
TCF dependent signaling in response to WNT Homo sapiens R-HSA-201681	8/199	7.64608e-06	0.00023363	0	0	8.87598	104.571	TLE4;UBB;H2AFZ;MYC;TCF7;UBC;H2AFX;LEF1	3
mRNA Splicing Homo sapiens R-HSA-72172	7/144	8.47391e-06	0.000245297	0	0	10.7419	125.449	HSPA8;POLR2A;FUS;EIF4A3;SRSF2;SRSF3;SRSF7	3
Transcriptional Regulation by TP53 Homo sapiens R-HSA-3700989	10/348	1.05622e-05	0.000290462	0	0	6.35965	72.8703	JUN;BTG2;NPM1;RGCC;UBB;POLR2A;DDIT4;UBC;FOS;SGK1	3
Translation Homo sapiens R-HSA-72766	7/151	1.15591e-05	0.000302738	0	0	10.2161	116.137	EIF4A2;EEF1G;EIF4A1;EIF5;EIF3E;PABPC1;EEF2	3
HSF1 activation Homo sapiens R-HSA-3371511	2022-04-29	1.32036e-05	0.000330091	0	0	32.7819	368.305	DNAJB1;HSP90AB1;UBB;HSPA1B	3
Cellular Senescence Homo sapiens R-HSA-2559583	7/161	1.75345e-05	0.000419302	0	0	9.54787	104.562	JUN;UBB;CBX4;H2AFZ;UBC;H2AFX;FOS	3
SMAD2/SMAD3:SMAD4 heterotrimer regulates transcription Homo sapiens R-HSA-2173796	1932-04-01	1.97598e-05	0.000452829	0	0	29.2651	316.995	UBB;MYC;UBC;JUNB	3
Activated TLR4 signalling Homo sapiens R-HSA-166054	6/112	2.21693e-05	0.000487724	0	0	11.7932	126.386	NFKBIA;JUN;SOCS1;UBB;UBC;FOS	3
ISG15 antiviral mechanism Homo sapiens R-HSA-1169408	1972-05-01	3.18052e-05	0.000624744	0	0	15.4167	159.653	EIF4A2;EIF4A1;UBB;EIF4A3;UBC	3
Antiviral mechanism by IFN-stimulated genes Homo sapiens R-HSA-1169410	1972-05-01	3.18052e-05	0.000624744	0	0	15.4167	159.653	EIF4A2;EIF4A1;UBB;EIF4A3;UBC	3
TRAF6 Mediated Induction of proinflammatory cytokines Homo sapiens R-HSA-168180	1972-05-01	3.18052e-05	0.000624744	0	0	15.4167	159.653	NFKBIA;JUN;UBB;UBC;FOS	3
Signaling by TGF-beta Receptor Complex Homo sapiens R-HSA-170834	1973-05-01	3.40079e-05	0.000631742	0	0	15.1892	156.28	PPP1R15A;UBB;MYC;UBC;JUNB	3
NF-kB is activated and signals survival Homo sapiens R-HSA-209560	2022-03-13	3.44587e-05	0.000631742	0	0	60.8847	625.636	NFKBIA;UBB;UBC	3
Toll Like Receptor 4 (TLR4) Cascade Homo sapiens R-HSA-166016	6/122	3.59661e-05	0.000638109	0	0	10.7711	110.22	NFKBIA;JUN;SOCS1;UBB;UBC;FOS	3
Repression of WNT target genes Homo sapiens R-HSA-4641265	2022-03-14	4.36957e-05	0.00075102	0	0	55.3469	555.587	TLE4;LEF1;TCF7	3
Processing of Capped Intron-Containing Pre-mRNA Homo sapiens R-HSA-72203	7/193	5.59259e-05	0.000885949	0	0	7.89242	77.2785	HSPA8;POLR2A;FUS;EIF4A3;SRSF2;SRSF3;SRSF7	3
Degradation of beta-catenin by the destruction complex Homo sapiens R-HSA-195253	1982-05-01	5.96002e-05	0.000885949	0	0	13.4077	130.428	TLE4;UBB;LEF1;TCF7;UBC	3
Toll Like Receptor 10 (TLR10) Cascade Homo sapiens R-HSA-168142	1982-05-01	5.96002e-05	0.000885949	0	0	13.4077	130.428	NFKBIA;JUN;UBB;UBC;FOS	3
Toll Like Receptor 5 (TLR5) Cascade Homo sapiens R-HSA-168176	1982-05-01	5.96002e-05	0.000885949	0	0	13.4077	130.428	NFKBIA;JUN;UBB;UBC;FOS	3
MyD88 cascade initiated on plasma membrane Homo sapiens R-HSA-975871	1982-05-01	5.96002e-05	0.000885949	0	0	13.4077	130.428	NFKBIA;JUN;UBB;UBC;FOS	3
Interferon Signaling Homo sapiens R-HSA-913531	7/196	6.16454e-05	0.000890838	0	0	7.76596	75.2841	EIF4A2;EIF4A1;SOCS3;SOCS1;UBB;EIF4A3;UBC	3
TRAF6 mediated induction of NFkB and MAP kinases upon TLR7/8 or 9 activation Homo sapiens R-HSA-975138	1983-05-01	6.31685e-05	0.000890838	0	0	13.2352	127.98	NFKBIA;JUN;UBB;UBC;FOS	3
p75NTR signals via NF-kB Homo sapiens R-HSA-193639	2022-03-16	6.67323e-05	0.000910805	0	0	46.8273	450.236	NFKBIA;UBB;UBC	3
MyD88 dependent cascade initiated on endosome Homo sapiens R-HSA-975155	1985-05-01	7.0798e-05	0.000910805	0	0	12.903	123.297	NFKBIA;JUN;UBB;UBC;FOS	3
Toll Like Receptor 7/8 (TLR7/8) Cascade Homo sapiens R-HSA-168181	1985-05-01	7.0798e-05	0.000910805	0	0	12.903	123.297	NFKBIA;JUN;UBB;UBC;FOS	3
Transcriptional activity of SMAD2/SMAD3:SMAD4 heterotrimer Homo sapiens R-HSA-2173793	1944-04-01	7.12084e-05	0.000910805	0	0	20.4732	195.517	UBB;MYC;UBC;JUNB	3
Toll-Like Receptors Cascades Homo sapiens R-HSA-168898	6/140	7.75987e-05	0.000967007	0	0	9.31579	88.1643	NFKBIA;JUN;SOCS1;UBB;UBC;FOS	3
Regulation of PLK1 Activity at G2/M Transition Homo sapiens R-HSA-2565942	1987-05-01	7.91188e-05	0.000967007	0	0	12.587	118.879	TUBA1A;UBB;UBC;DYNLL1;TUBB4B	3
Toll Like Receptor 9 (TLR9) Cascade Homo sapiens R-HSA-168138	1988-05-01	8.35515e-05	0.000998985	0	0	12.4347	116.763	NFKBIA;JUN;UBB;UBC;FOS	3
NOTCH1 Intracellular Domain Regulates Transcription Homo sapiens R-HSA-2122947	1947-04-01	9.24823e-05	0.00108224	0	0	19.042	176.871	TLE4;UBB;MYC;UBC	3
MAPK6/MAPK4 signaling Homo sapiens R-HSA-5687128	1992-05-01	0.000103224	0.00118278	0	0	11.8606	108.864	DNAJB1;JUN;UBB;MYC;UBC	3
Deadenylation-dependent mRNA decay Homo sapiens R-HSA-429914	1950-04-01	0.000118034	0.0013024	0	0	17.7974	160.969	EIF4A2;EIF4A1;EIF4A3;PABPC1	3
Signaling by Wnt Homo sapiens R-HSA-195721	8/295	0.000125684	0.0013024	0	0	5.87824	52.7968	TLE4;UBB;H2AFZ;MYC;TCF7;UBC;H2AFX;LEF1	3
Cellular response to heat stress Homo sapiens R-HSA-3371556	1996-05-01	0.000126274	0.0013024	0	0	11.337	101.773	DNAJB1;HSPA8;HSP90AB1;UBB;HSPA1B	3
mRNA 3'-end processing Homo sapiens R-HSA-72187	1951-04-01	0.000127585	0.0013024	0	0	17.4179	156.181	EIF4A3;SRSF2;SRSF3;SRSF7	3
Post-Elongation Processing of Intron-Containing pre-mRNA Homo sapiens R-HSA-112296	1951-04-01	0.000127585	0.0013024	0	0	17.4179	156.181	EIF4A3;SRSF2;SRSF3;SRSF7	3
MyD88-independent TLR3/TLR4 cascade Homo sapiens R-HSA-166166	1997-05-01	0.000132608	0.0013024	0	0	11.2132	100.113	NFKBIA;JUN;UBB;UBC;FOS	3
Toll Like Receptor 3 (TLR3) Cascade Homo sapiens R-HSA-168164	1997-05-01	0.000132608	0.0013024	0	0	11.2132	100.113	NFKBIA;JUN;UBB;UBC;FOS	3
TRIF-mediated TLR3/TLR4 signaling Homo sapiens R-HSA-937061	1997-05-01	0.000132608	0.0013024	0	0	11.2132	100.113	NFKBIA;JUN;UBB;UBC;FOS	3
TP53 regulates transcription of additional cell cycle genes whose exact role in the p53 pathway remain uncertain Homo sapiens R-HSA-6804115	2022-03-21	0.000155608	0.00150148	0	0	33.8112	296.463	NPM1;BTG2;RGCC	3
AUF1 (hnRNP D0) binds and destabilizes mRNA Homo sapiens R-HSA-450408	1954-04-01	0.000159599	0.00151344	0	0	16.3703	143.123	HSPA8;UBB;UBC;PABPC1	3
Post-chaperonin tubulin folding pathway Homo sapiens R-HSA-389977	2022-03-22	0.000179518	0.00167347	0	0	32.0301	276.267	TUBA1B;TUBA1A;TUBB4B	3
Ribosomal scanning and start codon recognition Homo sapiens R-HSA-72702	1957-04-01	0.000197049	0.00177667	0	0	15.4414	131.747	EIF4A2;EIF4A1;EIF5;EIF3E	3
Translation initiation complex formation Homo sapiens R-HSA-72649	1957-04-01	0.000197049	0.00177667	0	0	15.4414	131.747	EIF4A2;EIF4A1;EIF3E;PABPC1	3
Activation of the mRNA upon binding of the cap-binding complex and eIFs, and subsequent binding to 43S Homo sapiens R-HSA-72662	1958-04-01	0.000210829	0.00187026	0	0	15.1546	128.276	EIF4A2;EIF4A1;EIF3E;PABPC1	3
Generic Transcription Pathway Homo sapiens R-HSA-212436	13/812	0.000222982	0.00194667	0	0	3.5314	29.6935	JUN;BTG2;NPM1;FOS;NR4A2;RGCC;UBB;POLR2A;MYC;DDIT4;UBC;SGK1;JUNB	3
Cleavage of Growing Transcript in the Termination Region Homo sapiens R-HSA-109688	1960-04-01	0.000240452	0.00195955	0	0	14.6119	121.761	EIF4A3;SRSF2;SRSF3;SRSF7	3
RNA Polymerase II Transcription Termination Homo sapiens R-HSA-73856	1960-04-01	0.000240452	0.00195955	0	0	14.6119	121.761	EIF4A3;SRSF2;SRSF3;SRSF7	3
Post-Elongation Processing of the Transcript Homo sapiens R-HSA-76044	1960-04-01	0.000240452	0.00195955	0	0	14.6119	121.761	EIF4A3;SRSF2;SRSF3;SRSF7	3
MAP kinase activation in TLR cascade Homo sapiens R-HSA-450294	1960-04-01	0.000240452	0.00195955	0	0	14.6119	121.761	JUN;UBB;UBC;FOS	3
Immune System Homo sapiens R-HSA-168256	19/1547	0.000242271	0.00195955	0	0	2.7858	23.193	EIF4A2;EIF4A1;MYLIP;JUN;WSB1;HSP90AB1;DUSP1;EIF4A3;TNFAIP3;FOS;DYNLL1;NFKBIA;SOCS3;SOCS1;UBB;UBE2S;UBC;IL6ST;CD55	3
G2/M Transition Homo sapiens R-HSA-69275	6/173	0.000246826	0.00196746	0	0	7.46246	61.9894	HSP90AB1;TUBA1A;UBB;UBC;DYNLL1;TUBB4B	3
Mitotic G2-G2/M phases Homo sapiens R-HSA-453274	6/175	0.000262583	0.0020542	0	0	7.3734	60.7933	HSP90AB1;TUBA1A;UBB;UBC;DYNLL1;TUBB4B	3
Formation of tubulin folding intermediates by CCT/TriC Homo sapiens R-HSA-389960	2022-03-25	0.000265179	0.0020542	0	0	27.6582	227.768	TUBA1B;TUBA1A;TUBB4B	3
Cap-dependent Translation Initiation Homo sapiens R-HSA-72737	5/114	0.000282322	0.00212708	0	0	9.45623	77.2807	EIF4A2;EIF4A1;EIF5;EIF3E;PABPC1	3
Eukaryotic Translation Initiation Homo sapiens R-HSA-72613	5/114	0.000282322	0.00212708	0	0	9.45623	77.2807	EIF4A2;EIF4A1;EIF5;EIF3E;PABPC1	3
Downregulation of TGF-beta receptor signaling Homo sapiens R-HSA-2173788	2022-03-26	0.000298671	0.00216144	0	0	26.4543	214.708	PPP1R15A;UBB;UBC	3
Regulation of Hypoxia-inducible Factor (HIF) by oxygen Homo sapiens R-HSA-1234174	2022-03-26	0.000298671	0.00216144	0	0	26.4543	214.708	UBB;CITED2;UBC	3
Cellular response to hypoxia Homo sapiens R-HSA-2262749	2022-03-26	0.000298671	0.00216144	0	0	26.4543	214.708	UBB;CITED2;UBC	3
Antigen processing: Ubiquitination & Proteasome degradation Homo sapiens R-HSA-983168	7/260	0.000352158	0.00251541	0	0	5.78261	45.98	MYLIP;SOCS3;WSB1;SOCS1;UBB;UBE2S;UBC	3
Uptake and function of diphtheria toxin Homo sapiens R-HSA-5336415	2022-02-06	0.000373785	0.00263566	0	0	100.48	792.969	HSP90AB1;EEF2	3
Signaling by NOTCH Homo sapiens R-HSA-157118	5/122	0.00038617	0.00264384	0	0	8.80609	69.2091	TLE4;JUN;UBB;MYC;UBC	3
Transport of Mature mRNA derived from an Intron-Containing Transcript Homo sapiens R-HSA-159236	1968-04-01	0.000389365	0.00264384	0	0	12.7803	100.338	EIF4A3;SRSF2;SRSF3;SRSF7	3
Amyloid fiber formation Homo sapiens R-HSA-977225	1968-04-01	0.000389365	0.00264384	0	0	12.7803	100.338	UBB;H2AFZ;H2AFX;UBC	3
RNA Polymerase II Transcription Homo sapiens R-HSA-73857	5/124	0.000416127	0.0027911	0	0	8.65721	67.3922	POLR2A;EIF4A3;SRSF2;SRSF3;SRSF7	3
Signaling by NOTCH1 Homo sapiens R-HSA-1980143	1972-04-01	0.000484346	0.00320952	0	0	12.0261	91.7916	TLE4;UBB;MYC;UBC	3
Regulation of TNFR1 signaling Homo sapiens R-HSA-5357905	2022-03-31	0.000506987	0.00331956	0	0	21.7249	164.827	UBB;UBC;TNFAIP3	3
Transport of Mature Transcript to Cytoplasm Homo sapiens R-HSA-72202	1974-04-01	0.000537546	0.00347824	0	0	11.6813	87.9426	EIF4A3;SRSF2;SRSF3;SRSF7	3
Cell Cycle, Mitotic Homo sapiens R-HSA-69278	9/462	0.000553157	0.00348369	0	0	4.1994	31.4949	HSP90AB1;TUBA1A;UBB;H2AFZ;MYC;UBC;H2AFX;DYNLL1;TUBB4B	3
Cooperation of Prefoldin and TriC/CCT in actin and tubulin folding Homo sapiens R-HSA-389958	1932-03-01	0.00055739	0.00348369	0	0	20.9747	157.147	TUBA1B;TUBA1A;TUBB4B	3
TGF-beta receptor signaling activates SMADs Homo sapiens R-HSA-2173789	1932-03-01	0.00055739	0.00348369	0	0	20.9747	157.147	PPP1R15A;UBB;UBC	3
Cell Cycle Homo sapiens R-HSA-1640170	10/566	0.000581637	0.00359439	0	0	3.82303	28.4803	NPM1;HSP90AB1;TUBA1A;UBB;H2AFZ;MYC;UBC;H2AFX;DYNLL1;TUBB4B	3
MAPK family signaling cascades Homo sapiens R-HSA-5683057	7/284	0.000596395	0.00364464	0	0	5.27514	39.1658	DNAJB1;JUN;UBB;DUSP1;MYC;UBC;IL6ST	3
Negative regulators of RIG-I/MDA5 signaling Homo sapiens R-HSA-936440	1934-03-01	0.000667562	0.00403471	0	0	19.6195	143.455	UBB;UBC;TNFAIP3	3
RIG-I/MDA5 mediated induction of IFN-alpha/beta pathways Homo sapiens R-HSA-168928	1979-04-01	0.000688543	0.00409924	0	0	10.8998	79.3607	NFKBIA;UBB;UBC;TNFAIP3	3
Downregulation of ERBB4 signaling Homo sapiens R-HSA-1253288	2022-02-08	0.000693145	0.00409924	0	0	66.9798	487.229	UBB;UBC	3
Regulation of HSF1-mediated heat shock response Homo sapiens R-HSA-3371453	1980-04-01	0.000721996	0.00421172	0	0	10.7558	77.8022	DNAJB1;HSPA8;UBB;HSPA1B	3
Regulation of TP53 Degradation Homo sapiens R-HSA-6804757	1935-03-01	0.00072748	0.00421172	0	0	19.0054	137.332	UBB;UBC;SGK1	3
Regulation of TP53 Expression and Degradation Homo sapiens R-HSA-6806003	1936-03-01	0.000790717	0.00453015	0	0	18.4286	131.627	UBB;UBC;SGK1	3
PTK6 Regulates RTKs and Their Effectors AKT1 and DOK1 Homo sapiens R-HSA-8849469	2022-02-09	0.000888253	0.00503649	0	0	57.4084	403.366	UBB;UBC	3
Class I MHC mediated antigen processing & presentation Homo sapiens R-HSA-983169	7/305	0.000906526	0.00508765	0	0	4.89815	34.3159	MYLIP;SOCS3;WSB1;SOCS1;UBB;UBE2S;UBC	3
Activation of anterior HOX genes in hindbrain development during early embryogenesis Homo sapiens R-HSA-5617472	1989-04-01	0.00107667	0.00568846	0	0	9.61261	65.6915	JUN;POLR2A;H2AFZ;H2AFX	3
Activation of HOX genes during differentiation Homo sapiens R-HSA-5619507	1989-04-01	0.00107667	0.00568846	0	0	9.61261	65.6915	JUN;POLR2A;H2AFZ;H2AFX	3
Negative regulation of MAPK pathway Homo sapiens R-HSA-5675221	1940-03-01	0.00107828	0.00568846	0	0	16.433	112.277	UBB;DUSP1;UBC	3
IRAK2 mediated activation of TAK1 complex upon TLR7/8 or 9 stimulation Homo sapiens R-HSA-975163	2022-02-10	0.00110666	0.00568846	0	0	50.2298	341.884	UBB;UBC	3
IRAK2 mediated activation of TAK1 complex Homo sapiens R-HSA-937042	2022-02-10	0.00110666	0.00568846	0	0	50.2298	341.884	UBB;UBC	3
Diseases of carbohydrate metabolism Homo sapiens R-HSA-5663084	2022-02-10	0.00110666	0.00568846	0	0	50.2298	341.884	UBB;UBC	3
Myoclonic epilepsy of Lafora Homo sapiens R-HSA-3785653	2022-02-10	0.00110666	0.00568846	0	0	50.2298	341.884	UBB;UBC	3
Glycogen storage diseases Homo sapiens R-HSA-3229121	2022-02-10	0.00110666	0.00568846	0	0	50.2298	341.884	UBB;UBC	3
Activation of the AP-1 family of transcription factors Homo sapiens R-HSA-450341	2022-02-10	0.00110666	0.00568846	0	0	50.2298	341.884	JUN;FOS	3
TNF signaling Homo sapiens R-HSA-75893	1941-03-01	0.00115916	0.00590314	0	0	15.9997	108.159	UBB;UBC;TNFAIP3	3
Interleukin-6 signaling Homo sapiens R-HSA-1059683	2022-02-11	0.00134814	0.00667997	0	0	44.6465	295.07	SOCS3;IL6ST	3
Membrane binding and targetting of GAG proteins Homo sapiens R-HSA-174490	2022-02-11	0.00134814	0.00667997	0	0	44.6465	295.07	UBB;UBC	3
Synthesis And Processing Of GAG, GAGPOL Polyproteins Homo sapiens R-HSA-174495	2022-02-11	0.00134814	0.00667997	0	0	44.6465	295.07	UBB;UBC	3
Stimuli-sensing channels Homo sapiens R-HSA-2672351	4/100	0.00165754	0.00813971	0	0	8.50644	54.4618	UBB;TSC22D3;UBC;SGK1	3
TP53 Regulates Transcription of Cell Cycle Genes Homo sapiens R-HSA-6791312	1948-03-01	0.00183331	0.00884492	0	0	13.5061	85.1106	BTG2;NPM1;RGCC	3
Death Receptor Signalling Homo sapiens R-HSA-73887	1948-03-01	0.00183331	0.00884492	0	0	13.5061	85.1106	UBB;UBC;TNFAIP3	3
p75NTR recruits signalling complexes Homo sapiens R-HSA-209543	2022-02-13	0.00189936	0.0089286	0	0	36.5253	228.876	UBB;UBC	3
Assembly Of The HIV Virion Homo sapiens R-HSA-175474	2022-02-13	0.00189936	0.0089286	0	0	36.5253	228.876	UBB;UBC	3
Downregulation of ERBB2:ERBB3 signaling Homo sapiens R-HSA-1358803	2022-02-13	0.00189936	0.0089286	0	0	36.5253	228.876	UBB;UBC	3
Infectious disease Homo sapiens R-HSA-5663205	7/348	0.0019314	0.00900228	0	0	4.27111	26.6923	NPM1;HSP90AB1;UBB;POLR2A;UBC;CXCR4;EEF2	3
L13a-mediated translational silencing of Ceruloplasmin expression Homo sapiens R-HSA-156827	4/106	0.00205208	0.00940537	0	0	8.00364	49.5337	EIF4A2;EIF4A1;EIF3E;PABPC1	3
3' -UTR-mediated translational regulation Homo sapiens R-HSA-157279	4/106	0.00205208	0.00940537	0	0	8.00364	49.5337	EIF4A2;EIF4A1;EIF3E;PABPC1	3
GTP hydrolysis and joining of the 60S ribosomal subunit Homo sapiens R-HSA-72706	4/107	0.00212361	0.00965277	0	0	7.92553	48.7788	EIF4A2;EIF4A1;EIF5;EIF3E	3
Regulation of IFNG signaling Homo sapiens R-HSA-877312	2022-02-14	0.00220864	0.00987601	0	0	33.4798	204.742	SOCS3;SOCS1	3
Receptor-ligand binding initiates the second proteolytic cleavage of Notch receptor Homo sapiens R-HSA-156988	2022-02-14	0.00220864	0.00987601	0	0	33.4798	204.742	UBB;UBC	3
mRNA Splicing - Minor Pathway Homo sapiens R-HSA-72165	1952-03-01	0.00230861	0.0100772	0	0	12.4011	75.2884	POLR2A;SRSF2;SRSF7	3
Deposition of new CENPA-containing nucleosomes at the centromere Homo sapiens R-HSA-606279	1952-03-01	0.00230861	0.0100772	0	0	12.4011	75.2884	NPM1;H2AFZ;H2AFX	3
Nucleosome assembly Homo sapiens R-HSA-774815	1952-03-01	0.00230861	0.0100772	0	0	12.4011	75.2884	NPM1;H2AFZ;H2AFX	3
Formation of TC-NER Pre-Incision Complex Homo sapiens R-HSA-6781823	1953-03-01	0.00243822	0.010504	0	0	12.1524	73.115	POLR2A;UBB;UBC	3
Regulation of innate immune responses to cytosolic DNA Homo sapiens R-HSA-3134975	2022-02-15	0.00254006	0.010504	0	0	30.9029	184.662	UBB;UBC	3
Association of licensing factors with the pre-replicative complex Homo sapiens R-HSA-69298	2022-02-15	0.00254006	0.010504	0	0	30.9029	184.662	UBB;UBC	3
Constitutive Signaling by NOTCH1 HD Domain Mutants Homo sapiens R-HSA-2691232	2022-02-15	0.00254006	0.010504	0	0	30.9029	184.662	UBB;UBC	3
Signaling by NOTCH1 HD Domain Mutants in Cancer Homo sapiens R-HSA-2691230	2022-02-15	0.00254006	0.010504	0	0	30.9029	184.662	UBB;UBC	3
NRIF signals cell death from the nucleus Homo sapiens R-HSA-205043	2022-02-15	0.00254006	0.010504	0	0	30.9029	184.662	UBB;UBC	3
Glycogen synthesis Homo sapiens R-HSA-3322077	2022-02-15	0.00254006	0.010504	0	0	30.9029	184.662	UBB;UBC	3
TGF-beta receptor signaling in EMT (epithelial to mesenchymal transition) Homo sapiens R-HSA-2173791	2022-02-16	0.00289339	0.0115316	0	0	28.6941	167.726	UBB;UBC	3
Translesion synthesis by REV1 Homo sapiens R-HSA-110312	2022-02-16	0.00289339	0.0115316	0	0	28.6941	167.726	UBB;UBC	3
TRAF6 mediated induction of TAK1 complex Homo sapiens R-HSA-937072	2022-02-16	0.00289339	0.0115316	0	0	28.6941	167.726	UBB;UBC	3
Spry regulation of FGF signaling Homo sapiens R-HSA-1295596	2022-02-16	0.00289339	0.0115316	0	0	28.6941	167.726	UBB;UBC	3
MAP3K8 (TPL2)-dependent MAPK1/3 activation Homo sapiens R-HSA-5684264	2022-02-16	0.00289339	0.0115316	0	0	28.6941	167.726	UBB;UBC	3
Constitutive Signaling by NOTCH1 HD+PEST Domain Mutants Homo sapiens R-HSA-2894862	1957-03-01	0.00300139	0.0115438	0	0	11.25	65.3476	UBB;MYC;UBC	3
Signaling by NOTCH1 in Cancer Homo sapiens R-HSA-2644603	1957-03-01	0.00300139	0.0115438	0	0	11.25	65.3476	UBB;MYC;UBC	3
Signaling by NOTCH1 PEST Domain Mutants in Cancer Homo sapiens R-HSA-2644602	1957-03-01	0.00300139	0.0115438	0	0	11.25	65.3476	UBB;MYC;UBC	3
Constitutive Signaling by NOTCH1 PEST Domain Mutants Homo sapiens R-HSA-2644606	1957-03-01	0.00300139	0.0115438	0	0	11.25	65.3476	UBB;MYC;UBC	3
Signaling by NOTCH1 HD+PEST Domain Mutants in Cancer Homo sapiens R-HSA-2894858	1957-03-01	0.00300139	0.0115438	0	0	11.25	65.3476	UBB;MYC;UBC	3
Recruitment and ATM-mediated phosphorylation of repair and signaling proteins at DNA double strand breaks Homo sapiens R-HSA-5693565	1958-03-01	0.00315361	0.012045	0	0	11.0449	63.6099	UBB;H2AFX;UBC	3
Translesion synthesis by POLK Homo sapiens R-HSA-5655862	2022-02-17	0.00326841	0.0123025	0	0	26.7798	153.273	UBB;UBC	3
Translesion synthesis by POLI Homo sapiens R-HSA-5656121	2022-02-17	0.00326841	0.0123025	0	0	26.7798	153.273	UBB;UBC	3
DNA Double Strand Break Response Homo sapiens R-HSA-5693606	1959-03-01	0.00331048	0.0123025	0	0	10.8471	61.9442	UBB;H2AFX;UBC	3
The role of GTSE1 in G2/M progression after G2 checkpoint Homo sapiens R-HSA-8852276	1959-03-01	0.00331048	0.0123025	0	0	10.8471	61.9442	HSP90AB1;UBB;UBC	3
TP53 Regulates Transcription of DNA Repair Genes Homo sapiens R-HSA-6796648	1961-03-01	0.00363839	0.013349	0	0	10.472	58.8131	JUN;POLR2A;FOS	3
Oxygen-dependent proline hydroxylation of Hypoxia-inducible Factor Alpha Homo sapiens R-HSA-1234176	2022-02-18	0.0036649	0.013349	0	0	25.1048	140.812	UBB;UBC	3
Activation of IRF3/IRF7 mediated by TBK1/IKK epsilon Homo sapiens R-HSA-936964	2022-02-18	0.0036649	0.013349	0	0	25.1048	140.812	UBB;UBC	3
Gap-filling DNA repair synthesis and ligation in TC-NER Homo sapiens R-HSA-6782210	1962-03-01	0.00380952	0.0137844	0	0	10.294	57.3403	POLR2A;UBB;UBC	3
Dual incision in TC-NER Homo sapiens R-HSA-6782135	1963-03-01	0.00398548	0.0142117	0	0	10.1219	55.9247	POLR2A;UBB;UBC	3
Regulation of TP53 Activity through Methylation Homo sapiens R-HSA-6804760	2022-02-19	0.00408263	0.0142117	0	0	23.6269	129.972	UBB;UBC	3
Translesion Synthesis by POLH Homo sapiens R-HSA-110320	2022-02-19	0.00408263	0.0142117	0	0	23.6269	129.972	UBB;UBC	3
Constitutive Signaling by Ligand-Responsive EGFR Cancer Variants Homo sapiens R-HSA-1236382	2022-02-19	0.00408263	0.0142117	0	0	23.6269	129.972	UBB;UBC	3
Signaling by Ligand-Responsive EGFR Variants in Cancer Homo sapiens R-HSA-5637815	2022-02-19	0.00408263	0.0142117	0	0	23.6269	129.972	UBB;UBC	3
Signaling by EGFR in Cancer Homo sapiens R-HSA-1643713	2022-02-19	0.00408263	0.0142117	0	0	23.6269	129.972	UBB;UBC	3
Cytokine Signaling in Immune system Homo sapiens R-HSA-1280215	9/620	0.00414545	0.0143396	0	0	3.08817	16.9409	EIF4A2;EIF4A1;SOCS3;SOCS1;UBB;DUSP1;EIF4A3;UBC;IL6ST	3
Activation of NF-kappaB in B cells Homo sapiens R-HSA-1169091	1966-03-01	0.00454277	0.0155188	0	0	9.63848	51.9921	NFKBIA;UBB;UBC	3
Cytosolic sensors of pathogen-associated DNA Homo sapiens R-HSA-1834949	1966-03-01	0.00454277	0.0155188	0	0	9.63848	51.9921	NFKBIA;UBB;UBC	3
Signaling by PTK6 Homo sapiens R-HSA-8848021	1967-03-01	0.00473847	0.0160874	0	0	9.4874	50.777	SOCS3;UBB;UBC	3
Cyclin E associated events during G1/S transition Homo sapiens R-HSA-69202	1968-03-01	0.0049392	0.0166031	0	0	9.34097	49.6057	UBB;MYC;UBC	3
Regulation of FZD by ubiquitination Homo sapiens R-HSA-4641263	2022-02-21	0.00498094	0.0166031	0	0	21.1377	112.075	UBB;UBC	3
NOTCH2 Activation and Transmission of Signal to the Nucleus Homo sapiens R-HSA-2979096	2022-02-21	0.00498094	0.0166031	0	0	21.1377	112.075	UBB;UBC	3
Cyclin A:Cdk2-associated events at S phase entry Homo sapiens R-HSA-69656	1969-03-01	0.00514499	0.0168437	0	0	9.19898	48.4761	UBB;MYC;UBC	3
Loss of Nlp from mitotic centrosomes Homo sapiens R-HSA-380259	1969-03-01	0.00514499	0.0168437	0	0	9.19898	48.4761	TUBA1A;DYNLL1;TUBB4B	3
Loss of proteins required for interphase microtubule organization?from the centrosome Homo sapiens R-HSA-380284	1969-03-01	0.00514499	0.0168437	0	0	9.19898	48.4761	TUBA1A;DYNLL1;TUBB4B	3
Signal Transduction Homo sapiens R-HSA-162582	22/2465	0.00521632	0.0169762	0	0	1.98983	10.4585	TLE4;PPP1R15A;JUN;DUSP1;H2AFZ;TCF7;H2AFX;LEF1;TNFAIP3;CXCR4;NFKBIA;SOCS3;DNAJB1;SOCS1;UBB;POLR2A;MYC;UBC;TAGAP;IL6ST;JUNB;CD55	3
HIV Infection Homo sapiens R-HSA-162906	5/222	0.00538736	0.0174297	0	0	4.72398	24.6767	NPM1;UBB;POLR2A;UBC;CXCR4	3
Pink/Parkin Mediated Mitophagy Homo sapiens R-HSA-5205685	2022-02-22	0.00546108	0.0174628	0	0	20.0798	104.618	UBB;UBC	3
Mitophagy Homo sapiens R-HSA-5205647	2022-02-22	0.00546108	0.0174628	0	0	20.0798	104.618	UBB;UBC	3
HIV Life Cycle Homo sapiens R-HSA-162587	4/141	0.00570021	0.018122	0	0	5.94838	30.7368	UBB;POLR2A;UBC;CXCR4	3
Transcriptional regulation by small RNAs Homo sapiens R-HSA-5578749	1972-03-01	0.00579312	0.0182069	0	0	8.79769	45.3177	POLR2A;H2AFZ;H2AFX	3
AURKA Activation by TPX2 Homo sapiens R-HSA-8854518	1972-03-01	0.00579312	0.0182069	0	0	8.79769	45.3177	TUBA1A;DYNLL1;TUBB4B	3
Gap-filling DNA repair synthesis and ligation in GG-NER Homo sapiens R-HSA-5696397	2022-02-23	0.0059616	0.0183178	0	0	19.1227	97.9542	UBB;UBC	3
RAF-independent MAPK1/3 activation Homo sapiens R-HSA-112409	2022-02-23	0.0059616	0.0183178	0	0	19.1227	97.9542	DUSP1;IL6ST	3
Downregulation of SMAD2/3:SMAD4 transcriptional activity Homo sapiens R-HSA-2173795	2022-02-23	0.0059616	0.0183178	0	0	19.1227	97.9542	UBB;UBC	3
APC/C:Cdc20 mediated degradation of Cyclin B Homo sapiens R-HSA-174048	2022-02-23	0.0059616	0.0183178	0	0	19.1227	97.9542	UBB;UBC	3
NoRC negatively regulates rRNA expression Homo sapiens R-HSA-427413	1973-03-01	0.00601952	0.018393	0	0	8.67157	44.3356	H2AFZ;H2AFX;SAP18	3
Beta-catenin independent WNT signaling Homo sapiens R-HSA-3858494	4/144	0.00613596	0.0186452	0	0	5.82003	29.6448	UBB;TCF7;UBC;LEF1	3
Growth hormone receptor signaling Homo sapiens R-HSA-982772	2022-02-24	0.00648227	0.0194822	0	0	18.2525	91.9687	SOCS3;SOCS1	3
IKK complex recruitment mediated by RIP1 Homo sapiens R-HSA-937041	2022-02-24	0.00648227	0.0194822	0	0	18.2525	91.9687	UBB;UBC	3
Negative epigenetic regulation of rRNA expression Homo sapiens R-HSA-5250941	1976-03-01	0.00673024	0.0200088	0	0	8.31395	41.5793	H2AFZ;H2AFX;SAP18	3
Transcription-Coupled Nucleotide Excision Repair (TC-NER) Homo sapiens R-HSA-6781827	1976-03-01	0.00673024	0.0200088	0	0	8.31395	41.5793	POLR2A;UBB;UBC	3
Regulation of IFNA signaling Homo sapiens R-HSA-912694	2022-02-25	0.00702289	0.0205457	0	0	17.4581	86.5672	SOCS3;SOCS1	3
Budding and maturation of HIV virion Homo sapiens R-HSA-162588	2022-02-25	0.00702289	0.0205457	0	0	17.4581	86.5672	UBB;UBC	3
APC-Cdc20 mediated degradation of Nek2A Homo sapiens R-HSA-179409	2022-02-25	0.00702289	0.0205457	0	0	17.4581	86.5672	UBB;UBC	3
Centrosome maturation Homo sapiens R-HSA-380287	1979-03-01	0.00748886	0.0216783	0	0	7.98456	39.0791	TUBA1A;DYNLL1;TUBB4B	3
Recruitment of mitotic centrosome proteins and complexes Homo sapiens R-HSA-380270	1979-03-01	0.00748886	0.0216783	0	0	7.98456	39.0791	TUBA1A;DYNLL1;TUBB4B	3
Innate Immune System Homo sapiens R-HSA-168249	10/807	0.00761073	0.0219157	0	0	2.63378	12.8481	NFKBIA;JUN;SOCS1;HSP90AB1;UBB;DUSP1;UBC;TNFAIP3;FOS;CD55	3
Processing of DNA double-strand break ends Homo sapiens R-HSA-5693607	1981-03-01	0.00802158	0.0229067	0	0	7.77904	37.5387	UBB;H2AFX;UBC	3
Uptake and actions of bacterial toxins Homo sapiens R-HSA-5339562	2022-02-27	0.00816312	0.0229067	0	0	16.0598	77.2176	HSP90AB1;EEF2	3
Prefoldin mediated transfer of substrate to CCT/TriC Homo sapiens R-HSA-389957	2022-02-27	0.00816312	0.0229067	0	0	16.0598	77.2176	TUBA1A;TUBB4B	3
EGFR downregulation Homo sapiens R-HSA-182971	2022-02-27	0.00816312	0.0229067	0	0	16.0598	77.2176	UBB;UBC	3
Interleukin-6 family signaling Homo sapiens R-HSA-6783589	2022-02-27	0.00816312	0.0229067	0	0	16.0598	77.2176	SOCS3;IL6ST	3
p75 NTR receptor-mediated signalling Homo sapiens R-HSA-193704	1983-03-01	0.00857611	0.0239435	0	0	7.5838	36.0896	NFKBIA;UBB;UBC	3
Recognition of DNA damage by PCNA-containing replication complex Homo sapiens R-HSA-110314	2022-02-28	0.00876232	0.0242175	0	0	15.4413	73.1502	UBB;UBC	3
Endosomal Sorting Complex Required For Transport (ESCRT) Homo sapiens R-HSA-917729	2022-02-28	0.00876232	0.0242175	0	0	15.4413	73.1502	UBB;UBC	3
Negative regulation of FGFR3 signaling Homo sapiens R-HSA-5654732	2029-02-01	0.00938063	0.0257281	0	0	14.8687	69.4235	UBB;UBC	3
Apoptosis Homo sapiens R-HSA-109581	4/163	0.0094163	0.0257281	0	0	5.11963	23.8847	UBB;SATB1;UBC;DYNLL1	3
Chromosome Maintenance Homo sapiens R-HSA-73886	1986-03-01	0.00944924	0.0257281	0	0	7.30858	34.0713	NPM1;H2AFZ;H2AFX	3
RNA Polymerase I Promoter Opening Homo sapiens R-HSA-73728	1930-02-01	0.0100179	0.0266251	0	0	14.3369	65.9985	H2AFZ;H2AFX	3
Termination of translesion DNA synthesis Homo sapiens R-HSA-5656169	1930-02-01	0.0100179	0.0266251	0	0	14.3369	65.9985	UBB;UBC	3
Activated NOTCH1 Transmits Signal to the Nucleus Homo sapiens R-HSA-2122948	1930-02-01	0.0100179	0.0266251	0	0	14.3369	65.9985	UBB;UBC	3
MAPK targets/ Nuclear events mediated by MAP kinases Homo sapiens R-HSA-450282	1930-02-01	0.0100179	0.0266251	0	0	14.3369	65.9985	JUN;FOS	3
Programmed Cell Death Homo sapiens R-HSA-5357801	4/166	0.0100207	0.0266251	0	0	5.02405	23.1262	UBB;SATB1;UBC;DYNLL1	3
Packaging Of Telomere Ends Homo sapiens R-HSA-171306	1931-02-01	0.0106738	0.0280889	0	0	13.8419	62.8416	H2AFZ;H2AFX	3
Negative regulation of FGFR4 signaling Homo sapiens R-HSA-5654733	1931-02-01	0.0106738	0.0280889	0	0	13.8419	62.8416	UBB;UBC	3
Disease Homo sapiens R-HSA-1643685	9/725	0.0110859	0.0290344	0	0	2.62095	11.7997	NFKBIA;NPM1;HSP90AB1;UBB;POLR2A;MYC;UBC;CXCR4;EEF2	3
DNA methylation Homo sapiens R-HSA-5334118	1932-02-01	0.0113482	0.0291659	0	0	13.3798	59.924	H2AFZ;H2AFX	3
Signaling by NOTCH2 Homo sapiens R-HSA-1980145	1932-02-01	0.0113482	0.0291659	0	0	13.3798	59.924	UBB;UBC	3
Oncogene Induced Senescence Homo sapiens R-HSA-2559585	1932-02-01	0.0113482	0.0291659	0	0	13.3798	59.924	UBB;UBC	3
Negative regulation of FGFR1 signaling Homo sapiens R-HSA-5654726	1932-02-01	0.0113482	0.0291659	0	0	13.3798	59.924	UBB;UBC	3
Chaperonin-mediated protein folding Homo sapiens R-HSA-390466	1995-03-01	0.0123713	0.0316474	0	0	6.59062	28.9485	TUBA1B;TUBA1A;TUBB4B	3
Activated PKN1 stimulates transcription of AR (androgen receptor) regulated genes KLK2 and KLK3 Homo sapiens R-HSA-5625886	1934-02-01	0.0127518	0.0323202	0	0	12.5423	54.7106	H2AFZ;H2AFX	3
Negative regulation of FGFR2 signaling Homo sapiens R-HSA-5654727	1934-02-01	0.0127518	0.0323202	0	0	12.5423	54.7106	UBB;UBC	3
Anchoring of the basal body to the plasma membrane Homo sapiens R-HSA-5620912	1997-03-01	0.0130831	0.0330079	0	0	6.44974	27.9688	TUBA1A;DYNLL1;TUBB4B	3
SIRT1 negatively regulates rRNA Expression Homo sapiens R-HSA-427359	1935-02-01	0.0134805	0.0337013	0	0	12.1616	52.3741	H2AFZ;H2AFX	3
Fanconi Anemia Pathway Homo sapiens R-HSA-6783310	1935-02-01	0.0134805	0.0337013	0	0	12.1616	52.3741	UBB;UBC	3
CLEC7A (Dectin-1) signaling Homo sapiens R-HSA-5607764	1999-03-01	0.013818	0.0342339	0	0	6.31473	27.0383	NFKBIA;UBB;UBC	3
Downstream TCR signaling Homo sapiens R-HSA-202424	1999-03-01	0.013818	0.0342339	0	0	6.31473	27.0383	NFKBIA;UBB;UBC	3
Protein folding Homo sapiens R-HSA-391251	3/101	0.014576	0.0357893	0	0	6.18524	26.1535	TUBA1B;TUBA1A;TUBB4B	3
Gene Silencing by RNA Homo sapiens R-HSA-211000	3/101	0.014576	0.0357893	0	0	6.18524	26.1535	POLR2A;H2AFZ;H2AFX	3
Adaptive Immune System Homo sapiens R-HSA-1280218	9/762	0.014937	0.0364777	0	0	2.48735	10.4566	NFKBIA;MYLIP;SOCS3;WSB1;SOCS1;UBB;UBE2S;UBC;DYNLL1	3
Translesion synthesis by Y family DNA polymerases bypasses lesions on DNA template Homo sapiens R-HSA-110313	1937-02-01	0.014991	0.0364777	0	0	11.4655	48.1587	UBB;UBC	3
Fc epsilon receptor (FCERI) signaling Homo sapiens R-HSA-2454202	6/395	0.0150553	0.0364777	0	0	3.16764	13.2915	NFKBIA;JUN;UBB;DUSP1;UBC;FOS	3
FCERI mediated MAPK activation Homo sapiens R-HSA-2871796	5/289	0.0156528	0.037553	0	0	3.59723	14.9541	JUN;UBB;DUSP1;UBC;FOS	3
DNA Damage Recognition in GG-NER Homo sapiens R-HSA-5696394	1938-02-01	0.0157723	0.037553	0	0	11.1465	46.2523	UBB;UBC	3
G1 Phase Homo sapiens R-HSA-69236	1938-02-01	0.0157723	0.037553	0	0	11.1465	46.2523	UBB;UBC	3
Cyclin D associated events in G1 Homo sapiens R-HSA-69231	1938-02-01	0.0157723	0.037553	0	0	11.1465	46.2523	UBB;UBC	3
Dual Incision in GG-NER Homo sapiens R-HSA-5696400	1939-02-01	0.0165707	0.039284	0	0	10.8447	44.4644	UBB;UBC	3
PRC2 methylates histones and DNA Homo sapiens R-HSA-212300	1940-02-01	0.0173861	0.0409257	0	0	10.5587	42.7849	H2AFZ;H2AFX	3
Nucleotide Excision Repair Homo sapiens R-HSA-5696398	3/108	0.017412	0.0409257	0	0	5.77085	23.3754	UBB;POLR2A;UBC	3
Developmental Biology Homo sapiens R-HSA-1266738	9/786	0.0179168	0.041933	0	0	2.4075	9.68302	HSPA8;JUN;HSP90AB1;UBB;POLR2A;DUSP1;H2AFZ;UBC;H2AFX	3
Condensation of Prophase Chromosomes Homo sapiens R-HSA-2299718	1941-02-01	0.0182183	0.0424578	0	0	10.2875	41.2048	H2AFZ;H2AFX	3
FCERI mediated NF-kB activation Homo sapiens R-HSA-2871837	3/111	0.0187151	0.0434316	0	0	5.60969	22.3177	NFKBIA;UBB;UBC	3
HDR through Homologous Recombination (HR) or Single Strand Annealing (SSA) Homo sapiens R-HSA-5693567	3/112	0.0191612	0.0440948	0	0	5.55795	21.981	UBB;UBC;H2AFX	3
G1/S Transition Homo sapiens R-HSA-69206	3/112	0.0191612	0.0440948	0	0	5.55795	21.981	UBB;MYC;UBC	3
Ion channel transport Homo sapiens R-HSA-983712	4/203	0.0196067	0.044932	0	0	4.08227	16.051	UBB;TSC22D3;UBC;SGK1	3
ERCC6 (CSB) and EHMT2 (G9a) positively regulate rRNA expression Homo sapiens R-HSA-427389	1943-02-01	0.0199321	0.0453002	0	0	9.78468	38.3112	H2AFZ;H2AFX	3
Formation of Incision Complex in GG-NER Homo sapiens R-HSA-5696395	1943-02-01	0.0199321	0.0453002	0	0	9.78468	38.3112	UBB;UBC	3
Epigenetic regulation of gene expression Homo sapiens R-HSA-212165	3/115	0.0205347	0.0464777	0	0	5.40825	21.0145	H2AFZ;H2AFX;SAP18	3
Interleukin-1 signaling Homo sapiens R-HSA-446652	1944-02-01	0.0208134	0.0469155	0	0	9.55123	36.9838	UBB;UBC	3
Diseases of metabolism Homo sapiens R-HSA-5668914	1945-02-01	0.0217108	0.0483438	0	0	9.32864	35.7282	UBB;UBC	3
RMTs methylate histone arginines Homo sapiens R-HSA-3214858	1945-02-01	0.0217108	0.0483438	0	0	9.32864	35.7282	H2AFZ;H2AFX	3
Signaling by ERBB2 Homo sapiens R-HSA-1227986	1945-02-01	0.0217108	0.0483438	0	0	9.32864	35.7282	UBB;UBC	3
Homology Directed Repair Homo sapiens R-HSA-5693538	3/118	0.0219611	0.0485085	0	0	5.26637	20.1095	UBB;UBC;H2AFX	3
TCR signaling Homo sapiens R-HSA-202403	3/118	0.0219611	0.0485085	0	0	5.26637	20.1095	NFKBIA;UBB;UBC	3
DNA Damage Bypass Homo sapiens R-HSA-73893	1946-02-01	0.0226239	0.0497727	0	0	9.11616	34.5388	UBB;UBC	3
Nucleotide-binding domain, leucine rich repeat containing receptor (NLR) signaling pathways Homo sapiens R-HSA-168643	1947-02-01	0.0235528	0.0516097	0	0	8.91313	33.411	HSP90AB1;TNFAIP3	3
C-type lectin receptors (CLRs) Homo sapiens R-HSA-5621481	3/123	0.0244563	0.0533768	0	0	5.04566	18.7238	NFKBIA;UBB;UBC	3
S Phase Homo sapiens R-HSA-69242	3/124	0.0249729	0.054289	0	0	5.00371	18.4635	UBB;MYC;UBC	3
Regulation of activated PAK-2p34 by proteasome mediated degradation Homo sapiens R-HSA-211733	1949-02-01	0.0254568	0.0551229	0	0	8.53299	31.3227	UBB;UBC	3
CDK-mediated phosphorylation and removal of Cdc6 Homo sapiens R-HSA-69017	1950-02-01	0.0264315	0.0563463	0	0	8.3548	30.3546	UBB;UBC	3
Ubiquitin-dependent degradation of Cyclin D1 Homo sapiens R-HSA-69229	1950-02-01	0.0264315	0.0563463	0	0	8.3548	30.3546	UBB;UBC	3
Ubiquitin-dependent degradation of Cyclin D Homo sapiens R-HSA-75815	1950-02-01	0.0264315	0.0563463	0	0	8.3548	30.3546	UBB;UBC	3
Regulation of Apoptosis Homo sapiens R-HSA-169911	1950-02-01	0.0264315	0.0563463	0	0	8.3548	30.3546	UBB;UBC	3
Late Phase of HIV Life Cycle Homo sapiens R-HSA-162599	3/128	0.0270984	0.0575449	0	0	4.84261	17.4735	UBB;POLR2A;UBC	3
Neurotransmitter Release Cycle Homo sapiens R-HSA-112310	1951-02-01	0.0274212	0.0575637	0	0	8.18388	29.4328	HSPA8;SLC38A2	3
Vpu mediated degradation of CD4 Homo sapiens R-HSA-180534	1951-02-01	0.0274212	0.0575637	0	0	8.18388	29.4328	UBB;UBC	3
Autodegradation of the E3 ubiquitin ligase COP1 Homo sapiens R-HSA-349425	1951-02-01	0.0274212	0.0575637	0	0	8.18388	29.4328	UBB;UBC	3
Host Interactions of HIV factors Homo sapiens R-HSA-162909	3/129	0.0276445	0.0578117	0	0	4.80394	17.2381	NPM1;UBB;UBC	3
p53-Independent DNA Damage Response Homo sapiens R-HSA-69610	1952-02-01	0.0284257	0.058775	0	0	8.0198	28.5542	UBB;UBC	3
p53-Independent G1/S DNA damage checkpoint Homo sapiens R-HSA-69613	1952-02-01	0.0284257	0.058775	0	0	8.0198	28.5542	UBB;UBC	3
Ubiquitin Mediated Degradation of Phosphorylated Cdc25A Homo sapiens R-HSA-69601	1952-02-01	0.0284257	0.058775	0	0	8.0198	28.5542	UBB;UBC	3
Vif-mediated degradation of APOBEC3G Homo sapiens R-HSA-180585	1953-02-01	0.0294449	0.0606542	0	0	7.86215	27.7159	UBB;UBC	3
Meiotic recombination Homo sapiens R-HSA-912446	1954-02-01	0.0304784	0.0618566	0	0	7.71057	26.9156	H2AFZ;H2AFX	3
SCF-beta-TrCP mediated degradation of Emi1 Homo sapiens R-HSA-174113	1954-02-01	0.0304784	0.0618566	0	0	7.71057	26.9156	UBB;UBC	3
Stabilization of p53 Homo sapiens R-HSA-69541	1954-02-01	0.0304784	0.0618566	0	0	7.71057	26.9156	UBB;UBC	3
Degradation of AXIN Homo sapiens R-HSA-4641257	1954-02-01	0.0304784	0.0618566	0	0	7.71057	26.9156	UBB;UBC	3
Hh mutants that don't undergo autocatalytic processing are degraded by ERAD Homo sapiens R-HSA-5362768	1955-02-01	0.0315263	0.0637249	0	0	7.5647	26.1507	UBB;UBC	3
Mitotic G1-G1/S phases Homo sapiens R-HSA-453279	3/136	0.0316307	0.0637249	0	0	4.54949	15.7122	UBB;MYC;UBC	3
Degradation of DVL Homo sapiens R-HSA-4641258	1956-02-01	0.0325882	0.0654143	0	0	7.42424	25.4192	UBB;UBC	3
Meiotic synapsis Homo sapiens R-HSA-1221632	1957-02-01	0.0336641	0.0668421	0	0	7.28889	24.719	H2AFZ;H2AFX	3
RNA Polymerase I Chain Elongation Homo sapiens R-HSA-73777	1957-02-01	0.0336641	0.0668421	0	0	7.28889	24.719	H2AFZ;H2AFX	3
Hh mutants abrogate ligand secretion Homo sapiens R-HSA-5387390	1957-02-01	0.0336641	0.0668421	0	0	7.28889	24.719	UBB;UBC	3
MAPK1/MAPK3 signaling Homo sapiens R-HSA-5684996	4/241	0.0339093	0.0670867	0	0	3.42111	11.5773	UBB;DUSP1;UBC;IL6ST	3
B-WICH complex positively regulates rRNA expression Homo sapiens R-HSA-5250924	1958-02-01	0.0347538	0.0676789	0	0	7.15837	24.0483	H2AFZ;H2AFX	3
NIK-->noncanonical NF-kB signaling Homo sapiens R-HSA-5676590	1958-02-01	0.0347538	0.0676789	0	0	7.15837	24.0483	UBB;UBC	3
CDT1 association with the CDC6:ORC:origin complex Homo sapiens R-HSA-68827	1958-02-01	0.0347538	0.0676789	0	0	7.15837	24.0483	UBB;UBC	3
Signaling by Leptin Homo sapiens R-HSA-2586552	4/243	0.0347938	0.0676789	0	0	3.39214	11.3919	SOCS3;UBB;DUSP1;UBC	3
IkBA variant leads to EDA-ID Homo sapiens R-HSA-5603029	2022-01-07	0.0348239	0.0676789	0	0	33.155	111.316	NFKBIA	3
DNA Damage/Telomere Stress Induced Senescence Homo sapiens R-HSA-2559586	1959-02-01	0.035857	0.06824	0	0	7.03243	23.4054	H2AFZ;H2AFX	3
Telomere Maintenance Homo sapiens R-HSA-157579	1959-02-01	0.035857	0.06824	0	0	7.03243	23.4054	H2AFZ;H2AFX	3
Degradation of GLI1 by the proteasome Homo sapiens R-HSA-5610780	1959-02-01	0.035857	0.06824	0	0	7.03243	23.4054	UBB;UBC	3
GLI3 is processed to GLI3R by the proteasome Homo sapiens R-HSA-5610785	1959-02-01	0.035857	0.06824	0	0	7.03243	23.4054	UBB;UBC	3
Degradation of GLI2 by the proteasome Homo sapiens R-HSA-5610783	1959-02-01	0.035857	0.06824	0	0	7.03243	23.4054	UBB;UBC	3
SCF(Skp2)-mediated degradation of p27/p21 Homo sapiens R-HSA-187577	1959-02-01	0.035857	0.06824	0	0	7.03243	23.4054	UBB;UBC	3
RHO GTPases activate PKNs Homo sapiens R-HSA-5625740	1960-02-01	0.0369738	0.0701227	0	0	6.91083	22.7888	H2AFZ;H2AFX	3
DNA Double-Strand Break Repair Homo sapiens R-HSA-5693532	3/145	0.0371746	0.0702613	0	0	4.2592	14.0218	UBB;UBC;H2AFX	3
Ca2+ pathway Homo sapiens R-HSA-4086398	1961-02-01	0.0381038	0.0712826	0	0	6.79336	22.1969	LEF1;TCF7	3
Cell death signalling via NRAGE, NRIF and NADE Homo sapiens R-HSA-204998	1961-02-01	0.0381038	0.0712826	0	0	6.79336	22.1969	UBB;UBC	3
Dectin-1 mediated noncanonical NF-kB signaling Homo sapiens R-HSA-5607761	1961-02-01	0.0381038	0.0712826	0	0	6.79336	22.1969	UBB;UBC	3
Autodegradation of Cdh1 by Cdh1:APC/C Homo sapiens R-HSA-174084	1962-02-01	0.0392469	0.0730262	0	0	6.6798	21.6284	UBB;UBC	3
Vitamin C (ascorbate) metabolism Homo sapiens R-HSA-196836	2022-01-08	0.0396997	0.0730262	0	0	28.4171	91.6854	SLC2A3	3
Insulin-like Growth Factor-2 mRNA Binding Proteins (IGF2BPs/IMPs/VICKZs) bind RNA Homo sapiens R-HSA-428359	2022-01-08	0.0396997	0.0730262	0	0	28.4171	91.6854	MYC	3
Synthesis of diphthamide-EEF2 Homo sapiens R-HSA-5358493	2022-01-08	0.0396997	0.0730262	0	0	28.4171	91.6854	EEF2	3
IKBKG deficiency causes anhidrotic ectodermal dysplasia with immunodeficiency (EDA-ID) (via TLR) Homo sapiens R-HSA-5603027	2022-01-08	0.0396997	0.0730262	0	0	28.4171	91.6854	NFKBIA	3
Circadian Clock Homo sapiens R-HSA-400253	1963-02-01	0.040403	0.0731931	0	0	6.56996	21.082	UBB;UBC	3
p53-Dependent G1/S DNA damage checkpoint Homo sapiens R-HSA-69580	1963-02-01	0.040403	0.0731931	0	0	6.56996	21.082	UBB;UBC	3
p53-Dependent G1 DNA Damage Response Homo sapiens R-HSA-69563	1963-02-01	0.040403	0.0731931	0	0	6.56996	21.082	UBB;UBC	3
Asymmetric localization of PCP proteins Homo sapiens R-HSA-4608870	1963-02-01	0.040403	0.0731931	0	0	6.56996	21.082	UBB;UBC	3
G2/M Checkpoints Homo sapiens R-HSA-69481	3/150	0.0404558	0.0731931	0	0	4.11329	13.1935	UBB;UBC;H2AFX	3
Regulation of TP53 Activity Homo sapiens R-HSA-5633007	3/151	0.0411292	0.0741674	0	0	4.08529	13.0363	UBB;UBC;SGK1	3
HDR through Homologous Recombination (HRR) Homo sapiens R-HSA-5685942	1964-02-01	0.041572	0.0744775	0	0	6.46367	20.5566	UBB;UBC	3
Hedgehog ligand biogenesis Homo sapiens R-HSA-5358346	1964-02-01	0.041572	0.0744775	0	0	6.46367	20.5566	UBB;UBC	3
ER-Phagosome pathway Homo sapiens R-HSA-1236974	1965-02-01	0.0427536	0.0760986	0	0	6.36075	20.051	UBB;UBC	3
G1/S DNA Damage Checkpoints Homo sapiens R-HSA-69615	1965-02-01	0.0427536	0.0760986	0	0	6.36075	20.051	UBB;UBC	3
APC/C:Cdc20 mediated degradation of Securin Homo sapiens R-HSA-174154	1966-02-01	0.0439476	0.0779716	0	0	6.26105	19.5642	UBB;UBC	3
CHL1 interactions Homo sapiens R-HSA-447041	2022-01-09	0.0445512	0.0785357	0	0	24.8637	77.354	HSPA8	3
MAPK1 (ERK2) activation Homo sapiens R-HSA-112411	2022-01-09	0.0445512	0.0785357	0	0	24.8637	77.354	IL6ST	3
Regulation of RAS by GAPs Homo sapiens R-HSA-5658442	1967-02-01	0.0451541	0.0790916	0	0	6.16441	19.0953	UBB;UBC	3
Assembly of the pre-replicative complex Homo sapiens R-HSA-68867	1967-02-01	0.0451541	0.0790916	0	0	6.16441	19.0953	UBB;UBC	3
Interferon alpha/beta signaling Homo sapiens R-HSA-909733	1968-02-01	0.0463727	0.0809682	0	0	6.07071	18.6434	SOCS3;SOCS1	3
M Phase Homo sapiens R-HSA-68886	4/268	0.0469812	0.0817711	0	0	3.06701	9.37894	UBB;H2AFZ;UBC;H2AFX	3
Signaling by Interleukins Homo sapiens R-HSA-449147	5/392	0.0486174	0.0842172	0	0	2.62597	7.94033	SOCS3;UBB;DUSP1;UBC;IL6ST	3
Switching of origins to a post-replicative state Homo sapiens R-HSA-69052	1970-02-01	0.048846	0.0842172	0	0	5.89156	17.7871	UBB;UBC	3
Orc1 removal from chromatin Homo sapiens R-HSA-68949	1970-02-01	0.048846	0.0842172	0	0	5.89156	17.7871	UBB;UBC	3
MAPK3 (ERK1) activation Homo sapiens R-HSA-110056	2022-01-10	0.0493783	0.0846046	0	0	22.1	66.4822	IL6ST	3
Regulation of gene expression by Hypoxia-inducible Factor Homo sapiens R-HSA-1234158	2022-01-10	0.0493783	0.0846046	0	0	22.1	66.4822	CITED2	3
APC/C:Cdh1 mediated degradation of Cdc20 and other APC/C:Cdh1 targeted proteins in late mitosis/early G1 Homo sapiens R-HSA-174178	1971-02-01	0.0501003	0.0853101	0	0	5.80588	17.3812	UBB;UBC	3
Cdc20:Phospho-APC/C mediated degradation of Cyclin A Homo sapiens R-HSA-174184	1971-02-01	0.0501003	0.0853101	0	0	5.80588	17.3812	UBB;UBC	3
APC:Cdc20 mediated degradation of cell cycle proteins prior to satisfation of the cell cycle checkpoint Homo sapiens R-HSA-179419	1972-02-01	0.0513662	0.0869275	0	0	5.72266	16.9893	UBB;UBC	3
Removal of licensing factors from origins Homo sapiens R-HSA-69300	1972-02-01	0.0513662	0.0869275	0	0	5.72266	16.9893	UBB;UBC	3
Positive epigenetic regulation of rRNA expression Homo sapiens R-HSA-5250913	1973-02-01	0.0526436	0.0888159	0	0	5.64177	16.6106	H2AFZ;H2AFX	3
APC/C:Cdc20 mediated degradation of mitotic proteins Homo sapiens R-HSA-176409	1974-02-01	0.0539323	0.0907118	0	0	5.56313	16.2445	UBB;UBC	3
Activation of APC/C and APC/C:Cdc20 mediated degradation of mitotic proteins Homo sapiens R-HSA-176814	1975-02-01	0.0552321	0.0923333	0	0	5.48665	15.8905	UBB;UBC	3
Regulation of DNA replication Homo sapiens R-HSA-69304	1975-02-01	0.0552321	0.0923333	0	0	5.48665	15.8905	UBB;UBC	3
DNA Repair Homo sapiens R-HSA-73894	4/285	0.0564643	0.0939536	0	0	2.87897	8.27457	UBB;POLR2A;UBC;H2AFX	3
RNA Polymerase I Promoter Clearance Homo sapiens R-HSA-73854	1976-02-01	0.056543	0.0939536	0	0	5.41223	15.548	H2AFZ;H2AFX	3
RNA polymerase II transcribes snRNA genes Homo sapiens R-HSA-6807505	1977-02-01	0.0578647	0.0958602	0	0	5.3398	15.2165	POLR2A;INTS6	3
Diseases of signal transduction Homo sapiens R-HSA-5663202	4/288	0.0582376	0.0961882	0	0	2.84812	8.09784	UBB;POLR2A;MYC;UBC	3
The NLRP3 inflammasome Homo sapiens R-HSA-844456	2022-01-12	0.0589604	0.0970904	0	0	18.08	51.1825	HSP90AB1	3
COPI-mediated anterograde transport Homo sapiens R-HSA-6807878	1978-02-01	0.0591972	0.0971894	0	0	5.26927	14.8956	DYNLL1;CD55	3
RNA Polymerase I Transcription Homo sapiens R-HSA-73864	1979-02-01	0.0605403	0.0985123	0	0	5.20058	14.5847	H2AFZ;H2AFX	3
Glucose metabolism Homo sapiens R-HSA-70326	1979-02-01	0.0605403	0.0985123	0	0	5.20058	14.5847	UBB;UBC	3
Regulation of APC/C activators between G1/S and early anaphase Homo sapiens R-HSA-176408	1979-02-01	0.0605403	0.0985123	0	0	5.20058	14.5847	UBB;UBC	3
Membrane Trafficking Homo sapiens R-HSA-199991	5/420	0.0617319	0.100155	0	0	2.44528	6.81	HSPA8;UBB;UBC;DYNLL1;CD55	3
Facilitative Na+-independent glucose transporters Homo sapiens R-HSA-428790	2022-01-13	0.0637155	0.102767	0	0	16.5725	45.6295	SLC2A3	3
TNFR1-induced proapoptotic signaling Homo sapiens R-HSA-5357786	2022-01-13	0.0637155	0.102767	0	0	16.5725	45.6295	TNFAIP3	3
Global Genome Nucleotide Excision Repair (GG-NER) Homo sapiens R-HSA-5696399	1982-02-01	0.0646317	0.102911	0	0	5.0048	13.7084	UBB;UBC	3
Antigen processing-Cross presentation Homo sapiens R-HSA-1236975	1982-02-01	0.0646317	0.102911	0	0	5.0048	13.7084	UBB;UBC	3
DNA Replication Pre-Initiation Homo sapiens R-HSA-69002	1982-02-01	0.0646317	0.102911	0	0	5.0048	13.7084	UBB;UBC	3
M/G1 Transition Homo sapiens R-HSA-68874	1982-02-01	0.0646317	0.102911	0	0	5.0048	13.7084	UBB;UBC	3
Cell Cycle Checkpoints Homo sapiens R-HSA-69620	3/182	0.0647404	0.102911	0	0	3.37248	9.23172	UBB;UBC;H2AFX	3
Early Phase of HIV Life Cycle Homo sapiens R-HSA-162594	2022-01-14	0.0684468	0.107521	0	0	15.2969	41.0217	CXCR4	3
Methylation Homo sapiens R-HSA-156581	2022-01-14	0.0684468	0.107521	0	0	15.2969	41.0217	MAT2A	3
Meiosis Homo sapiens R-HSA-1500620	1985-02-01	0.0688136	0.107521	0	0	4.82317	12.9085	H2AFZ;H2AFX	3
Hedgehog 'on' state Homo sapiens R-HSA-5632684	1985-02-01	0.0688136	0.107521	0	0	4.82317	12.9085	UBB;UBC	3
APC/C-mediated degradation of cell cycle proteins Homo sapiens R-HSA-174143	1985-02-01	0.0688136	0.107521	0	0	4.82317	12.9085	UBB;UBC	3
Regulation of mitotic cell cycle Homo sapiens R-HSA-453276	1985-02-01	0.0688136	0.107521	0	0	4.82317	12.9085	UBB;UBC	3
Assembly of the primary cilium Homo sapiens R-HSA-5617833	3/187	0.0690263	0.107548	0	0	3.28	8.76832	TUBA1A;DYNLL1;TUBB4B	3
Downstream signaling events of B Cell Receptor (BCR) Homo sapiens R-HSA-1168372	3/192	0.0734382	0.114099	0	0	3.19242	8.3364	NFKBIA;UBB;UBC	3
Eukaryotic Translation Elongation Homo sapiens R-HSA-156842	1989-02-01	0.0745239	0.115135	0	0	4.60049	11.9458	EEF1G;EEF2	3
Regulation of TP53 Activity through Phosphorylation Homo sapiens R-HSA-6804756	1989-02-01	0.0745239	0.115135	0	0	4.60049	11.9458	UBB;UBC	3
PCP/CE pathway Homo sapiens R-HSA-4086400	1991-02-01	0.0774344	0.119251	0	0	4.49665	11.5039	UBB;UBC	3
Regulation of KIT signaling Homo sapiens R-HSA-1433559	2022-01-16	0.0778385	0.119251	0	0	13.256	33.8442	SOCS1	3
Sema3A PAK dependent Axon repulsion Homo sapiens R-HSA-399954	2022-01-16	0.0778385	0.119251	0	0	13.256	33.8442	HSP90AB1	3
Transmembrane transport of small molecules Homo sapiens R-HSA-382551	6/594	0.0803279	0.122463	0	0	2.07422	5.23044	UBB;TSC22D3;UBC;SLC2A3;SGK1;SLC38A2	3
Interferon gamma signaling Homo sapiens R-HSA-877300	1993-02-01	0.0803804	0.122463	0	0	4.39738	11.0857	SOCS3;SOCS1	3
Tristetraprolin (TTP, ZFP36) binds and destabilizes mRNA Homo sapiens R-HSA-450513	2022-01-17	0.0824991	0.124332	0	0	12.4269	31.0047	ZFP36	3
Butyrate Response Factor 1 (BRF1) binds and destabilizes mRNA Homo sapiens R-HSA-450385	2022-01-17	0.0824991	0.124332	0	0	12.4269	31.0047	ZFP36L1	3
Inflammasomes Homo sapiens R-HSA-622312	2022-01-17	0.0824991	0.124332	0	0	12.4269	31.0047	HSP90AB1	3
Signaling by SCF-KIT Homo sapiens R-HSA-1433557	4/325	0.0825112	0.124332	0	0	2.51508	6.27467	SOCS1;UBB;DUSP1;UBC	3
TNFR2 non-canonical NF-kB pathway Homo sapiens R-HSA-5668541	1995-02-01	0.083361	0.125269	0	0	4.30238	10.6896	UBB;UBC	3
Synthesis of DNA Homo sapiens R-HSA-69239	1997-02-01	0.0863751	0.129445	0	0	4.21138	10.3139	UBB;UBC	3
Hedgehog 'off' state Homo sapiens R-HSA-5610787	1999-02-01	0.0894217	0.133647	0	0	4.12413	9.95726	UBB;UBC	3
GABA synthesis, release, reuptake and degradation Homo sapiens R-HSA-888590	2022-01-19	0.0917505	0.136386	0	0	11.045	26.383	HSPA8	3
Signaling by FGFR2 IIIa TM Homo sapiens R-HSA-8851708	2022-01-19	0.0917505	0.136386	0	0	11.045	26.383	POLR2A	3
IL-6-type cytokine receptor ligand interactions Homo sapiens R-HSA-6788467	2022-01-20	0.0963415	0.142824	0	0	10.4632	24.4823	IL6ST	3
DNA Replication Homo sapiens R-HSA-69306	2/105	0.0987479	0.145998	0	0	3.88271	8.98919	UBB;UBC	3
Nonsense-Mediated Decay (NMD) Homo sapiens R-HSA-927802	2/106	0.100328	0.147541	0	0	3.84518	8.84126	EIF4A3;PABPC1	3
Nonsense Mediated Decay (NMD) enhanced by the Exon Junction Complex (EJC) Homo sapiens R-HSA-975957	2/106	0.100328	0.147541	0	0	3.84518	8.84126	EIF4A3;PABPC1	3
RIP-mediated NFkB activation via ZBP1 Homo sapiens R-HSA-1810476	2022-01-21	0.10091	0.148001	0	0	9.9395	22.7965	NFKBIA	3
Mitotic Prophase Homo sapiens R-HSA-68875	2/107	0.101916	0.149079	0	0	3.80837	8.69683	H2AFZ;H2AFX	3
Vesicle-mediated transport Homo sapiens R-HSA-5653656	5/492	0.103747	0.151355	0	0	2.07606	4.70393	HSPA8;UBB;UBC;DYNLL1;CD55	3
Chromatin organization Homo sapiens R-HSA-4839726	3/226	0.10656	0.154638	0	0	2.70102	6.0477	H2AFZ;H2AFX;SAP18	3
Chromatin modifying enzymes Homo sapiens R-HSA-3247509	3/226	0.10656	0.154638	0	0	2.70102	6.0477	H2AFZ;H2AFX;SAP18	3
MicroRNA (miRNA) biogenesis Homo sapiens R-HSA-203927	2022-01-23	0.109977	0.158647	0	0	9.035	19.9446	POLR2A	3
Abortive elongation of HIV-1 transcript in the absence of Tat Homo sapiens R-HSA-167242	2022-01-23	0.109977	0.158647	0	0	9.035	19.9446	POLR2A	3
Signaling by FGFR2 Homo sapiens R-HSA-5654738	4/361	0.110188	0.158647	0	0	2.2573	4.97863	UBB;POLR2A;DUSP1;UBC	3
Signaling by the B Cell Receptor (BCR) Homo sapiens R-HSA-983705	3/233	0.114001	0.162029	0	0	2.61788	5.68484	NFKBIA;UBB;UBC	3
Signaling by FGFR Homo sapiens R-HSA-190236	4/366	0.114327	0.162029	0	0	2.22555	4.82653	UBB;POLR2A;DUSP1;UBC	3
Glutamate Neurotransmitter Release Cycle Homo sapiens R-HSA-210500	2022-01-24	0.114477	0.162029	0	0	8.64174	18.7299	SLC38A2	3
Diseases associated with the TLR signaling cascade Homo sapiens R-HSA-5602358	2022-01-24	0.114477	0.162029	0	0	8.64174	18.7299	NFKBIA	3
Diseases of Immune System Homo sapiens R-HSA-5260271	2022-01-24	0.114477	0.162029	0	0	8.64174	18.7299	NFKBIA	3
TRAF6 mediated NF-kB activation Homo sapiens R-HSA-933542	2022-01-24	0.114477	0.162029	0	0	8.64174	18.7299	NFKBIA	3
GRB2 events in EGFR signaling Homo sapiens R-HSA-179812	3/235	0.116163	0.162029	0	0	2.59505	5.58651	UBB;DUSP1;UBC	3
SHC1 events in EGFR signaling Homo sapiens R-HSA-180336	3/235	0.116163	0.162029	0	0	2.59505	5.58651	UBB;DUSP1;UBC	3
SOS-mediated signalling Homo sapiens R-HSA-112412	3/235	0.116163	0.162029	0	0	2.59505	5.58651	UBB;DUSP1;UBC	3
SHC1 events in ERBB4 signaling Homo sapiens R-HSA-1250347	3/235	0.116163	0.162029	0	0	2.59505	5.58651	UBB;DUSP1;UBC	3
RAF/MAP kinase cascade Homo sapiens R-HSA-5673001	3/235	0.116163	0.162029	0	0	2.59505	5.58651	UBB;DUSP1;UBC	3
RNA Polymerase I, RNA Polymerase III, and Mitochondrial Transcription Homo sapiens R-HSA-504046	2/116	0.116504	0.162029	0	0	3.50611	7.53754	H2AFZ;H2AFX	3
FRS-mediated FGFR2 signaling Homo sapiens R-HSA-5654700	3/236	0.11725	0.162029	0	0	2.58378	5.53819	UBB;DUSP1;UBC	3
FRS-mediated FGFR4 signaling Homo sapiens R-HSA-5654712	3/236	0.11725	0.162029	0	0	2.58378	5.53819	UBB;DUSP1;UBC	3
FRS-mediated FGFR3 signaling Homo sapiens R-HSA-5654706	3/236	0.11725	0.162029	0	0	2.58378	5.53819	UBB;DUSP1;UBC	3
FRS-mediated FGFR1 signaling Homo sapiens R-HSA-5654693	3/236	0.11725	0.162029	0	0	2.58378	5.53819	UBB;DUSP1;UBC	3
Axon guidance Homo sapiens R-HSA-422475	5/515	0.119571	0.164823	0	0	1.98009	4.20539	HSPA8;HSP90AB1;UBB;DUSP1;UBC	3
ARMS-mediated activation Homo sapiens R-HSA-170984	3/239	0.120533	0.16532	0	0	2.55054	5.39651	UBB;DUSP1;UBC	3
Signalling to p38 via RIT and RIN Homo sapiens R-HSA-187706	3/239	0.120533	0.16532	0	0	2.55054	5.39651	UBB;DUSP1;UBC	3
Frs2-mediated activation Homo sapiens R-HSA-170968	3/240	0.121635	0.166417	0	0	2.53965	5.35036	UBB;DUSP1;UBC	3
Regulation of Complement cascade Homo sapiens R-HSA-977606	2022-01-26	0.123409	0.166769	0	0	7.9496	16.6326	CD55	3
FGFR2 alternative splicing Homo sapiens R-HSA-6803529	2022-01-26	0.123409	0.166769	0	0	7.9496	16.6326	POLR2A	3
ZBP1(DAI) mediated induction of type I IFNs Homo sapiens R-HSA-1606322	2022-01-26	0.123409	0.166769	0	0	7.9496	16.6326	NFKBIA	3
TAK1 activates NFkB by phosphorylation and activation of IKKs complex Homo sapiens R-HSA-445989	2022-01-26	0.123409	0.166769	0	0	7.9496	16.6326	NFKBIA	3
TNFR1-induced NFkappaB signaling pathway Homo sapiens R-HSA-5357956	2022-01-26	0.123409	0.166769	0	0	7.9496	16.6326	TNFAIP3	3
Prolonged ERK activation events Homo sapiens R-HSA-169893	3/242	0.123851	0.166956	0	0	2.51815	5.25959	UBB;DUSP1;UBC	3
Interleukin receptor SHC signaling Homo sapiens R-HSA-912526	3/245	0.127201	0.171053	0	0	2.48655	5.12722	UBB;DUSP1;UBC	3
RNA Pol II CTD phosphorylation and interaction with CE Homo sapiens R-HSA-167160	2022-01-27	0.127842	0.171078	0	0	7.64346	15.7223	POLR2A	3
RNA Pol II CTD phosphorylation and interaction with CE Homo sapiens R-HSA-77075	2022-01-27	0.127842	0.171078	0	0	7.64346	15.7223	POLR2A	3
Signalling to RAS Homo sapiens R-HSA-167044	3/246	0.128326	0.171308	0	0	2.47619	5.08408	UBB;DUSP1;UBC	3
VEGFR2 mediated cell proliferation Homo sapiens R-HSA-5218921	3/248	0.130585	0.173902	0	0	2.45573	4.99921	UBB;DUSP1;UBC	3
Interleukin-2 signaling Homo sapiens R-HSA-451927	3/252	0.135145	0.179361	0	0	2.41579	4.83497	UBB;DUSP1;UBC	3
Signalling to ERKs Homo sapiens R-HSA-187687	3/253	0.136294	0.179361	0	0	2.406	4.79502	UBB;DUSP1;UBC	3
COPI-independent Golgi-to-ER retrograde traffic Homo sapiens R-HSA-6811436	2022-01-29	0.13664	0.179361	0	0	7.09679	14.1255	DYNLL1	3
Activation of BH3-only proteins Homo sapiens R-HSA-114452	2022-01-29	0.13664	0.179361	0	0	7.09679	14.1255	DYNLL1	3
PIWI-interacting RNA (piRNA) biogenesis Homo sapiens R-HSA-5601884	2022-01-29	0.13664	0.179361	0	0	7.09679	14.1255	POLR2A	3
mRNA Capping Homo sapiens R-HSA-72086	2022-01-29	0.13664	0.179361	0	0	7.09679	14.1255	POLR2A	3
ER to Golgi Anterograde Transport Homo sapiens R-HSA-199977	2/131	0.141873	0.185786	0	0	3.09608	6.04609	DYNLL1;CD55	3
Amino acid transport across the plasma membrane Homo sapiens R-HSA-352230	2022-01-31	0.145351	0.188429	0	0	6.623	12.7731	SLC38A2	3
Pausing and recovery of Tat-mediated HIV elongation Homo sapiens R-HSA-167238	2022-01-31	0.145351	0.188429	0	0	6.623	12.7731	POLR2A	3
Tat-mediated HIV elongation arrest and recovery Homo sapiens R-HSA-167243	2022-01-31	0.145351	0.188429	0	0	6.623	12.7731	POLR2A	3
NOD1/2 Signaling Pathway Homo sapiens R-HSA-168638	2022-01-31	0.145351	0.188429	0	0	6.623	12.7731	TNFAIP3	3
Interleukin-3, 5 and GM-CSF signaling Homo sapiens R-HSA-512988	3/261	0.145604	0.188429	0	0	2.33045	4.49046	UBB;DUSP1;UBC	3
Nuclear import of Rev protein Homo sapiens R-HSA-180746	1932-01-01	0.149674	0.191889	0	0	6.40903	12.1727	NPM1	3
HIV elongation arrest and recovery Homo sapiens R-HSA-167287	1932-01-01	0.149674	0.191889	0	0	6.40903	12.1727	POLR2A	3
Pausing and recovery of HIV elongation Homo sapiens R-HSA-167290	1932-01-01	0.149674	0.191889	0	0	6.40903	12.1727	POLR2A	3
Elongation arrest and recovery Homo sapiens R-HSA-112387	1932-01-01	0.149674	0.191889	0	0	6.40903	12.1727	POLR2A	3
Signaling by Hedgehog Homo sapiens R-HSA-5358351	2/136	0.150576	0.192597	0	0	2.9798	5.64162	UBB;UBC	3
NCAM signaling for neurite out-growth Homo sapiens R-HSA-375165	3/266	0.151528	0.193365	0	0	2.28556	4.31282	UBB;DUSP1;UBC	3
Formation of the Early Elongation Complex Homo sapiens R-HSA-113418	1933-01-01	0.153975	0.195129	0	0	6.20844	11.6158	POLR2A	3
Formation of the HIV-1 Early Elongation Complex Homo sapiens R-HSA-167158	1933-01-01	0.153975	0.195129	0	0	6.20844	11.6158	POLR2A	3
FGFR2 mutant receptor activation Homo sapiens R-HSA-1839126	1933-01-01	0.153975	0.195129	0	0	6.20844	11.6158	POLR2A	3
Lysosome Vesicle Biogenesis Homo sapiens R-HSA-432720	1935-01-01	0.162512	0.205004	0	0	5.84265	10.6161	HSPA8	3
Interactions of Rev with host cellular proteins Homo sapiens R-HSA-177243	1935-01-01	0.162512	0.205004	0	0	5.84265	10.6161	NPM1	3
Apoptotic cleavage of cellular proteins Homo sapiens R-HSA-111465	1937-01-01	0.170964	0.214703	0	0	5.5175	9.74556	SATB1	3
Metabolism of carbohydrates Homo sapiens R-HSA-71387	3/282	0.170982	0.214703	0	0	2.15273	3.80215	UBB;UBC;SLC2A3	3
IRS-mediated signalling Homo sapiens R-HSA-112399	3/284	0.173463	0.217323	0	0	2.13719	3.74391	UBB;DUSP1;UBC	3
Insulin receptor signalling cascade Homo sapiens R-HSA-74751	3/287	0.177205	0.221506	0	0	2.11429	3.65868	UBB;DUSP1;UBC	3
IGF1R signaling cascade Homo sapiens R-HSA-2428924	3/288	0.178457	0.221561	0	0	2.10677	3.63082	UBB;DUSP1;UBC	3
Signaling by Type 1 Insulin-like Growth Factor 1 Receptor (IGF1R) Homo sapiens R-HSA-2404192	3/288	0.178457	0.221561	0	0	2.10677	3.63082	UBB;DUSP1;UBC	3
IRS-related events triggered by IGF1R Homo sapiens R-HSA-2428928	3/288	0.178457	0.221561	0	0	2.10677	3.63082	UBB;DUSP1;UBC	3
Gamma carboxylation, hypusine formation and arylsulfatase activation Homo sapiens R-HSA-163841	1939-01-01	0.179332	0.222146	0	0	5.22658	8.98196	EEF2	3
Intraflagellar transport Homo sapiens R-HSA-5620924	1941-01-01	0.187616	0.231365	0	0	4.96475	8.3078	DYNLL1	3
Pre-NOTCH Transcription and Translation Homo sapiens R-HSA-1912408	1941-01-01	0.187616	0.231365	0	0	4.96475	8.3078	JUN	3
Intrinsic Pathway for Apoptosis Homo sapiens R-HSA-109606	1942-01-01	0.191727	0.234333	0	0	4.84341	7.99978	DYNLL1	3
Glucose transport Homo sapiens R-HSA-70153	1942-01-01	0.191727	0.234333	0	0	4.84341	7.99978	SLC2A3	3
Viral Messenger RNA Synthesis Homo sapiens R-HSA-168325	1942-01-01	0.191727	0.234333	0	0	4.84341	7.99978	POLR2A	3
Transcriptional regulation of pluripotent stem cells Homo sapiens R-HSA-452723	1942-01-01	0.191727	0.234333	0	0	4.84341	7.99978	POLR2A	3
Signalling by NGF Homo sapiens R-HSA-166520	4/450	0.193011	0.235379	0	0	1.79862	2.95875	NFKBIA;UBB;DUSP1;UBC	3
HIV Transcription Elongation Homo sapiens R-HSA-167169	1943-01-01	0.195818	0.235919	0	0	4.72786	7.70911	POLR2A	3
Tat-mediated elongation of the HIV-1 transcript Homo sapiens R-HSA-167246	1943-01-01	0.195818	0.235919	0	0	4.72786	7.70911	POLR2A	3
Formation of HIV-1 elongation complex containing HIV-1 Tat Homo sapiens R-HSA-167200	1943-01-01	0.195818	0.235919	0	0	4.72786	7.70911	POLR2A	3
Signaling by FGFR2 in disease Homo sapiens R-HSA-5655253	1943-01-01	0.195818	0.235919	0	0	4.72786	7.70911	POLR2A	3
Transport to the Golgi and subsequent modification Homo sapiens R-HSA-948021	2/162	0.197282	0.235919	0	0	2.4923	4.0453	DYNLL1;CD55	3
Separation of Sister Chromatids Homo sapiens R-HSA-2467813	2/162	0.197282	0.235919	0	0	2.4923	4.0453	UBB;UBC	3
Formation of HIV elongation complex in the absence of HIV Tat Homo sapiens R-HSA-167152	1944-01-01	0.199887	0.235919	0	0	4.61767	7.43446	POLR2A	3
RNA Polymerase II Transcription Elongation Homo sapiens R-HSA-75955	1944-01-01	0.199887	0.235919	0	0	4.61767	7.43446	POLR2A	3
Formation of RNA Pol II elongation complex Homo sapiens R-HSA-112382	1944-01-01	0.199887	0.235919	0	0	4.61767	7.43446	POLR2A	3
RNA Polymerase II HIV Promoter Escape Homo sapiens R-HSA-167162	1944-01-01	0.199887	0.235919	0	0	4.61767	7.43446	POLR2A	3
RNA Polymerase II Promoter Escape Homo sapiens R-HSA-73776	1944-01-01	0.199887	0.235919	0	0	4.61767	7.43446	POLR2A	3
RNA Polymerase II Transcription Initiation And Promoter Clearance Homo sapiens R-HSA-76042	1944-01-01	0.199887	0.235919	0	0	4.61767	7.43446	POLR2A	3
RNA Polymerase II Transcription Initiation Homo sapiens R-HSA-75953	1944-01-01	0.199887	0.235919	0	0	4.61767	7.43446	POLR2A	3
RNA Polymerase II Transcription Pre-Initiation And Promoter Opening Homo sapiens R-HSA-73779	1944-01-01	0.199887	0.235919	0	0	4.61767	7.43446	POLR2A	3
HIV Transcription Initiation Homo sapiens R-HSA-167161	1944-01-01	0.199887	0.235919	0	0	4.61767	7.43446	POLR2A	3
SUMOylation of RNA binding proteins Homo sapiens R-HSA-4570464	1945-01-01	0.203937	0.240183	0	0	4.5125	7.17463	CBX4	3
Signaling by Insulin receptor Homo sapiens R-HSA-74752	3/311	0.207895	0.244321	0	0	1.94716	3.05845	UBB;DUSP1;UBC	3
Hexose transport Homo sapiens R-HSA-189200	1948-01-01	0.215964	0.253263	0	0	4.22383	6.47363	SLC2A3	3
Mitotic Anaphase Homo sapiens R-HSA-68882	2/173	0.217561	0.254593	0	0	2.33068	3.55492	UBB;UBC	3
Mitotic Metaphase and Anaphase Homo sapiens R-HSA-2555396	2/174	0.219415	0.255736	0	0	2.31701	3.51441	UBB;UBC	3
VEGFA-VEGFR2 Pathway Homo sapiens R-HSA-4420097	3/320	0.219705	0.255736	0	0	1.89101	2.86576	UBB;DUSP1;UBC	3
Amino acid and oligopeptide SLC transporters Homo sapiens R-HSA-425374	1949-01-01	0.219933	0.255736	0	0	4.13563	6.26313	SLC38A2	3
Formation of the ternary complex, and subsequently, the 43S complex Homo sapiens R-HSA-72695	1950-01-01	0.223882	0.259779	0	0	4.05102	6.06291	EIF3E	3
Organelle biogenesis and maintenance Homo sapiens R-HSA-1852241	3/326	0.227656	0.262675	0	0	1.85531	2.74571	TUBA1A;DYNLL1;TUBB4B	3
Apoptotic execution phase Homo sapiens R-HSA-75153	1951-01-01	0.227811	0.262675	0	0	3.9698	5.87228	SATB1	3
Nuclear Receptor transcription pathway Homo sapiens R-HSA-383280	1951-01-01	0.227811	0.262675	0	0	3.9698	5.87228	NR4A2	3
Signaling by VEGF Homo sapiens R-HSA-194138	3/328	0.230318	0.264411	0	0	1.8437	2.7071	UBB;DUSP1;UBC	3
Downstream signaling of activated FGFR2 Homo sapiens R-HSA-5654696	3/329	0.231652	0.264411	0	0	1.83796	2.68804	UBB;DUSP1;UBC	3
Downstream signaling of activated FGFR4 Homo sapiens R-HSA-5654716	3/329	0.231652	0.264411	0	0	1.83796	2.68804	UBB;DUSP1;UBC	3
Downstream signaling of activated FGFR3 Homo sapiens R-HSA-5654708	3/329	0.231652	0.264411	0	0	1.83796	2.68804	UBB;DUSP1;UBC	3
Nonhomologous End-Joining (NHEJ) Homo sapiens R-HSA-5693571	1952-01-01	0.231721	0.264411	0	0	3.89176	5.69063	H2AFX	3
Signaling by ERBB4 Homo sapiens R-HSA-1236394	3/330	0.232987	0.265306	0	0	1.83224	2.66916	UBB;DUSP1;UBC	3
XBP1(S) activates chaperone genes Homo sapiens R-HSA-381038	1953-01-01	0.235611	0.266695	0	0	3.81673	5.51737	TSPYL2	3
Signaling by FGFR4 Homo sapiens R-HSA-5654743	3/332	0.235662	0.266695	0	0	1.82092	2.63188	UBB;DUSP1;UBC	3
Downstream signaling of activated FGFR1 Homo sapiens R-HSA-5654687	3/332	0.235662	0.266695	0	0	1.82092	2.63188	UBB;DUSP1;UBC	3
Signaling by FGFR3 Homo sapiens R-HSA-5654741	3/333	0.237001	0.26766	0	0	1.81531	2.61348	UBB;DUSP1;UBC	3
Golgi Associated Vesicle Biogenesis Homo sapiens R-HSA-432722	1954-01-01	0.239481	0.269907	0	0	3.74453	5.35198	HSPA8	3
Signaling by FGFR1 Homo sapiens R-HSA-5654736	3/336	0.241028	0.271094	0	0	1.79868	2.55924	UBB;DUSP1;UBC	3
IRE1alpha activates chaperones Homo sapiens R-HSA-381070	1955-01-01	0.243332	0.273128	0	0	3.675	5.19398	TSPYL2	3
Chemokine receptors bind chemokines Homo sapiens R-HSA-380108	1956-01-01	0.247164	0.276864	0	0	3.608	5.04292	CXCR4	3
Downstream signal transduction Homo sapiens R-HSA-186763	3/341	0.247764	0.276972	0	0	1.77162	2.4719	UBB;DUSP1;UBC	3
Pre-NOTCH Expression and Processing Homo sapiens R-HSA-1912422	1957-01-01	0.250976	0.279994	0	0	3.54339	4.89838	JUN	3
DAP12 signaling Homo sapiens R-HSA-2424491	3/344	0.25182	0.280367	0	0	1.75576	2.42126	UBB;DUSP1;UBC	3
HDACs deacetylate histones Homo sapiens R-HSA-3214815	1960-01-01	0.262299	0.291444	0	0	3.36271	4.50021	SAP18	3
Signaling by EGFR Homo sapiens R-HSA-177929	3/355	0.266776	0.29582	0	0	1.69994	2.2462	UBB;DUSP1;UBC	3
Post-translational protein modification Homo sapiens R-HSA-597592	4/521	0.269461	0.298197	0	0	1.54595	2.02726	CBX4;EEF2;DYNLL1;CD55	3
DAP12 interactions Homo sapiens R-HSA-2172127	3/359	0.272243	0.30067	0	0	1.68049	2.18642	UBB;DUSP1;UBC	3
Signaling by FGFR in disease Homo sapiens R-HSA-1226099	1963-01-01	0.273453	0.301401	0	0	3.19952	4.14857	POLR2A	3
RNA Polymerase II Pre-transcription Events Homo sapiens R-HSA-674695	1964-01-01	0.277134	0.304847	0	0	3.14857	4.04042	POLR2A	3
Signaling by PDGF Homo sapiens R-HSA-186797	3/364	0.279094	0.306391	0	0	1.65679	2.11441	UBB;DUSP1;UBC	3
Signaling by Rho GTPases Homo sapiens R-HSA-194315	3/367	0.283213	0.310293	0	0	1.64289	2.07259	H2AFZ;TAGAP;H2AFX	3
Semaphorin interactions Homo sapiens R-HSA-373755	1967-01-01	0.288065	0.313602	0	0	3.005	3.73993	HSP90AB1	3
Macroautophagy Homo sapiens R-HSA-1632852	1967-01-01	0.288065	0.313602	0	0	3.005	3.73993	DYNLL1	3
Transcription of the HIV genome Homo sapiens R-HSA-167172	1967-01-01	0.288065	0.313602	0	0	3.005	3.73993	POLR2A	3
Transmission across Chemical Synapses Homo sapiens R-HSA-112315	2/211	0.288514	0.313602	0	0	1.90324	2.36576	HSPA8;SLC38A2	3
NGF signalling via TRKA from the plasma membrane Homo sapiens R-HSA-187037	3/374	0.292846	0.317683	0	0	1.61131	1.97887	UBB;DUSP1;UBC	3
trans-Golgi Network Vesicle Budding Homo sapiens R-HSA-199992	1970-01-01	0.298833	0.322904	0	0	2.87391	3.47131	HSPA8	3
Clathrin derived vesicle budding Homo sapiens R-HSA-421837	1970-01-01	0.298833	0.322904	0	0	2.87391	3.47131	HSPA8	3
SUMOylation of DNA damage response and repair proteins Homo sapiens R-HSA-3108214	1975-01-01	0.316422	0.34124	0	0	2.67905	3.08273	CBX4	3
G2/M DNA damage checkpoint Homo sapiens R-HSA-69473	1978-01-01	0.326765	0.351704	0	0	2.57429	2.87937	H2AFX	3
Complement cascade Homo sapiens R-HSA-166658	1980-01-01	0.333574	0.358332	0	0	2.50886	2.75445	CD55	3
Class B/2 (Secretin family receptors) Homo sapiens R-HSA-373080	1984-01-01	0.346989	0.369852	0	0	2.38747	2.52705	CD55	3
TP53 Regulates Metabolic Genes Homo sapiens R-HSA-5628897	1984-01-01	0.346989	0.369852	0	0	2.38747	2.52705	DDIT4	3
Peptide chain elongation Homo sapiens R-HSA-156902	1984-01-01	0.346989	0.369852	0	0	2.38747	2.52705	EEF2	3
Metabolism of polyamines Homo sapiens R-HSA-351202	1984-01-01	0.346989	0.369852	0	0	2.38747	2.52705	SAT1	3
Unfolded Protein Response (UPR) Homo sapiens R-HSA-381119	1986-01-01	0.353595	0.376165	0	0	2.33106	2.42337	TSPYL2	3
Nonsense Mediated Decay (NMD) independent of the Exon Junction Complex (EJC) Homo sapiens R-HSA-975956	1989-01-01	0.363381	0.38583	0	0	2.25125	2.27895	PABPC1	3
RHO GTPase Effectors Homo sapiens R-HSA-195258	2/255	0.369733	0.391817	0	0	1.56873	1.56085	H2AFZ;H2AFX	3
Gastrin-CREB signalling pathway via PKC and MAPK Homo sapiens R-HSA-881907	3/432	0.372983	0.394501	0	0	1.38932	1.37018	UBB;DUSP1;UBC	3
Asparagine N-linked glycosylation Homo sapiens R-HSA-446203	2/259	0.376964	0.397946	0	0	1.544	1.50634	DYNLL1;CD55	3
L1CAM interactions Homo sapiens R-HSA-373760	1996-01-01	0.385649	0.404784	0	0	2.08463	1.9863	HSPA8	3
SUMO E3 ligases SUMOylate target proteins Homo sapiens R-HSA-3108232	1996-01-01	0.385649	0.404784	0	0	2.08463	1.9863	CBX4	3
Formation of a pool of free 40S subunits Homo sapiens R-HSA-72689	1996-01-01	0.385649	0.404784	0	0	2.08463	1.9863	EIF3E	3
Regulation of actin dynamics for phagocytic cup formation Homo sapiens R-HSA-2029482	1997-01-01	0.388766	0.407279	0	0	2.06281	1.9489	HSP90AB1	3
Metabolism of water-soluble vitamins and cofactors Homo sapiens R-HSA-196849	1998-01-01	0.391868	0.409748	0	0	2.04144	1.91249	SLC2A3	3
SLC-mediated transmembrane transport Homo sapiens R-HSA-425407	2/268	0.393109	0.410266	0	0	1.49108	1.39217	SLC2A3;SLC38A2	3
Transport of inorganic cations/anions and amino acids/oligopeptides Homo sapiens R-HSA-425393	1999-01-01	0.394954	0.41141	0	0	2.02051	1.87703	SLC38A2	3
Phase II conjugation Homo sapiens R-HSA-156580	1/100	0.398025	0.413825	0	0	2	1.84248	MAT2A	3
Transport of glucose and other sugars, bile salts and organic acids, metal ions and amine compounds Homo sapiens R-HSA-425366	1/101	0.40108	0.415431	0	0	1.9799	1.80883	SLC2A3	3
SUMOylation Homo sapiens R-HSA-2990846	1/101	0.40108	0.415431	0	0	1.9799	1.80883	CBX4	3
MHC class II antigen presentation Homo sapiens R-HSA-2132295	1/103	0.407144	0.42092	0	0	1.94088	1.74405	DYNLL1	3
Golgi-to-ER retrograde transport Homo sapiens R-HSA-8856688	1/110	0.427895	0.441543	0	0	1.8156	1.54122	DYNLL1	3
Neuronal System Homo sapiens R-HSA-112316	2/301	0.450601	0.464102	0	0	1.32428	1.05568	HSPA8;SLC38A2	3
Fcgamma receptor (FCGR) dependent phagocytosis Homo sapiens R-HSA-2029480	1/120	0.456298	0.469091	0	0	1.66218	1.30417	HSP90AB1	3
Rho GTPase cycle Homo sapiens R-HSA-194840	1/122	0.461808	0.47387	0	0	1.63455	1.26286	TAGAP	3
Influenza Viral RNA Transcription and Replication Homo sapiens R-HSA-168273	1/128	0.478011	0.489583	0	0	1.55685	1.14915	POLR2A	3
Influenza Life Cycle Homo sapiens R-HSA-168255	1/136	0.498865	0.509992	0	0	1.464	1.0181	POLR2A	3
Influenza Infection Homo sapiens R-HSA-168254	1/147	0.526198	0.536937	0	0	1.35295	0.868696	POLR2A	3
Metabolism of vitamins and cofactors Homo sapiens R-HSA-196854	1/148	0.528609	0.538398	0	0	1.34367	0.856601	SLC2A3	3
Intra-Golgi and retrograde Golgi-to-ER traffic Homo sapiens R-HSA-6811442	1/179	0.597599	0.60754	0	0	1.10792	0.570398	DYNLL1	3
Peptide ligand-binding receptors Homo sapiens R-HSA-375276	1/193	0.625382	0.634613	0	0	1.02641	0.481787	CXCR4	3
Biological oxidations Homo sapiens R-HSA-211859	1/199	0.6367	0.644908	0	0	0.995	0.449199	MAT2A	3
GPCR ligand binding Homo sapiens R-HSA-500792	2/447	0.66329	0.670606	0	0	0.883169	0.362579	CXCR4;CD55	3
G alpha (i) signalling events Homo sapiens R-HSA-418594	1/240	0.705479	0.711951	0	0	0.822594	0.286985	CXCR4	3
Signaling by GPCR Homo sapiens R-HSA-372790	5/1293	0.789622	0.795407	0	0	0.75258	0.17776	UBB;DUSP1;UBC;CXCR4;CD55	3
Class A/1 (Rhodopsin-like receptors) Homo sapiens R-HSA-373076	1/323	0.807685	0.812114	0	0	0.607981	0.129855	CXCR4	3
Metabolism of amino acids and derivatives Homo sapiens R-HSA-71291	1/335	0.819204	0.822194	0	0	0.585778	0.116817	SAT1	3
Metabolism Homo sapiens R-HSA-1430728	1908-05-01	0.969559	0.971325	0	0	0.492534	0.015226	UBB;MAT2A;UBC;SLC2A3;SAT1	3
GPCR downstream signaling Homo sapiens R-HSA-388396	1/983	0.993921	0.993921	0	0	0.192637	0.00117452	CXCR4	3
Immune System Homo sapiens R-HSA-168256	82/1547	7.56558e-28	5.81793e-25	0	0	5.35169	334.207	PRR5;IFITM1;IFITM2;WIPF1;CD81;ITGB2;CBLB;CD3G;HMGB1;CD3E;ITGAL;CD3D;ACTB;ACTG1;MT2A;FCGR3A;CFL1;PIP4K2A;MAP3K8;RAC1;B2M;CTSD;CTSC;HLA-DPA1;VAV3;PDIA3;ACTR2;DUSP2;ITGA4;PRKCB;HLA-B;HLA-C;CYBA;HLA-A;PPP2R5C;HLA-F;TNFRSF1B;YWHAZ;HLA-E;FGR;CD8B;CD8A;IRF1;PSME1;UBE2V1;TLN1;HCST;IQGAP1;IL2RG;RAP1B;CDC42;KLRK1;RNF213;UBB;IFI16;UBC;SLAMF7;MAPK1;FYN;CSK;KLRG1;IL32;CD74;KLRC2;HSPA5;SH2D1A;NFATC2;PSMB9;GZMM…	4
Adaptive Immune System Homo sapiens R-HSA-1280218	57/762	2.52212e-26	9.69754e-24	0	0	7.12013	419.676	PRR5;IFITM1;CD81;ITGB2;CBLB;CD3G;CD3E;ITGAL;CD3D;FCGR3A;PIP4K2A;MAP3K8;RAC1;B2M;CTSD;CTSC;HLA-DPA1;PDIA3;ITGA4;PRKCB;HLA-B;HLA-C;CYBA;HLA-A;PPP2R5C;HLA-F;YWHAZ;HLA-E;CD8B;CD8A;PSME1;UBE2V1;HCST;RAP1B;CDC42;KLRK1;RNF213;UBB;UBC;SLAMF7;MAPK1;FYN;CSK;KLRG1;CD74;HSPA5;SH2D1A;PSMB9;PTPRC;CLEC2B;REL;HLA-DPB1;KLRD1;PTPN6;CALR;CALM1;HLA-DRB1	4
Hemostasis Homo sapiens R-HSA-109582	49/552	6.71008e-26	1.72002e-23	0	0	8.36034	484.595	PLEK;ITGB2;CTSW;ITGAL;SPN;CAPZB;TMSB4X;BSG;CFL1;RAC2;RAC1;VAV3;CAP1;SRGN;PRKCH;ITGA4;PRKCB;F2R;ACTN4;PPP2R5C;DGKZ;YWHAZ;RHOA;FGR;DOK2;IRF1;PECAM1;PFN1;TLN1;PPIA;CD63;IL2RG;GNAI2;RAP1B;CDC42;GNG2;FLNA;MAPK1;FYN;CSK;CD74;TGFB1;HSPA5;H3F3A;ATP2B4;IL2RB;GNAS;PTPN6;CALM1	4
Platelet activation, signaling and aggregation Homo sapiens R-HSA-76002	35/253	4.65688e-25	8.95286e-23	0	0	13.1604	737.329	CD63;PLEK;CTSW;IL2RG;GNAI2;RAP1B;CDC42;GNG2;TMSB4X;CFL1;RAC2;FLNA;MAPK1;CSK;FYN;RAC1;VAV3;CAP1;SRGN;PRKCH;TGFB1;HSPA5;PRKCB;F2R;ACTN4;DGKZ;YWHAZ;RHOA;IL2RB;PECAM1;PTPN6;TLN1;PFN1;CALM1;PPIA	4
Immunoregulatory interactions between a Lymphoid and a non-Lymphoid cell Homo sapiens R-HSA-198933	24/157	1.60003e-18	2.46085e-16	0	0	14.1998	581.86	IFITM1;ITGA4;CD81;SH2D1A;ITGB2;HLA-B;HLA-C;CD3G;HLA-A;HLA-F;CD3E;ITGAL;CD3D;HLA-E;FCGR3A;KLRK1;CLEC2B;CD8B;CD8A;SLAMF7;KLRD1;B2M;HCST;KLRG1	4
Innate Immune System Homo sapiens R-HSA-168249	46/807	1.37062e-16	1.75668e-14	0	0	5.05037	184.47	PRR5;WIPF1;ITGB2;CD3G;IQGAP1;HMGB1;IL2RG;ACTB;ACTG1;RAP1B;CDC42;FCGR3A;KLRK1;UBB;IFI16;CFL1;UBC;PIP4K2A;MAPK1;MAP3K8;FYN;CSK;RAC1;B2M;VAV3;ACTR2;DUSP2;KLRC2;HLA-B;HLA-C;NFATC2;PPP2R5C;HLA-E;PSMB9;FGR;GZMM;ARPC2;ARPC3;PTPRA;IRF1;IL2RB;PSME1;KLRD1;UBE2V1;TLN1;CALM1	4
Axon guidance Homo sapiens R-HSA-422475	36/515	7.94783e-16	8.73126e-14	0	0	6.10386	212.222	IQGAP1;IL2RG;ACTB;MYL12A;MYL12B;ACTG1;RAP1B;CDC42;UBB;CFL1;UBC;RAC2;MAPK1;FYN;CSK;RAC1;VAV3;CAP1;ACTR2;DUSP2;MSN;PPP2R5C;RHOC;RHOA;PSMB9;MYL6;PTPRC;ARPC2;ARPC3;PTPRA;IL2RB;PSME1;PFN1;TLN1;EZR;CALM1	4
RHO GTPase Effectors Homo sapiens R-HSA-195258	24/255	1.15951e-13	1.11458e-11	0	0	8.13477	242.299	ACTR2;PPP1R12A;WIPF1;H3F3A;CYBA;IQGAP1;PPP2R5C;IQGAP2;RHOC;YWHAZ;ACTB;RHOA;MYL12B;ACTG1;CDC42;MYL6;ARPC2;ARPC3;RAC2;FLNA;MAPK1;RAC1;PFN1;CALM1	4
Response to elevated platelet cytosolic Ca2+ Homo sapiens R-HSA-76005	17/110	1.49259e-13	1.27534e-11	0	0	14.0196	414.041	SRGN;CAP1;CD63;TGFB1;HSPA5;PRKCB;PLEK;CTSW;ACTN4;TMSB4X;CFL1;PECAM1;FLNA;TLN1;PFN1;CALM1;PPIA	4
Signaling by Rho GTPases Homo sapiens R-HSA-194315	28/367	1.87397e-13	1.44108e-11	0	0	6.5362	191.547	ARHGAP9;WIPF1;IQGAP1;IQGAP2;ACTB;MYL12B;ACTG1;CDC42;AKAP13;RAC2;FLNA;MAPK1;RAC1;VAV3;ACTR2;PPP1R12A;H3F3A;CYBA;PPP2R5C;RHOC;ARHGAP25;YWHAZ;RHOA;MYL6;ARPC2;ARPC3;PFN1;CALM1	4
DAP12 interactions Homo sapiens R-HSA-2172127	27/359	7.27806e-13	5.08803e-11	0	0	6.41181	179.202	PRR5;IQGAP1;IL2RG;RAP1B;KLRK1;UBB;UBC;PIP4K2A;MAPK1;FYN;CSK;RAC1;B2M;VAV3;DUSP2;KLRC2;HLA-B;HLA-C;PPP2R5C;HLA-E;PSMB9;PTPRA;IL2RB;PSME1;KLRD1;TLN1;CALM1	4
Costimulation by the CD28 family Homo sapiens R-HSA-388841	14/72	8.23066e-13	5.27448e-11	0	0	18.3308	510.069	PRR5;CD3G;PPP2R5C;CD3E;CD3D;CDC42;HLA-DPB1;MAP3K8;CSK;FYN;PTPN6;RAC1;HLA-DRB1;HLA-DPA1	4
Platelet degranulation Homo sapiens R-HSA-114608	16/105	9.88253e-13	5.8459e-11	0	0	13.7371	379.732	SRGN;CAP1;CD63;TGFB1;HSPA5;PLEK;CTSW;ACTN4;TMSB4X;CFL1;PECAM1;FLNA;TLN1;PFN1;CALM1;PPIA	4
Cytokine Signaling in Immune system Homo sapiens R-HSA-1280215	35/620	1.12868e-12	6.19967e-11	0	0	4.81197	132.377	IFITM1;IFITM2;IQGAP1;IL2RG;RAP1B;MT2A;UBB;UBC;MAPK1;MAP3K8;FYN;CSK;B2M;HLA-DPA1;IL32;DUSP2;HLA-B;HLA-C;HLA-A;PPP2R5C;HLA-F;TNFRSF1B;YWHAZ;HLA-E;PSMB9;PTPRA;IRF1;IL2RB;PSME1;HLA-DPB1;PTPN6;UBE2V1;TLN1;CALM1;HLA-DRB1	4
Developmental Biology Homo sapiens R-HSA-1266738	39/786	2.86038e-12	1.46642e-10	0	0	4.23472	112.559	IQGAP1;IL2RG;ACTB;MYL12A;MYL12B;ACTG1;RAP1B;CDC42;UBB;CFL1;UBC;RAC2;MAPK1;FYN;CSK;RAC1;VAV3;CAP1;ACTR2;DUSP2;TGFB1;H3F3A;MSN;PPP2R5C;RHOC;RHOA;PSMB9;DRAP1;MYL6;PTPRC;ARPC2;ARPC3;PTPRA;IL2RB;PSME1;PFN1;TLN1;EZR;CALM1	4
DAP12 signaling Homo sapiens R-HSA-2424491	25/344	1.13849e-11	5.47187e-10	0	0	6.13308	154.546	PRR5;IQGAP1;IL2RG;RAP1B;KLRK1;UBB;UBC;PIP4K2A;MAPK1;FYN;CSK;RAC1;B2M;VAV3;DUSP2;KLRC2;PPP2R5C;HLA-E;PSMB9;PTPRA;IL2RB;PSME1;KLRD1;TLN1;CALM1	4
Antigen Presentation: Folding, assembly and peptide loading of class I MHC Homo sapiens R-HSA-983170	2022-09-25	2.43336e-11	1.10074e-09	0	0	41.9979	1026.39	PDIA3;HSPA5;HLA-B;HLA-C;HLA-A;CALR;HLA-F;B2M;HLA-E	4
EPH-Ephrin signaling Homo sapiens R-HSA-2682334	14/95	4.25675e-11	1.81858e-09	0	0	13.1104	313.076	VAV3;ACTR2;ACTB;RHOA;MYL12A;ACTG1;MYL12B;CDC42;MYL6;ARPC2;ARPC3;CFL1;FYN;RAC1	4
ER-Phagosome pathway Homo sapiens R-HSA-1236974	1965-12-01	6.95921e-11	2.81665e-09	0	0	17.067	399.17	PDIA3;UBB;UBC;HLA-B;PSME1;HLA-C;HLA-A;CALR;HLA-F;B2M;HLA-E;PSMB9	4
Antigen processing-Cross presentation Homo sapiens R-HSA-1236975	13/82	8.27512e-11	3.18179e-09	0	0	14.2449	330.699	PDIA3;HLA-B;HLA-C;CYBA;HLA-A;HLA-F;HLA-E;PSMB9;UBB;UBC;PSME1;CALR;B2M	4
Fcgamma receptor (FCGR) dependent phagocytosis Homo sapiens R-HSA-2029480	15/120	9.52414e-11	3.42914e-09	0	0	10.8649	250.703	VAV3;ACTR2;WIPF1;CD3G;ACTB;ACTG1;FGR;CDC42;FCGR3A;ARPC2;ARPC3;CFL1;MAPK1;FYN;RAC1	4
VEGFA-VEGFR2 Pathway Homo sapiens R-HSA-4420097	23/320	9.81027e-11	3.42914e-09	0	0	6.01872	138.701	VAV3;PRR5;DUSP2;PRKCB;CYBA;IQGAP1;PPP2R5C;IL2RG;RHOA;PSMB9;RAP1B;CDC42;UBB;PTPRA;UBC;IL2RB;PSME1;MAPK1;FYN;CSK;RAC1;TLN1;CALM1	4
Signaling by VEGF Homo sapiens R-HSA-194138	23/328	1.60289e-10	5.35922e-09	0	0	5.85844	132.131	VAV3;PRR5;DUSP2;PRKCB;CYBA;IQGAP1;PPP2R5C;IL2RG;RHOA;PSMB9;RAP1B;CDC42;UBB;PTPRA;UBC;IL2RB;PSME1;MAPK1;FYN;CSK;RAC1;TLN1;CALM1	4
EPHB-mediated forward signaling Homo sapiens R-HSA-3928662	1942-10-01	1.90737e-10	6.11154e-09	0	0	23.4019	523.736	CDC42;ACTR2;ARPC2;ARPC3;CFL1;FYN;RAC1;ACTB;RHOA;ACTG1	4
Phosphorylation of CD3 and TCR zeta chains Homo sapiens R-HSA-202427	2022-08-24	6.6205e-10	2.03647e-08	0	0	37.1906	786.048	PTPRC;HLA-DPB1;CD3G;CSK;CD3E;CD3D;HLA-DRB1;HLA-DPA1	4
Regulation of actin dynamics for phagocytic cup formation Homo sapiens R-HSA-2029482	13/97	7.20752e-10	2.13176e-08	0	0	11.6923	246.131	VAV3;ACTR2;WIPF1;CD3G;ACTB;ACTG1;CDC42;FCGR3A;ARPC2;ARPC3;CFL1;MAPK1;RAC1	4
RHO GTPases Activate WASPs and WAVEs Homo sapiens R-HSA-5663213	1936-09-01	9.83428e-10	2.80095e-08	0	0	24.8737	515.881	CDC42;ACTR2;ARPC2;WIPF1;ARPC3;MAPK1;RAC1;ACTB;ACTG1	4
PD-1 signaling Homo sapiens R-HSA-389948	2022-08-26	1.37345e-09	3.77208e-08	0	0	33.0549	674.517	HLA-DPB1;CD3G;CSK;PTPN6;CD3E;CD3D;HLA-DRB1;HLA-DPA1	4
Semaphorin interactions Homo sapiens R-HSA-373755	1967-11-01	1.63762e-09	4.34251e-08	0	0	14.7479	298.35	CDC42;MYL6;PTPRC;CFL1;RAC2;FYN;RAC1;RHOC;TLN1;RHOA;MYL12B	4
Interferon gamma signaling Homo sapiens R-HSA-877300	1993-12-01	5.12938e-09	1.31001e-07	0	0	11.1514	212.861	MT2A;IRF1;HLA-B;HLA-DPB1;HLA-C;PTPN6;HLA-A;HLA-F;B2M;HLA-DRB1;HLA-DPA1;HLA-E	4
Endosomal/Vacuolar pathway Homo sapiens R-HSA-1236977	2022-06-12	5.28093e-09	1.31001e-07	0	0	73.8614	1407.74	HLA-B;HLA-C;HLA-A;HLA-F;B2M;HLA-E	4
RHO GTPases activate PAKs Homo sapiens R-HSA-5627123	2022-07-21	8.07255e-09	1.93994e-07	0	0	37.0545	690.503	CDC42;MYL6;PPP1R12A;FLNA;RAC1;CALM1;MYL12B	4
TCR signaling Homo sapiens R-HSA-202403	13/118	8.33897e-09	1.94323e-07	0	0	9.34381	173.817	CD3G;CD3E;CD3D;PSMB9;PTPRC;UBB;UBC;PSME1;HLA-DPB1;CSK;UBE2V1;HLA-DRB1;HLA-DPA1	4
Interferon Signaling Homo sapiens R-HSA-913531	16/196	1.25974e-08	2.84924e-07	0	0	6.76074	122.976	IFITM1;IFITM2;HLA-B;HLA-C;HLA-A;HLA-F;HLA-E;MT2A;UBB;IRF1;UBC;HLA-DPB1;PTPN6;B2M;HLA-DRB1;HLA-DPA1	4
Interleukin-3, 5 and GM-CSF signaling Homo sapiens R-HSA-512988	18/261	2.15977e-08	4.74533e-07	0	0	5.65984	99.9	DUSP2;IQGAP1;PPP2R5C;IL2RG;YWHAZ;PSMB9;RAP1B;UBB;PTPRA;UBC;IL2RB;PSME1;MAPK1;CSK;FYN;PTPN6;TLN1;CALM1	4
Sema4D induced cell migration and growth-cone collapse Homo sapiens R-HSA-416572	2022-07-24	2.32005e-08	4.95588e-07	0	0	30.5108	536.353	CDC42;MYL6;RAC2;RAC1;RHOC;RHOA;MYL12B	4
Signaling by SCF-KIT Homo sapiens R-HSA-1433557	20/325	2.38912e-08	4.96549e-07	0	0	5.03389	88.3435	PRR5;DUSP2;IQGAP1;PPP2R5C;IL2RG;PSMB9;RAP1B;UBB;PTPRA;UBC;IL2RB;PSME1;PIP4K2A;MAPK1;FYN;CSK;PTPN6;RAC1;TLN1;CALM1	4
Fc epsilon receptor (FCERI) signaling Homo sapiens R-HSA-2454202	22/395	2.81559e-08	5.69786e-07	0	0	4.5479	79.0676	VAV3;PRR5;DUSP2;NFATC2;IQGAP1;PPP2R5C;IL2RG;PSMB9;RAP1B;UBB;PTPRA;UBC;IL2RB;PSME1;PIP4K2A;MAPK1;FYN;CSK;RAC1;UBE2V1;TLN1;CALM1	4
GPVI-mediated activation cascade Homo sapiens R-HSA-114604	1953-09-01	3.78023e-08	7.45383e-07	0	0	15.2503	260.641	VAV3;CDC42;IL2RB;RAC2;FYN;PTPN6;RAC1;IL2RG;RHOA	4
Interleukin receptor SHC signaling Homo sapiens R-HSA-912526	17/245	4.91234e-08	9.44397e-07	0	0	5.67919	95.5747	DUSP2;IQGAP1;PPP2R5C;IL2RG;PSMB9;RAP1B;UBB;PTPRA;UBC;IL2RB;PSME1;MAPK1;CSK;FYN;PTPN6;TLN1;CALM1	4
Sema4D in semaphorin signaling Homo sapiens R-HSA-400685	2022-07-27	5.74789e-08	1.074e-06	0	0	25.9303	432.305	CDC42;MYL6;RAC2;RAC1;RHOC;RHOA;MYL12B	4
VEGFR2 mediated cell proliferation Homo sapiens R-HSA-5218921	17/248	5.8658e-08	1.074e-06	0	0	5.60457	93.3248	DUSP2;PRKCB;IQGAP1;PPP2R5C;IL2RG;PSMB9;RAP1B;UBB;PTPRA;UBC;IL2RB;PSME1;MAPK1;CSK;FYN;TLN1;CALM1	4
Interleukin-2 signaling Homo sapiens R-HSA-451927	17/252	7.40038e-08	1.32346e-06	0	0	5.50805	90.4374	DUSP2;IQGAP1;PPP2R5C;IL2RG;PSMB9;RAP1B;UBB;PTPRA;UBC;IL2RB;PSME1;MAPK1;CSK;FYN;PTPN6;TLN1;CALM1	4
MAPK family signaling cascades Homo sapiens R-HSA-5683057	18/284	7.84226e-08	1.37061e-06	0	0	5.16435	84.4948	DUSP2;IQGAP1;PPP2R5C;IL2RG;PSMB9;RAP1B;CDC42;UBB;PTPRA;UBC;IL2RB;PSME1;MAPK1;FYN;CSK;RAC1;TLN1;CALM1	4
Signal Transduction Homo sapiens R-HSA-162582	65/2465	9.93485e-08	1.69775e-06	0	0	2.25612	36.3791	ARHGAP9;PRR5;WIPF1;GPR65;ACTB;ACTG1;AKAP13;PPP3CC;RAC2;PIP4K2A;RAC1;PTGDR;VAV3;ACTR2;DUSP2;PRKCH;FGFBP2;PPP1R12A;PRKCB;F2R;MATK;CYBA;PPP2R5C;RHOC;DGKZ;YWHAZ;RHOA;MYL6;PSME1;PFN1;TLN1;CX3CR1;CXCR4;IQGAP1;IQGAP2;IL2RG;MYL12B;GNAI2;RAP1B;CDC42;GNG2;UBB;CCL5;UBC;CCL4;FLNA;MAPK1;FYN;CSK;S1PR5;TGFB1;H3F3A;GZMB;ARHGAP25;PPP1CA;PSMB9;DRAP1;MOB1A;ARPC2;ARPC3;PTPRA;IL2RB;GNAS;PTPN6;CALM1	4
FCERI mediated MAPK activation Homo sapiens R-HSA-2871796	18/289	1.02008e-07	1.7053e-06	0	0	5.06777	81.582	VAV3;DUSP2;IQGAP1;PPP2R5C;IL2RG;PSMB9;RAP1B;UBB;PTPRA;UBC;IL2RB;PSME1;MAPK1;FYN;CSK;RAC1;TLN1;CALM1	4
Downstream TCR signaling Homo sapiens R-HSA-202424	1999-11-01	1.09249e-07	1.78749e-06	0	0	9.36975	150.194	UBB;UBC;PSME1;HLA-DPB1;CD3G;UBE2V1;CD3E;CD3D;HLA-DRB1;HLA-DPA1;PSMB9	4
Signaling by Interleukins Homo sapiens R-HSA-449147	21/392	1.13471e-07	1.81789e-06	0	0	4.34771	69.5273	IL32;DUSP2;IQGAP1;PPP2R5C;IL2RG;YWHAZ;PSMB9;RAP1B;UBB;PTPRA;UBC;IL2RB;PSME1;MAPK1;MAP3K8;FYN;CSK;PTPN6;UBE2V1;TLN1;CALM1	4
Cell surface interactions at the vascular wall Homo sapiens R-HSA-202733	11/101	1.34478e-07	2.11047e-06	0	0	9.1606	144.938	SPN;CD74;DOK2;ITGA4;BSG;ITGB2;PECAM1;FYN;PTPN6;ITGAL;PPIA	4
GRB2 events in EGFR signaling Homo sapiens R-HSA-179812	16/235	1.59035e-07	2.23458e-06	0	0	5.54569	86.813	DUSP2;IQGAP1;PPP2R5C;IL2RG;PSMB9;RAP1B;UBB;PTPRA;UBC;IL2RB;PSME1;MAPK1;CSK;FYN;TLN1;CALM1	4
SHC1 events in EGFR signaling Homo sapiens R-HSA-180336	16/235	1.59035e-07	2.23458e-06	0	0	5.54569	86.813	DUSP2;IQGAP1;PPP2R5C;IL2RG;PSMB9;RAP1B;UBB;PTPRA;UBC;IL2RB;PSME1;MAPK1;CSK;FYN;TLN1;CALM1	4
SOS-mediated signalling Homo sapiens R-HSA-112412	16/235	1.59035e-07	2.23458e-06	0	0	5.54569	86.813	DUSP2;IQGAP1;PPP2R5C;IL2RG;PSMB9;RAP1B;UBB;PTPRA;UBC;IL2RB;PSME1;MAPK1;CSK;FYN;TLN1;CALM1	4
SHC1 events in ERBB4 signaling Homo sapiens R-HSA-1250347	16/235	1.59035e-07	2.23458e-06	0	0	5.54569	86.813	DUSP2;IQGAP1;PPP2R5C;IL2RG;PSMB9;RAP1B;UBB;PTPRA;UBC;IL2RB;PSME1;MAPK1;CSK;FYN;TLN1;CALM1	4
RAF/MAP kinase cascade Homo sapiens R-HSA-5673001	16/235	1.59035e-07	2.23458e-06	0	0	5.54569	86.813	DUSP2;IQGAP1;PPP2R5C;IL2RG;PSMB9;RAP1B;UBB;PTPRA;UBC;IL2RB;PSME1;MAPK1;CSK;FYN;TLN1;CALM1	4
FRS-mediated FGFR2 signaling Homo sapiens R-HSA-5654700	16/236	1.68538e-07	2.23458e-06	0	0	5.5202	86.0936	DUSP2;IQGAP1;PPP2R5C;IL2RG;PSMB9;RAP1B;UBB;PTPRA;UBC;IL2RB;PSME1;MAPK1;CSK;FYN;TLN1;CALM1	4
FRS-mediated FGFR4 signaling Homo sapiens R-HSA-5654712	16/236	1.68538e-07	2.23458e-06	0	0	5.5202	86.0936	DUSP2;IQGAP1;PPP2R5C;IL2RG;PSMB9;RAP1B;UBB;PTPRA;UBC;IL2RB;PSME1;MAPK1;CSK;FYN;TLN1;CALM1	4
FRS-mediated FGFR3 signaling Homo sapiens R-HSA-5654706	16/236	1.68538e-07	2.23458e-06	0	0	5.5202	86.0936	DUSP2;IQGAP1;PPP2R5C;IL2RG;PSMB9;RAP1B;UBB;PTPRA;UBC;IL2RB;PSME1;MAPK1;CSK;FYN;TLN1;CALM1	4
FRS-mediated FGFR1 signaling Homo sapiens R-HSA-5654693	16/236	1.68538e-07	2.23458e-06	0	0	5.5202	86.0936	DUSP2;IQGAP1;PPP2R5C;IL2RG;PSMB9;RAP1B;UBB;PTPRA;UBC;IL2RB;PSME1;MAPK1;CSK;FYN;TLN1;CALM1	4
RHO GTPases activate IQGAPs Homo sapiens R-HSA-5626467	2022-05-11	1.97346e-07	2.52413e-06	0	0	61.3215	946.7	CDC42;RAC1;IQGAP1;IQGAP2;CALM1	4
ARMS-mediated activation Homo sapiens R-HSA-170984	16/239	2.00223e-07	2.52413e-06	0	0	5.4451	83.9843	DUSP2;IQGAP1;PPP2R5C;IL2RG;PSMB9;RAP1B;UBB;PTPRA;UBC;IL2RB;PSME1;MAPK1;CSK;FYN;TLN1;CALM1	4
Signalling to p38 via RIT and RIN Homo sapiens R-HSA-187706	16/239	2.00223e-07	2.52413e-06	0	0	5.4451	83.9843	DUSP2;IQGAP1;PPP2R5C;IL2RG;PSMB9;RAP1B;UBB;PTPRA;UBC;IL2RB;PSME1;MAPK1;CSK;FYN;TLN1;CALM1	4
Frs2-mediated activation Homo sapiens R-HSA-170968	16/240	2.1193e-07	2.62862e-06	0	0	5.42051	83.297	DUSP2;IQGAP1;PPP2R5C;IL2RG;PSMB9;RAP1B;UBB;PTPRA;UBC;IL2RB;PSME1;MAPK1;CSK;FYN;TLN1;CALM1	4
MAPK1/MAPK3 signaling Homo sapiens R-HSA-5684996	16/241	2.24255e-07	2.73734e-06	0	0	5.39614	82.6176	DUSP2;IQGAP1;PPP2R5C;IL2RG;PSMB9;RAP1B;UBB;PTPRA;UBC;IL2RB;PSME1;MAPK1;CSK;FYN;TLN1;CALM1	4
Prolonged ERK activation events Homo sapiens R-HSA-169893	16/242	2.37227e-07	2.85043e-06	0	0	5.37199	81.9457	DUSP2;IQGAP1;PPP2R5C;IL2RG;PSMB9;RAP1B;UBB;PTPRA;UBC;IL2RB;PSME1;MAPK1;CSK;FYN;TLN1;CALM1	4
Signaling by Leptin Homo sapiens R-HSA-2586552	16/243	2.50876e-07	2.96806e-06	0	0	5.34805	81.2813	DUSP2;IQGAP1;PPP2R5C;IL2RG;PSMB9;RAP1B;UBB;PTPRA;UBC;IL2RB;PSME1;MAPK1;CSK;FYN;TLN1;CALM1	4
Signalling by NGF Homo sapiens R-HSA-166520	22/450	2.73064e-07	3.18161e-06	0	0	3.95221	59.732	VAV3;PRR5;DUSP2;IQGAP1;PPP2R5C;IL2RG;RHOA;PSMB9;RAP1B;AKAP13;UBB;PTPRA;UBC;IL2RB;PSME1;PIP4K2A;MAPK1;FYN;CSK;RAC1;TLN1;CALM1	4
Translocation of ZAP-70 to Immunological synapse Homo sapiens R-HSA-202430	2022-06-21	2.79686e-07	3.21013e-06	0	0	29.5311	445.612	HLA-DPB1;CD3G;CD3E;CD3D;HLA-DRB1;HLA-DPA1	4
Signalling to RAS Homo sapiens R-HSA-167044	16/246	2.96209e-07	3.34978e-06	0	0	5.27748	79.3322	DUSP2;IQGAP1;PPP2R5C;IL2RG;PSMB9;RAP1B;UBB;PTPRA;UBC;IL2RB;PSME1;MAPK1;CSK;FYN;TLN1;CALM1	4
Interferon alpha/beta signaling Homo sapiens R-HSA-909733	1968-09-01	3.51626e-07	3.91885e-06	0	0	11.3644	168.883	IFITM1;IFITM2;IRF1;HLA-B;HLA-C;PTPN6;HLA-A;HLA-F;HLA-E	4
Signalling to ERKs Homo sapiens R-HSA-187687	16/253	4.32206e-07	4.74809e-06	0	0	5.11977	75.027	DUSP2;IQGAP1;PPP2R5C;IL2RG;PSMB9;RAP1B;UBB;PTPRA;UBC;IL2RB;PSME1;MAPK1;CSK;FYN;TLN1;CALM1	4
Signaling by EGFR Homo sapiens R-HSA-177929	19/355	4.70408e-07	5.09498e-06	0	0	4.31699	62.8971	PRR5;DUSP2;IQGAP1;PPP2R5C;IL2RG;PSMB9;RAP1B;CDC42;UBB;PTPRA;UBC;IL2RB;PSME1;PIP4K2A;MAPK1;FYN;CSK;TLN1;CALM1	4
Gastrin-CREB signalling pathway via PKC and MAPK Homo sapiens R-HSA-881907	21/432	5.64399e-07	6.0281e-06	0	0	3.91646	56.3481	DUSP2;PRKCH;GPR65;F2R;IQGAP1;PPP2R5C;IL2RG;DGKZ;PSMB9;RAP1B;GNG2;UBB;PTPRA;UBC;IL2RB;PSME1;MAPK1;FYN;CSK;TLN1;CALM1	4
Signaling by FGFR2 Homo sapiens R-HSA-5654738	19/361	6.06197e-07	6.38583e-06	0	0	4.23994	60.6992	PRR5;DUSP2;FGFBP2;IQGAP1;PPP2R5C;IL2RG;PSMB9;RAP1B;UBB;PTPRA;UBC;IL2RB;PSME1;PIP4K2A;MAPK1;FYN;CSK;TLN1;CALM1	4
Downstream signaling of activated FGFR2 Homo sapiens R-HSA-5654696	18/329	6.90858e-07	6.9904e-06	0	0	4.40688	62.5131	PRR5;DUSP2;IQGAP1;PPP2R5C;IL2RG;PSMB9;RAP1B;UBB;PTPRA;UBC;IL2RB;PSME1;PIP4K2A;MAPK1;FYN;CSK;TLN1;CALM1	4
Downstream signaling of activated FGFR4 Homo sapiens R-HSA-5654716	18/329	6.90858e-07	6.9904e-06	0	0	4.40688	62.5131	PRR5;DUSP2;IQGAP1;PPP2R5C;IL2RG;PSMB9;RAP1B;UBB;PTPRA;UBC;IL2RB;PSME1;PIP4K2A;MAPK1;FYN;CSK;TLN1;CALM1	4
Downstream signaling of activated FGFR3 Homo sapiens R-HSA-5654708	18/329	6.90858e-07	6.9904e-06	0	0	4.40688	62.5131	PRR5;DUSP2;IQGAP1;PPP2R5C;IL2RG;PSMB9;RAP1B;UBB;PTPRA;UBC;IL2RB;PSME1;PIP4K2A;MAPK1;FYN;CSK;TLN1;CALM1	4
Signaling by ERBB4 Homo sapiens R-HSA-1236394	18/330	7.21866e-07	7.20929e-06	0	0	4.39253	62.1167	PRR5;DUSP2;IQGAP1;PPP2R5C;IL2RG;PSMB9;RAP1B;UBB;PTPRA;UBC;IL2RB;PSME1;PIP4K2A;MAPK1;FYN;CSK;TLN1;CALM1	4
Signaling by FGFR Homo sapiens R-HSA-190236	19/366	7.45693e-07	7.35177e-06	0	0	4.17777	58.9439	PRR5;DUSP2;FGFBP2;IQGAP1;PPP2R5C;IL2RG;PSMB9;RAP1B;UBB;PTPRA;UBC;IL2RB;PSME1;PIP4K2A;MAPK1;FYN;CSK;TLN1;CALM1	4
Signaling by FGFR4 Homo sapiens R-HSA-5654743	18/332	7.8771e-07	7.57186e-06	0	0	4.36411	61.3337	PRR5;DUSP2;IQGAP1;PPP2R5C;IL2RG;PSMB9;RAP1B;UBB;PTPRA;UBC;IL2RB;PSME1;PIP4K2A;MAPK1;FYN;CSK;TLN1;CALM1	4
Downstream signaling of activated FGFR1 Homo sapiens R-HSA-5654687	18/332	7.8771e-07	7.57186e-06	0	0	4.36411	61.3337	PRR5;DUSP2;IQGAP1;PPP2R5C;IL2RG;PSMB9;RAP1B;UBB;PTPRA;UBC;IL2RB;PSME1;PIP4K2A;MAPK1;FYN;CSK;TLN1;CALM1	4
Signaling by FGFR3 Homo sapiens R-HSA-5654741	18/333	8.22637e-07	7.80998e-06	0	0	4.35003	60.9472	PRR5;DUSP2;IQGAP1;PPP2R5C;IL2RG;PSMB9;RAP1B;UBB;PTPRA;UBC;IL2RB;PSME1;PIP4K2A;MAPK1;FYN;CSK;TLN1;CALM1	4
NCAM signaling for neurite out-growth Homo sapiens R-HSA-375165	16/266	8.4269e-07	7.90279e-06	0	0	4.8503	67.8396	DUSP2;IQGAP1;PPP2R5C;IL2RG;PSMB9;RAP1B;UBB;PTPRA;UBC;IL2RB;PSME1;MAPK1;CSK;FYN;TLN1;CALM1	4
Signaling by FGFR1 Homo sapiens R-HSA-5654736	18/336	9.36033e-07	8.67241e-06	0	0	4.30832	59.8065	PRR5;DUSP2;IQGAP1;PPP2R5C;IL2RG;PSMB9;RAP1B;UBB;PTPRA;UBC;IL2RB;PSME1;PIP4K2A;MAPK1;FYN;CSK;TLN1;CALM1	4
NGF signalling via TRKA from the plasma membrane Homo sapiens R-HSA-187037	19/374	1.03068e-06	9.43561e-06	0	0	4.08193	56.2707	PRR5;DUSP2;IQGAP1;PPP2R5C;IL2RG;RHOA;PSMB9;RAP1B;UBB;PTPRA;UBC;IL2RB;PSME1;PIP4K2A;MAPK1;FYN;CSK;TLN1;CALM1	4
Class I MHC mediated antigen processing & presentation Homo sapiens R-HSA-983169	17/305	1.09815e-06	9.93503e-06	0	0	4.48219	61.5041	PDIA3;HSPA5;HLA-B;HLA-C;CBLB;CYBA;HLA-A;HLA-F;HLA-E;PSMB9;RNF213;UBB;UBC;PSME1;CALR;UBE2V1;B2M	4
Downstream signal transduction Homo sapiens R-HSA-186763	18/341	1.15694e-06	1.03452e-05	0	0	4.24054	57.967	PRR5;DUSP2;IQGAP1;PPP2R5C;IL2RG;PSMB9;RAP1B;UBB;PTPRA;UBC;IL2RB;PSME1;PIP4K2A;MAPK1;FYN;CSK;TLN1;CALM1	4
RHO GTPases activate PKNs Homo sapiens R-HSA-5625740	1960-08-01	1.50579e-06	1.33098e-05	0	0	11.4224	153.13	MYL6;PPP1R12A;H3F3A;RAC1;RHOC;YWHAZ;RHOA;MYL12B	4
Host Interactions of HIV factors Homo sapiens R-HSA-162909	11/129	1.60729e-06	1.40455e-05	0	0	6.97694	93.079	CD8B;UBB;APOBEC3G;UBC;PSME1;FYN;HLA-A;RAC1;B2M;PPIA;PSMB9	4
RHO GTPases activate CIT Homo sapiens R-HSA-5625900	2022-05-16	1.76419e-06	1.52434e-05	0	0	33.4396	443.002	MYL6;RAC1;RHOC;RHOA;MYL12B	4
IRS-mediated signalling Homo sapiens R-HSA-112399	16/284	1.98826e-06	1.69886e-05	0	0	4.52036	59.3444	DUSP2;IQGAP1;PPP2R5C;IL2RG;PSMB9;RAP1B;UBB;PTPRA;UBC;IL2RB;PSME1;MAPK1;FYN;CSK;TLN1;CALM1	4
Insulin receptor signalling cascade Homo sapiens R-HSA-74751	16/287	2.27843e-06	1.9254e-05	0	0	4.46963	58.0695	DUSP2;IQGAP1;PPP2R5C;IL2RG;PSMB9;RAP1B;UBB;PTPRA;UBC;IL2RB;PSME1;MAPK1;FYN;CSK;TLN1;CALM1	4
IGF1R signaling cascade Homo sapiens R-HSA-2428924	16/288	2.3833e-06	1.94974e-05	0	0	4.45296	57.6526	DUSP2;IQGAP1;PPP2R5C;IL2RG;PSMB9;RAP1B;UBB;PTPRA;UBC;IL2RB;PSME1;MAPK1;FYN;CSK;TLN1;CALM1	4
Signaling by Type 1 Insulin-like Growth Factor 1 Receptor (IGF1R) Homo sapiens R-HSA-2404192	16/288	2.3833e-06	1.94974e-05	0	0	4.45296	57.6526	DUSP2;IQGAP1;PPP2R5C;IL2RG;PSMB9;RAP1B;UBB;PTPRA;UBC;IL2RB;PSME1;MAPK1;FYN;CSK;TLN1;CALM1	4
IRS-related events triggered by IGF1R Homo sapiens R-HSA-2428928	16/288	2.3833e-06	1.94974e-05	0	0	4.45296	57.6526	DUSP2;IQGAP1;PPP2R5C;IL2RG;PSMB9;RAP1B;UBB;PTPRA;UBC;IL2RB;PSME1;MAPK1;FYN;CSK;TLN1;CALM1	4
RHO GTPases Activate ROCKs Homo sapiens R-HSA-5627117	2022-05-17	2.47146e-06	2.00058e-05	0	0	30.6514	395.732	MYL6;PPP1R12A;RHOC;RHOA;MYL12B	4
Signaling by GPCR Homo sapiens R-HSA-372790	39/1293	2.63046e-06	2.10711e-05	0	0	2.45521	31.5454	CX3CR1;GPR65;CXCR4;IQGAP1;IL2RG;GNAI2;RAP1B;CDC42;AKAP13;PPP3CC;GNG2;UBB;CCL5;UBC;CCL4;RAC2;MAPK1;FYN;CSK;RAC1;S1PR5;PTGDR;VAV3;DUSP2;PRKCH;PRKCB;F2R;PPP2R5C;RHOC;DGKZ;RHOA;PPP1CA;PSMB9;PTPRA;IL2RB;PSME1;GNAS;TLN1;CALM1	4
Signaling by PDGF Homo sapiens R-HSA-186797	18/364	2.91476e-06	2.31077e-05	0	0	3.95396	50.3961	PRR5;DUSP2;IQGAP1;PPP2R5C;IL2RG;PSMB9;RAP1B;UBB;PTPRA;UBC;IL2RB;PSME1;PIP4K2A;MAPK1;FYN;CSK;TLN1;CALM1	4
Signaling by the B Cell Receptor (BCR) Homo sapiens R-HSA-983705	14/233	4.1747e-06	3.27586e-05	0	0	4.81501	59.6409	PRR5;PRKCB;CBLB;PPP2R5C;PSMB9;UBB;UBC;PSME1;REL;PIP4K2A;MAPK1;FYN;PTPN6;CALM1	4
PCP/CE pathway Homo sapiens R-HSA-4086400	1991-09-01	4.25496e-06	3.30511e-05	0	0	8.16727	101.008	UBB;PRKCB;UBC;RAC2;PSME1;RAC1;PFN1;RHOA;PSMB9	4
Beta-catenin independent WNT signaling Homo sapiens R-HSA-3858494	11/144	4.71722e-06	3.62754e-05	0	0	6.18533	75.8587	GNG2;UBB;PRKCB;UBC;PSME1;RAC2;RAC1;PFN1;CALM1;RHOA;PSMB9	4
Smooth Muscle Contraction Homo sapiens R-HSA-445355	1933-06-01	4.97508e-06	3.78796e-05	0	0	16.3962	200.215	MYL6;TPM3;TLN1;CALM1;MYL12A;MYL12B	4
Signaling by Insulin receptor Homo sapiens R-HSA-74752	16/311	6.36027e-06	4.79515e-05	0	0	4.10093	49.0694	DUSP2;IQGAP1;PPP2R5C;IL2RG;PSMB9;RAP1B;UBB;PTPRA;UBC;IL2RB;PSME1;MAPK1;FYN;CSK;TLN1;CALM1	4
Generation of second messenger molecules Homo sapiens R-HSA-202433	1935-06-01	7.12607e-06	5.32034e-05	0	0	15.2639	180.903	HLA-DPB1;CD3G;CD3E;CD3D;HLA-DRB1;HLA-DPA1	4
G alpha (12/13) signalling events Homo sapiens R-HSA-416482	1975-08-01	8.32181e-06	6.15334e-05	0	0	8.85835	103.613	VAV3;CDC42;AKAP13;GNG2;RAC2;RAC1;RHOC;RHOA	4
Apoptosis Homo sapiens R-HSA-109581	11/163	1.53822e-05	0.000112656	0	0	5.40692	59.9211	PPP3CC;UBB;UBC;PSME1;HIST1H1D;HIST1H1E;GZMB;HMGB1;YWHAZ;HIST1H1C;PSMB9	4
Programmed Cell Death Homo sapiens R-HSA-5357801	11/166	1.8251e-05	0.000132406	0	0	5.30145	57.8457	PPP3CC;UBB;UBC;PSME1;HIST1H1D;HIST1H1E;GZMB;HMGB1;YWHAZ;HIST1H1C;PSMB9	4
Activation of DNA fragmentation factor Homo sapiens R-HSA-211227	2022-04-13	2.2036e-05	0.000156905	0	0	32.5783	349.331	HIST1H1D;HIST1H1E;HMGB1;HIST1H1C	4
Apoptosis induced DNA fragmentation Homo sapiens R-HSA-140342	2022-04-13	2.2036e-05	0.000156905	0	0	32.5783	349.331	HIST1H1D;HIST1H1E;HMGB1;HIST1H1C	4
Platelet homeostasis Homo sapiens R-HSA-418346	1987-08-01	2.5032e-05	0.000176602	0	0	7.50819	79.552	FGR;GNG2;PECAM1;ATP2B4;GNAS;PTPN6;PPP2R5C;CALM1	4
The role of Nef in HIV-1 replication and disease pathogenesis Homo sapiens R-HSA-164952	2022-05-28	3.47123e-05	0.000242671	0	0	15.9831	164.121	CD8B;FYN;RAC1;HLA-A;B2M	4
Rho GTPase cycle Homo sapiens R-HSA-194840	9/122	4.58542e-05	0.000317674	0	0	5.91734	59.1145	ARHGAP9;VAV3;CDC42;AKAP13;RAC2;RAC1;RHOC;ARHGAP25;RHOA	4
TGF-beta receptor signaling in EMT (epithelial to mesenchymal transition) Homo sapiens R-HSA-2173791	2022-04-16	5.4308e-05	0.000372883	0	0	24.43	239.923	TGFB1;UBB;UBC;RHOA	4
HIV Infection Homo sapiens R-HSA-162906	12/222	5.7436e-05	0.00039087	0	0	4.27302	41.7253	APOBEC3G;CD8B;UBB;UBC;PSME1;CXCR4;FYN;HLA-A;RAC1;B2M;PPIA;PSMB9	4
Signaling by Wnt Homo sapiens R-HSA-195721	14/295	5.83565e-05	0.000393651	0	0	3.74069	36.4678	PRKCB;H3F3A;PPP2R5C;YWHAZ;RHOA;PSMB9;GNG2;UBB;UBC;PSME1;RAC2;RAC1;PFN1;CALM1	4
Downstream signaling events of B Cell Receptor (BCR) Homo sapiens R-HSA-1168372	11/192	6.94127e-05	0.00046416	0	0	4.53389	43.414	PRR5;UBB;PRKCB;UBC;PSME1;REL;PIP4K2A;MAPK1;FYN;PPP2R5C;PSMB9	4
Platelet sensitization by LDL Homo sapiens R-HSA-432142	2022-04-17	7.02579e-05	0.000465761	0	0	22.5496	215.65	FGR;PECAM1;PTPN6;PPP2R5C	4
CD28 co-stimulation Homo sapiens R-HSA-389356	1933-05-01	7.92816e-05	0.00052109	0	0	13.1257	123.939	PRR5;CDC42;FYN;MAP3K8;RAC1	4
Infectious disease Homo sapiens R-HSA-5663205	15/348	9.45014e-05	0.000615861	0	0	3.38606	31.3783	TGFB1;APOBEC3G;CXCR4;HLA-A;PSMB9;CD8B;UBB;UBC;PSME1;FYN;CALR;RAC1;CALM1;B2M;PPIA	4
Regulation of TP53 Expression and Degradation Homo sapiens R-HSA-6806003	1936-05-01	0.000121796	0.000787068	0	0	11.8536	106.839	PRR5;UBB;UBC;PRDM1;PPP2R5C	4
MAP2K and MAPK activation Homo sapiens R-HSA-5674135	1938-05-01	0.000158595	0.00101633	0	0	11.1341	97.414	RAP1B;MAPK1;CSK;IQGAP1;TLN1	4
RHO GTPases Activate Formins Homo sapiens R-HSA-5663220	8/114	0.000171802	0.00109187	0	0	5.58804	48.4436	CDC42;RAC1;PPP2R5C;PFN1;RHOC;ACTB;RHOA;ACTG1	4
Regulation of mRNA stability by proteins that bind AU-rich elements Homo sapiens R-HSA-450531	1986-07-01	0.000175223	0.00110448	0	0	6.54497	56.6104	ZFP36;SET;UBB;UBC;PSME1;YWHAZ;PSMB9	4
Negative regulation of MAPK pathway Homo sapiens R-HSA-5675221	1940-05-01	0.000203333	0.00127124	0	0	10.4968	89.2298	DUSP2;UBB;UBC;MAPK1;PPP2R5C	4
Activation of NF-kappaB in B cells Homo sapiens R-HSA-1169091	1966-06-01	0.000280107	0.00173712	0	0	7.36592	60.2557	UBB;PRKCB;UBC;PSME1;REL;PSMB9	4
C-type lectin receptors (CLRs) Homo sapiens R-HSA-5621481	8/123	0.000289392	0.00178034	0	0	5.14835	41.9474	UBB;UBC;PSME1;NFATC2;FYN;UBE2V1;CALM1;PSMB9	4
Signaling by ERBB2 Homo sapiens R-HSA-1227986	1945-05-01	0.000357142	0.0021797	0	0	9.18237	72.8839	UBB;UBC;MATK;FYN;RHOA	4
RHO GTPases activate KTN1 Homo sapiens R-HSA-5625970	2022-03-11	0.000382705	0.00231733	0	0	27.3875	215.492	CDC42;RAC1;RHOA	4
G alpha (z) signalling events Homo sapiens R-HSA-418597	1946-05-01	0.000396273	0.00238074	0	0	8.95795	70.1713	GNG2;PRKCH;PRKCB;GNAS;GNAI2	4
Downregulation of TGF-beta receptor signaling Homo sapiens R-HSA-2173788	2022-04-26	0.00040066	0.00238843	0	0	13.3187	104.184	TGFB1;UBB;UBC;PPP1CA	4
CLEC7A (Dectin-1) signaling Homo sapiens R-HSA-5607764	1999-07-01	0.000417801	0.00247145	0	0	5.61642	43.6986	UBB;UBC;PSME1;NFATC2;UBE2V1;CALM1;PSMB9	4
VEGFR2 mediated vascular permeability Homo sapiens R-HSA-5218920	2022-04-27	0.000465326	0.00273157	0	0	12.739	97.7432	PRR5;VAV3;RAC1;CALM1	4
CD28 dependent Vav1 pathway Homo sapiens R-HSA-389359	2022-03-12	0.000505134	0.00292066	0	0	24.3432	184.782	CDC42;FYN;RAC1	4
PECAM1 interactions Homo sapiens R-HSA-210990	2022-03-12	0.000505134	0.00292066	0	0	24.3432	184.782	PECAM1;FYN;PTPN6	4
Assembly Of The HIV Virion Homo sapiens R-HSA-175474	2022-03-13	0.000650065	0.00370296	0	0	21.9078	160.769	UBB;UBC;PPIA	4
RHO GTPases Activate NADPH Oxidases Homo sapiens R-HSA-5668599	2022-03-13	0.000650065	0.00370296	0	0	21.9078	160.769	RAC2;CYBA;RAC1	4
Vif-mediated degradation of APOBEC3G Homo sapiens R-HSA-180585	1953-05-01	0.00076767	0.00434072	0	0	7.64887	54.8588	UBB;APOBEC3G;UBC;PSME1;PSMB9	4
DCC mediated attractive signaling Homo sapiens R-HSA-418885	2022-03-14	0.000819032	0.00456403	0	0	19.9152	141.545	CDC42;FYN;RAC1	4
SEMA3A-Plexin repulsion signaling by inhibiting Integrin adhesion Homo sapiens R-HSA-399955	2022-03-14	0.000819032	0.00456403	0	0	19.9152	141.545	FYN;RAC1;TLN1	4
Opioid Signalling Homo sapiens R-HSA-111885	1981-06-01	0.00084398	0.00466921	0	0	5.88824	41.6733	PPP3CC;GNG2;MAPK1;CALM1;GNAI2;PPP1CA	4
Toll Like Receptor 10 (TLR10) Cascade Homo sapiens R-HSA-168142	1982-06-01	0.000900359	0.00482637	0	0	5.81047	40.7472	UBB;UBC;MAPK1;MAP3K8;HMGB1;UBE2V1	4
Toll Like Receptor 5 (TLR5) Cascade Homo sapiens R-HSA-168176	1982-06-01	0.000900359	0.00482637	0	0	5.81047	40.7472	UBB;UBC;MAPK1;MAP3K8;HMGB1;UBE2V1	4
MyD88 cascade initiated on plasma membrane Homo sapiens R-HSA-975871	1982-06-01	0.000900359	0.00482637	0	0	5.81047	40.7472	UBB;UBC;MAPK1;MAP3K8;HMGB1;UBE2V1	4
Signaling by Robo receptor Homo sapiens R-HSA-376176	1932-04-01	0.000903768	0.00482637	0	0	10.4615	73.324	CDC42;CAP1;RAC1;PFN1	4
TGF-beta receptor signaling activates SMADs Homo sapiens R-HSA-2173789	1932-04-01	0.000903768	0.00482637	0	0	10.4615	73.324	TGFB1;UBB;UBC;PPP1CA	4
TRAF6 mediated induction of NFkB and MAP kinases upon TLR7/8 or 9 activation Homo sapiens R-HSA-975138	1983-06-01	0.000959594	0.0050543	0	0	5.73471	39.8505	UBB;UBC;MAPK1;MAP3K8;HMGB1;UBE2V1	4
p75 NTR receptor-mediated signalling Homo sapiens R-HSA-193704	1983-06-01	0.000959594	0.0050543	0	0	5.73471	39.8505	VAV3;AKAP13;UBB;UBC;RAC1;RHOA	4
MyD88 dependent cascade initiated on endosome Homo sapiens R-HSA-975155	1985-06-01	0.00108702	0.00564809	0	0	5.58896	38.1409	UBB;UBC;MAPK1;MAP3K8;HMGB1;UBE2V1	4
Toll Like Receptor 7/8 (TLR7/8) Cascade Homo sapiens R-HSA-168181	1985-06-01	0.00108702	0.00564809	0	0	5.58896	38.1409	UBB;UBC;MAPK1;MAP3K8;HMGB1;UBE2V1	4
EPHA-mediated growth cone collapse Homo sapiens R-HSA-3928663	1934-04-01	0.0011409	0.00588827	0	0	9.76307	66.154	MYL6;FYN;RHOA;MYL12B	4
Spry regulation of FGF signaling Homo sapiens R-HSA-1295596	2022-03-16	0.00123485	0.00624737	0	0	16.8496	112.838	UBB;UBC;MAPK1	4
MAP3K8 (TPL2)-dependent MAPK1/3 activation Homo sapiens R-HSA-5684264	2022-03-16	0.00123485	0.00624737	0	0	16.8496	112.838	UBB;UBC;MAP3K8	4
Sema3A PAK dependent Axon repulsion Homo sapiens R-HSA-399954	2022-03-16	0.00123485	0.00624737	0	0	16.8496	112.838	CFL1;FYN;RAC1	4
Regulation of TP53 Degradation Homo sapiens R-HSA-6804757	1935-04-01	0.00127443	0.00640547	0	0	9.44766	62.971	PRR5;UBB;UBC;PPP2R5C	4
Toll Like Receptor 9 (TLR9) Cascade Homo sapiens R-HSA-168138	1988-06-01	0.00130202	0.00650163	0	0	5.38367	35.7682	UBB;UBC;MAPK1;MAP3K8;HMGB1;UBE2V1	4
Toll Like Receptor 4 (TLR4) Cascade Homo sapiens R-HSA-166016	7/122	0.0014427	0.00715764	0	0	4.48787	29.3563	UBB;UBC;ITGB2;MAPK1;MAP3K8;UBE2V1;HMGB1	4
Cell death signalling via NRAGE, NRIF and NADE Homo sapiens R-HSA-204998	1961-05-01	0.00145673	0.00718094	0	0	6.5535	42.8046	VAV3;AKAP13;UBB;UBC;RAC1	4
Formation of Senescence-Associated Heterochromatin Foci (SAHF) Homo sapiens R-HSA-2559584	2022-03-17	0.00148441	0.00727077	0	0	15.6452	101.893	HIST1H1D;HIST1H1E;HIST1H1C	4
MAPK6/MAPK4 signaling Homo sapiens R-HSA-5687128	1992-06-01	0.00163749	0.00777303	0	0	5.13222	32.9211	CDC42;UBB;UBC;PSME1;RAC1;PSMB9	4
MyD88:Mal cascade initiated on plasma membrane Homo sapiens R-HSA-166058	1992-06-01	0.00163749	0.00777303	0	0	5.13222	32.9211	UBB;UBC;MAPK1;MAP3K8;HMGB1;UBE2V1	4
Toll Like Receptor TLR1:TLR2 Cascade Homo sapiens R-HSA-168179	1992-06-01	0.00163749	0.00777303	0	0	5.13222	32.9211	UBB;UBC;MAPK1;MAP3K8;HMGB1;UBE2V1	4
Toll Like Receptor TLR6:TLR2 Cascade Homo sapiens R-HSA-168188	1992-06-01	0.00163749	0.00777303	0	0	5.13222	32.9211	UBB;UBC;MAPK1;MAP3K8;HMGB1;UBE2V1	4
Toll Like Receptor 2 (TLR2) Cascade Homo sapiens R-HSA-181438	1992-06-01	0.00163749	0.00777303	0	0	5.13222	32.9211	UBB;UBC;MAPK1;MAP3K8;HMGB1;UBE2V1	4
APOBEC3G mediated resistance to HIV-1 infection Homo sapiens R-HSA-180689	2022-02-05	0.00180665	0.00852339	0	0	48.5215	306.476	APOBEC3G;PPIA	4
Ephrin signaling Homo sapiens R-HSA-3928664	2022-03-19	0.00207306	0.00972065	0	0	13.6882	84.5756	FYN;RAC1;MYL12A	4
MyD88-independent TLR3/TLR4 cascade Homo sapiens R-HSA-166166	1997-06-01	0.00214476	0.00987616	0	0	4.84899	29.7958	UBB;UBC;MAPK1;MAP3K8;UBE2V1;HMGB1	4
Toll Like Receptor 3 (TLR3) Cascade Homo sapiens R-HSA-168164	1997-06-01	0.00214476	0.00987616	0	0	4.84899	29.7958	UBB;UBC;MAPK1;MAP3K8;UBE2V1;HMGB1	4
TRIF-mediated TLR3/TLR4 signaling Homo sapiens R-HSA-937061	1997-06-01	0.00214476	0.00987616	0	0	4.84899	29.7958	UBB;UBC;MAPK1;MAP3K8;UBE2V1;HMGB1	4
Integrin cell surface interactions Homo sapiens R-HSA-216083	1967-05-01	0.00221336	0.0101314	0	0	5.91749	36.1751	ITGA4;ITGB2;BSG;PECAM1;ITGAL	4
Netrin-1 signaling Homo sapiens R-HSA-373752	1942-04-01	0.00252845	0.0115052	0	0	7.70456	46.0744	CDC42;FYN;RAC1;EZR	4
Nef-mediates down modulation of cell surface receptors by recruiting them to clathrin adapters Homo sapiens R-HSA-164938	2022-03-21	0.00278867	0.0126146	0	0	12.166	71.563	CD8B;HLA-A;B2M	4
MHC class II antigen presentation Homo sapiens R-HSA-2132295	6/103	0.00290049	0.0130437	0	0	4.54767	26.5714	CD74;HLA-DPB1;CTSD;HLA-DRB1;CTSC;HLA-DPA1	4
Interleukin-1 signaling Homo sapiens R-HSA-446652	1944-04-01	0.003002	0.0134217	0	0	7.31859	42.5098	UBB;UBC;MAP3K8;UBE2V1	4
TRAF6 Mediated Induction of proinflammatory cytokines Homo sapiens R-HSA-168180	1972-05-01	0.00303484	0.0134901	0	0	5.47449	31.7389	UBB;UBC;MAPK1;MAP3K8;HMGB1	4
Toll-Like Receptors Cascades Homo sapiens R-HSA-168898	7/140	0.00314702	0.0139084	0	0	3.87693	22.3361	UBB;UBC;ITGB2;MAPK1;MAP3K8;UBE2V1;HMGB1	4
CD28 dependent PI3K/Akt signaling Homo sapiens R-HSA-389357	2022-03-22	0.00319667	0.0139673	0	0	11.5251	66.2194	PRR5;FYN;MAP3K8	4
Nephrin interactions Homo sapiens R-HSA-373753	2022-03-22	0.00319667	0.0139673	0	0	11.5251	66.2194	FYN;ACTN4;IQGAP1	4
Signaling by TGF-beta Receptor Complex Homo sapiens R-HSA-170834	1973-05-01	0.00322236	0.014	0	0	5.39371	30.9472	TGFB1;UBB;UBC;RHOA;PPP1CA	4
Antigen activates B Cell Receptor (BCR) leading to generation of second messengers Homo sapiens R-HSA-983695	1947-04-01	0.00382061	0.0165059	0	0	6.80695	37.8966	CBLB;FYN;PTPN6;CALM1	4
DARPP-32 events Homo sapiens R-HSA-180024	2022-03-24	0.00411777	0.017521	0	0	10.4265	57.2667	PPP3CC;CALM1;PPP1CA	4
IKK complex recruitment mediated by RIP1 Homo sapiens R-HSA-937041	2022-03-24	0.00411777	0.017521	0	0	10.4265	57.2667	UBB;UBC;UBE2V1	4
G beta:gamma signalling through PI3Kgamma Homo sapiens R-HSA-392451	1948-04-01	0.00412392	0.017521	0	0	6.65191	36.5253	GNG2;IL2RB;IL2RG;RHOA	4
Activated TLR4 signalling Homo sapiens R-HSA-166054	6/112	0.00438597	0.0185319	0	0	4.15964	22.5841	UBB;UBC;MAPK1;MAP3K8;UBE2V1;HMGB1	4
Regulation of activated PAK-2p34 by proteasome mediated degradation Homo sapiens R-HSA-211733	1949-04-01	0.0044431	0.0185693	0	0	6.50376	35.227	UBB;UBC;PSME1;PSMB9	4
FCGR activation Homo sapiens R-HSA-2029481	1949-04-01	0.0044431	0.0185693	0	0	6.50376	35.227	FGR;FCGR3A;CD3G;FYN	4
Budding and maturation of HIV virion Homo sapiens R-HSA-162588	2022-03-25	0.00463256	0.0191529	0	0	9.95202	53.4886	UBB;UBC;PPIA	4
Basigin interactions Homo sapiens R-HSA-210991	2022-03-25	0.00463256	0.0191529	0	0	9.95202	53.4886	SPN;BSG;PPIA	4
CDK-mediated phosphorylation and removal of Cdc6 Homo sapiens R-HSA-69017	1950-04-01	0.00477851	0.0193404	0	0	6.36205	33.9964	UBB;UBC;PSME1;PSMB9	4
Ubiquitin-dependent degradation of Cyclin D1 Homo sapiens R-HSA-69229	1950-04-01	0.00477851	0.0193404	0	0	6.36205	33.9964	UBB;UBC;PSME1;PSMB9	4
Ubiquitin-dependent degradation of Cyclin D Homo sapiens R-HSA-75815	1950-04-01	0.00477851	0.0193404	0	0	6.36205	33.9964	UBB;UBC;PSME1;PSMB9	4
Regulation of Apoptosis Homo sapiens R-HSA-169911	1950-04-01	0.00477851	0.0193404	0	0	6.36205	33.9964	UBB;UBC;PSME1;PSMB9	4
Nef and signal transduction Homo sapiens R-HSA-164944	2022-02-08	0.00492337	0.019617	0	0	24.2571	128.896	FYN;RAC1	4
Downregulation of ERBB4 signaling Homo sapiens R-HSA-1253288	2022-02-08	0.00492337	0.019617	0	0	24.2571	128.896	UBB;UBC	4
Sema4D mediated inhibition of cell attachment and migration Homo sapiens R-HSA-416550	2022-02-08	0.00492337	0.019617	0	0	24.2571	128.896	RAC1;RHOA	4
Vpu mediated degradation of CD4 Homo sapiens R-HSA-180534	1951-04-01	0.00513051	0.0200272	0	0	6.22637	32.8289	UBB;UBC;PSME1;PSMB9	4
Autodegradation of the E3 ubiquitin ligase COP1 Homo sapiens R-HSA-349425	1951-04-01	0.00513051	0.0200272	0	0	6.22637	32.8289	UBB;UBC;PSME1;PSMB9	4
G-protein beta:gamma signalling Homo sapiens R-HSA-397795	1951-04-01	0.00513051	0.0200272	0	0	6.22637	32.8289	GNG2;IL2RB;IL2RG;RHOA	4
Apoptotic execution phase Homo sapiens R-HSA-75153	1951-04-01	0.00513051	0.0200272	0	0	6.22637	32.8289	HIST1H1D;HIST1H1E;HMGB1;HIST1H1C	4
Recycling pathway of L1 Homo sapiens R-HSA-437239	2022-03-26	0.00518455	0.0201359	0	0	9.51884	50.0888	MAPK1;MSN;EZR	4
Degradation of beta-catenin by the destruction complex Homo sapiens R-HSA-195253	1982-05-01	0.0053028	0.0204917	0	0	4.7611	24.9459	UBB;UBC;PSME1;PPP2R5C;PSMB9	4
p53-Independent DNA Damage Response Homo sapiens R-HSA-69610	1952-04-01	0.00549947	0.0209361	0	0	6.09634	31.7199	UBB;UBC;PSME1;PSMB9	4
p53-Independent G1/S DNA damage checkpoint Homo sapiens R-HSA-69613	1952-04-01	0.00549947	0.0209361	0	0	6.09634	31.7199	UBB;UBC;PSME1;PSMB9	4
Ubiquitin Mediated Degradation of Phosphorylated Cdc25A Homo sapiens R-HSA-69601	1952-04-01	0.00549947	0.0209361	0	0	6.09634	31.7199	UBB;UBC;PSME1;PSMB9	4
EGFR downregulation Homo sapiens R-HSA-182971	2022-03-27	0.00577445	0.0217674	0	0	9.12176	47.0164	CDC42;UBB;UBC	4
Integrin alphaIIb beta3 signaling Homo sapiens R-HSA-354192	2022-03-27	0.00577445	0.0217674	0	0	9.12176	47.0164	RAP1B;CSK;TLN1	4
PTK6 Regulates RTKs and Their Effectors AKT1 and DOK1 Homo sapiens R-HSA-8849469	2022-02-09	0.00627325	0.022923	0	0	20.7907	105.439	UBB;UBC	4
RHO GTPases Activate Rhotekin and Rhophilins Homo sapiens R-HSA-5666185	2022-02-09	0.00627325	0.022923	0	0	20.7907	105.439	RHOC;RHOA	4
Inactivation of Cdc42 and Rac Homo sapiens R-HSA-428543	2022-02-09	0.00627325	0.022923	0	0	20.7907	105.439	CDC42;RAC1	4
SCF-beta-TrCP mediated degradation of Emi1 Homo sapiens R-HSA-174113	1954-04-01	0.00628967	0.022923	0	0	5.8519	29.6624	UBB;UBC;PSME1;PSMB9	4
Stabilization of p53 Homo sapiens R-HSA-69541	1954-04-01	0.00628967	0.022923	0	0	5.8519	29.6624	UBB;UBC;PSME1;PSMB9	4
AUF1 (hnRNP D0) binds and destabilizes mRNA Homo sapiens R-HSA-450408	1954-04-01	0.00628967	0.022923	0	0	5.8519	29.6624	UBB;UBC;PSME1;PSMB9	4
Degradation of AXIN Homo sapiens R-HSA-4641257	1954-04-01	0.00628967	0.022923	0	0	5.8519	29.6624	UBB;UBC;PSME1;PSMB9	4
Hh mutants that don't undergo autocatalytic processing are degraded by ERAD Homo sapiens R-HSA-5362768	1955-04-01	0.00671158	0.0242654	0	0	5.73686	28.7068	UBB;UBC;PSME1;PSMB9	4
Cellular Senescence Homo sapiens R-HSA-2559583	7/161	0.00672111	0.0242654	0	0	3.34467	16.7317	UBB;UBC;H3F3A;HIST1H1D;HIST1H1E;MAPK1;HIST1H1C	4
Negative regulation of FGFR3 signaling Homo sapiens R-HSA-5654732	2022-03-29	0.00707061	0.025408	0	0	8.41923	41.6904	UBB;UBC;MAPK1	4
Degradation of DVL Homo sapiens R-HSA-4641258	1956-04-01	0.00715182	0.0254618	0	0	5.62625	27.7959	UBB;UBC;PSME1;PSMB9	4
Chemokine receptors bind chemokines Homo sapiens R-HSA-380108	1956-04-01	0.00715182	0.0254618	0	0	5.62625	27.7959	CX3CR1;CCL5;CCL4;CXCR4	4
GAB1 signalosome Homo sapiens R-HSA-180292	6/125	0.00743299	0.02622	0	0	3.70277	18.1503	PRR5;PIP4K2A;MAPK1;CSK;FYN;PPP2R5C	4
PI3K/AKT activation Homo sapiens R-HSA-198203	6/125	0.00743299	0.02622	0	0	3.70277	18.1503	PRR5;PIP4K2A;MAPK1;FYN;PPP2R5C;RHOA	4
Hh mutants abrogate ligand secretion Homo sapiens R-HSA-5387390	1957-04-01	0.00761071	0.0263265	0	0	5.51981	26.9268	UBB;UBC;PSME1;PSMB9	4
Nef mediated downregulation of MHC class I complex cell surface expression Homo sapiens R-HSA-164940	2022-02-10	0.00777128	0.0263265	0	0	18.191	88.3593	HLA-A;B2M	4
ATF6-alpha activates chaperone genes Homo sapiens R-HSA-381183	2022-02-10	0.00777128	0.0263265	0	0	18.191	88.3593	HSPA5;CALR	4
IRAK2 mediated activation of TAK1 complex upon TLR7/8 or 9 stimulation Homo sapiens R-HSA-975163	2022-02-10	0.00777128	0.0263265	0	0	18.191	88.3593	UBB;UBC	4
IRAK2 mediated activation of TAK1 complex Homo sapiens R-HSA-937042	2022-02-10	0.00777128	0.0263265	0	0	18.191	88.3593	UBB;UBC	4
Diseases of carbohydrate metabolism Homo sapiens R-HSA-5663084	2022-02-10	0.00777128	0.0263265	0	0	18.191	88.3593	UBB;UBC	4
Myoclonic epilepsy of Lafora Homo sapiens R-HSA-3785653	2022-02-10	0.00777128	0.0263265	0	0	18.191	88.3593	UBB;UBC	4
Glycogen storage diseases Homo sapiens R-HSA-3229121	2022-02-10	0.00777128	0.0263265	0	0	18.191	88.3593	UBB;UBC	4
GP1b-IX-V activation signalling Homo sapiens R-HSA-430116	2022-02-10	0.00777128	0.0263265	0	0	18.191	88.3593	FLNA;YWHAZ	4
NIK-->noncanonical NF-kB signaling Homo sapiens R-HSA-5676590	1958-04-01	0.00808856	0.027162	0	0	5.41732	26.0969	UBB;UBC;PSME1;PSMB9	4
CDT1 association with the CDC6:ORC:origin complex Homo sapiens R-HSA-68827	1958-04-01	0.00808856	0.027162	0	0	5.41732	26.0969	UBB;UBC;PSME1;PSMB9	4
Negative regulation of FGFR4 signaling Homo sapiens R-HSA-5654733	2022-03-31	0.00852578	0.0280952	0	0	7.81706	37.2457	UBB;UBC;MAPK1	4
Degradation of GLI1 by the proteasome Homo sapiens R-HSA-5610780	1959-04-01	0.00858567	0.0280952	0	0	5.31855	25.3039	UBB;UBC;PSME1;PSMB9	4
GLI3 is processed to GLI3R by the proteasome Homo sapiens R-HSA-5610785	1959-04-01	0.00858567	0.0280952	0	0	5.31855	25.3039	UBB;UBC;PSME1;PSMB9	4
Degradation of GLI2 by the proteasome Homo sapiens R-HSA-5610783	1959-04-01	0.00858567	0.0280952	0	0	5.31855	25.3039	UBB;UBC;PSME1;PSMB9	4
The role of GTSE1 in G2/M progression after G2 checkpoint Homo sapiens R-HSA-8852276	1959-04-01	0.00858567	0.0280952	0	0	5.31855	25.3039	UBB;UBC;PSME1;PSMB9	4
SCF(Skp2)-mediated degradation of p27/p21 Homo sapiens R-HSA-187577	1959-04-01	0.00858567	0.0280952	0	0	5.31855	25.3039	UBB;UBC;PSME1;PSMB9	4
MAP kinase activation in TLR cascade Homo sapiens R-HSA-450294	1960-04-01	0.00910235	0.0296598	0	0	5.22331	24.5455	UBB;UBC;MAPK1;MAP3K8	4
Cell-Cell communication Homo sapiens R-HSA-1500931	6/131	0.00926088	0.029667	0	0	3.52396	16.499	FLNA;FYN;PTPN6;ACTN4;IQGAP1;RAC1	4
Signaling by NOTCH2 Homo sapiens R-HSA-1980145	1932-03-01	0.00931427	0.029667	0	0	7.54713	35.2919	UBB;UBC;GZMB	4
Oncogene Induced Senescence Homo sapiens R-HSA-2559585	1932-03-01	0.00931427	0.029667	0	0	7.54713	35.2919	UBB;UBC;MAPK1	4
Negative regulation of FGFR1 signaling Homo sapiens R-HSA-5654726	1932-03-01	0.00931427	0.029667	0	0	7.54713	35.2919	UBB;UBC;MAPK1	4
Thrombin signalling through proteinase activated receptors (PARs) Homo sapiens R-HSA-456926	1932-03-01	0.00931427	0.029667	0	0	7.54713	35.2919	GNG2;F2R;MAPK1	4
Membrane binding and targetting of GAG proteins Homo sapiens R-HSA-174490	2022-02-11	0.00941319	0.029667	0	0	16.1689	75.4384	UBB;UBC	4
Synthesis And Processing Of GAG, GAGPOL Polyproteins Homo sapiens R-HSA-174495	2022-02-11	0.00941319	0.029667	0	0	16.1689	75.4384	UBB;UBC	4
CLEC7A (Dectin-1) induces NFAT activation Homo sapiens R-HSA-5607763	2022-02-11	0.00941319	0.029667	0	0	16.1689	75.4384	NFATC2;CALM1	4
Dectin-1 mediated noncanonical NF-kB signaling Homo sapiens R-HSA-5607761	1961-04-01	0.00963889	0.0302543	0	0	5.13142	23.8198	UBB;UBC;PSME1;PSMB9	4
TNFR2 non-canonical NF-kB pathway Homo sapiens R-HSA-5668541	1995-05-01	0.00976806	0.0305351	0	0	4.07069	18.8417	UBB;UBC;PSME1;TNFRSF1B;PSMB9	4
Autodegradation of Cdh1 by Cdh1:APC/C Homo sapiens R-HSA-174084	1962-04-01	0.0101956	0.0317425	0	0	5.04269	23.1248	UBB;UBC;PSME1;PSMB9	4
p53-Dependent G1/S DNA damage checkpoint Homo sapiens R-HSA-69580	1963-04-01	0.0107726	0.0331367	0	0	4.95697	22.4587	UBB;UBC;PSME1;PSMB9	4
p53-Dependent G1 DNA Damage Response Homo sapiens R-HSA-69563	1963-04-01	0.0107726	0.0331367	0	0	4.95697	22.4587	UBB;UBC;PSME1;PSMB9	4
Asymmetric localization of PCP proteins Homo sapiens R-HSA-4608870	1963-04-01	0.0107726	0.0331367	0	0	4.95697	22.4587	UBB;UBC;PSME1;PSMB9	4
Disease Homo sapiens R-HSA-1643685	18/725	0.0109749	0.0336139	0	0	1.89899	8.56853	PRR5;SPON2;TGFB1;APOBEC3G;CXCR4;HLA-A;PPP2R5C;PSMB9;CD8B;UBB;UBC;PSME1;FYN;CALR;RAC1;CALM1;B2M;PPIA	4
Negative regulation of FGFR2 signaling Homo sapiens R-HSA-5654727	1934-03-01	0.0110152	0.0336139	0	0	7.0595	31.8276	UBB;UBC;MAPK1	4
ATF6-alpha activates chaperones Homo sapiens R-HSA-381033	2022-02-12	0.0111948	0.0338929	0	0	14.5513	65.3688	HSPA5;CALR	4
Reduction of cytosolic Ca++ levels Homo sapiens R-HSA-418359	2022-02-12	0.0111948	0.0338929	0	0	14.5513	65.3688	ATP2B4;CALM1	4
Hedgehog ligand biogenesis Homo sapiens R-HSA-5358346	1964-04-01	0.0113704	0.0342896	0	0	4.8741	21.8201	UBB;UBC;PSME1;PSMB9	4
Hedgehog 'off' state Homo sapiens R-HSA-5610787	1999-05-01	0.0115433	0.0346751	0	0	3.89667	17.3856	UBB;UBC;PSME1;GNAS;PSMB9	4
M Phase Homo sapiens R-HSA-68886	9/268	0.011646	0.0348473	0	0	2.56248	11.4102	SET;UBB;PRKCB;H3F3A;UBC;PSME1;MAPK1;PPP2R5C;PSMB9	4
G1/S DNA Damage Checkpoints Homo sapiens R-HSA-69615	1965-04-01	0.0119891	0.035735	0	0	4.79395	21.2073	UBB;UBC;PSME1;PSMB9	4
APC/C:Cdc20 mediated degradation of Securin Homo sapiens R-HSA-174154	1966-04-01	0.012629	0.0373527	0	0	4.71639	20.6189	UBB;UBC;PSME1;PSMB9	4
Cytosolic sensors of pathogen-associated DNA Homo sapiens R-HSA-1834949	1966-04-01	0.012629	0.0373527	0	0	4.71639	20.6189	IFI16;UBB;UBC;HMGB1	4
p75NTR recruits signalling complexes Homo sapiens R-HSA-209543	2022-02-13	0.013112	0.0381938	0	0	13.2278	57.3322	UBB;UBC	4
NF-kB is activated and signals survival Homo sapiens R-HSA-209560	2022-02-13	0.013112	0.0381938	0	0	13.2278	57.3322	UBB;UBC	4
Downregulation of ERBB2:ERBB3 signaling Homo sapiens R-HSA-1358803	2022-02-13	0.013112	0.0381938	0	0	13.2278	57.3322	UBB;UBC	4
Advanced glycosylation endproduct receptor signaling Homo sapiens R-HSA-879415	2022-02-13	0.013112	0.0381938	0	0	13.2278	57.3322	MAPK1;HMGB1	4
Regulation of RAS by GAPs Homo sapiens R-HSA-5658442	1967-04-01	0.0132903	0.0382781	0	0	4.64129	20.0537	UBB;UBC;PSME1;PSMB9	4
Assembly of the pre-replicative complex Homo sapiens R-HSA-68867	1967-04-01	0.0132903	0.0382781	0	0	4.64129	20.0537	UBB;UBC;PSME1;PSMB9	4
Signaling by PTK6 Homo sapiens R-HSA-8848021	1967-04-01	0.0132903	0.0382781	0	0	4.64129	20.0537	UBB;UBC;RAC1;RHOA	4
Platelet Aggregation (Plug Formation) Homo sapiens R-HSA-76009	1937-03-01	0.0138818	0.039798	0	0	6.43562	27.5263	RAP1B;CSK;TLN1	4
Amyloid fiber formation Homo sapiens R-HSA-977225	1968-04-01	0.0139733	0.039798	0	0	4.56854	19.5104	UBB;UBC;H3F3A;B2M	4
Cyclin E associated events during G1/S transition Homo sapiens R-HSA-69202	1968-04-01	0.0139733	0.039798	0	0	4.56854	19.5104	UBB;UBC;PSME1;PSMB9	4
Cyclin A:Cdk2-associated events at S phase entry Homo sapiens R-HSA-69656	1969-04-01	0.0146781	0.0416512	0	0	4.49803	18.988	UBB;UBC;PSME1;PSMB9	4
DNA Damage Recognition in GG-NER Homo sapiens R-HSA-5696394	1938-03-01	0.0149226	0.0421892	0	0	6.25143	26.2865	UBB;UBC;ACTB	4
Early Phase of HIV Life Cycle Homo sapiens R-HSA-162594	2022-02-14	0.0151609	0.0425501	0	0	12.1248	50.7914	CXCR4;PPIA	4
Receptor-ligand binding initiates the second proteolytic cleavage of Notch receptor Homo sapiens R-HSA-156988	2022-02-14	0.0151609	0.0425501	0	0	12.1248	50.7914	UBB;UBC	4
Switching of origins to a post-replicative state Homo sapiens R-HSA-69052	1970-04-01	0.0154051	0.0429221	0	0	4.42965	18.4852	UBB;UBC;PSME1;PSMB9	4
Orc1 removal from chromatin Homo sapiens R-HSA-68949	1970-04-01	0.0154051	0.0429221	0	0	4.42965	18.4852	UBB;UBC;PSME1;PSMB9	4
APC/C:Cdh1 mediated degradation of Cdc20 and other APC/C:Cdh1 targeted proteins in late mitosis/early G1 Homo sapiens R-HSA-174178	1971-04-01	0.0161543	0.0446859	0	0	4.36331	18.0011	UBB;UBC;PSME1;PSMB9	4
Cdc20:Phospho-APC/C mediated degradation of Cyclin A Homo sapiens R-HSA-174184	1971-04-01	0.0161543	0.0446859	0	0	4.36331	18.0011	UBB;UBC;PSME1;PSMB9	4
APC:Cdc20 mediated degradation of cell cycle proteins prior to satisfation of the cell cycle checkpoint Homo sapiens R-HSA-179419	1972-04-01	0.0169261	0.045974	0	0	4.29893	17.5349	UBB;UBC;PSME1;PSMB9	4
Removal of licensing factors from origins Homo sapiens R-HSA-69300	1972-04-01	0.0169261	0.045974	0	0	4.29893	17.5349	UBB;UBC;PSME1;PSMB9	4
Calnexin/calreticulin cycle Homo sapiens R-HSA-901042	2022-02-15	0.0173374	0.045974	0	0	11.1916	45.3807	PDIA3;CALR	4
Activation of BAD and translocation to mitochondria Homo sapiens R-HSA-111447	2022-02-15	0.0173374	0.045974	0	0	11.1916	45.3807	PPP3CC;YWHAZ	4
Regulation of innate immune responses to cytosolic DNA Homo sapiens R-HSA-3134975	2022-02-15	0.0173374	0.045974	0	0	11.1916	45.3807	UBB;UBC	4
Association of licensing factors with the pre-replicative complex Homo sapiens R-HSA-69298	2022-02-15	0.0173374	0.045974	0	0	11.1916	45.3807	UBB;UBC	4
Constitutive Signaling by NOTCH1 HD Domain Mutants Homo sapiens R-HSA-2691232	2022-02-15	0.0173374	0.045974	0	0	11.1916	45.3807	UBB;UBC	4
Signaling by NOTCH1 HD Domain Mutants in Cancer Homo sapiens R-HSA-2691230	2022-02-15	0.0173374	0.045974	0	0	11.1916	45.3807	UBB;UBC	4
NRIF signals cell death from the nucleus Homo sapiens R-HSA-205043	2022-02-15	0.0173374	0.045974	0	0	11.1916	45.3807	UBB;UBC	4
Glycogen synthesis Homo sapiens R-HSA-3322077	2022-02-15	0.0173374	0.045974	0	0	11.1916	45.3807	UBB;UBC	4
GRB2:SOS provides linkage to MAPK signaling for Integrins Homo sapiens R-HSA-354194	2022-02-15	0.0173374	0.045974	0	0	11.1916	45.3807	RAP1B;TLN1	4
p130Cas linkage to MAPK signaling for integrins Homo sapiens R-HSA-372708	2022-02-15	0.0173374	0.045974	0	0	11.1916	45.3807	RAP1B;TLN1	4
Regulation of TP53 Activity Homo sapiens R-HSA-5633007	6/151	0.0176561	0.0466583	0	0	3.03479	12.2505	PRR5;UBB;UBC;PRDM1;PPP2R5C;BRD7	4
FCERI mediated NF-kB activation Homo sapiens R-HSA-2871837	5/111	0.0181552	0.0478129	0	0	3.45343	13.8441	UBB;UBC;PSME1;UBE2V1;PSMB9	4
Muscle contraction Homo sapiens R-HSA-397014	7/196	0.0183417	0.0481392	0	0	2.72041	10.8778	MYL6;TPM3;ATP2B4;TLN1;CALM1;MYL12A;MYL12B	4
APC/C:Cdc20 mediated degradation of mitotic proteins Homo sapiens R-HSA-176409	1974-04-01	0.0185378	0.0484882	0	0	4.17568	16.6524	UBB;UBC;PSME1;PSMB9	4
Activation of APC/C and APC/C:Cdc20 mediated degradation of mitotic proteins Homo sapiens R-HSA-176814	1975-04-01	0.0193781	0.0495129	0	0	4.11666	16.2345	UBB;UBC;PSME1;PSMB9	4
Regulation of DNA replication Homo sapiens R-HSA-69304	1975-04-01	0.0193781	0.0495129	0	0	4.11666	16.2345	UBB;UBC;PSME1;PSMB9	4
Intrinsic Pathway for Apoptosis Homo sapiens R-HSA-109606	1942-03-01	0.0195166	0.0495129	0	0	5.60912	22.0802	PPP3CC;GZMB;YWHAZ	4
Deactivation of the beta-catenin transactivating complex Homo sapiens R-HSA-3769402	1942-03-01	0.0195166	0.0495129	0	0	5.60912	22.0802	UBB;UBC;YWHAZ	4
Glucagon-like Peptide-1 (GLP1) regulates insulin secretion Homo sapiens R-HSA-381676	1942-03-01	0.0195166	0.0495129	0	0	5.60912	22.0802	GNG2;GNAS;IQGAP1	4
Translesion synthesis by REV1 Homo sapiens R-HSA-110312	2022-02-16	0.0196378	0.0495129	0	0	10.3917	40.8424	UBB;UBC	4
p75NTR signals via NF-kB Homo sapiens R-HSA-193639	2022-02-16	0.0196378	0.0495129	0	0	10.3917	40.8424	UBB;UBC	4
TRAF6 mediated induction of TAK1 complex Homo sapiens R-HSA-937072	2022-02-16	0.0196378	0.0495129	0	0	10.3917	40.8424	UBB;UBC	4
Regulation of KIT signaling Homo sapiens R-HSA-1433559	2022-02-16	0.0196378	0.0495129	0	0	10.3917	40.8424	FYN;PTPN6	4
Rap1 signalling Homo sapiens R-HSA-392517	2022-02-16	0.0196378	0.0495129	0	0	10.3917	40.8424	RAP1B;YWHAZ	4
Metabolism of Angiotensinogen to Angiotensins Homo sapiens R-HSA-2022377	2022-02-16	0.0196378	0.0495129	0	0	10.3917	40.8424	CTSD;GZMH	4
TCF dependent signaling in response to WNT Homo sapiens R-HSA-201681	7/199	0.0197528	0.0496402	0	0	2.67749	10.5077	UBB;H3F3A;UBC;PSME1;PPP2R5C;YWHAZ;PSMB9	4
Senescence-Associated Secretory Phenotype (SASP) Homo sapiens R-HSA-2559582	1977-04-01	0.0211284	0.0529243	0	0	4.00346	15.4419	UBB;UBC;H3F3A;MAPK1	4
N-glycan trimming in the ER and Calnexin/Calreticulin cycle Homo sapiens R-HSA-532668	2022-02-17	0.0220582	0.0545812	0	0	9.6984	36.9904	PDIA3;CALR	4
Translesion synthesis by POLK Homo sapiens R-HSA-5655862	2022-02-17	0.0220582	0.0545812	0	0	9.6984	36.9904	UBB;UBC	4
Translesion synthesis by POLI Homo sapiens R-HSA-5656121	2022-02-17	0.0220582	0.0545812	0	0	9.6984	36.9904	UBB;UBC	4
PLC beta mediated events Homo sapiens R-HSA-112043	1944-03-01	0.0220738	0.0545812	0	0	5.33496	20.3441	MAPK1;CALM1;GNAI2	4
Glucose metabolism Homo sapiens R-HSA-70326	1979-04-01	0.0229728	0.0562614	0	0	3.89631	14.7025	UBB;UBC;CALM1;GAPDH	4
Regulation of APC/C activators between G1/S and early anaphase Homo sapiens R-HSA-176408	1979-04-01	0.0229728	0.0562614	0	0	3.89631	14.7025	UBB;UBC;PSME1;PSMB9	4
RIG-I/MDA5 mediated induction of IFN-alpha/beta pathways Homo sapiens R-HSA-168928	1979-04-01	0.0229728	0.0562614	0	0	3.89631	14.7025	UBB;IRF1;UBC;HMGB1	4
G-protein mediated events Homo sapiens R-HSA-112040	1945-03-01	0.0234177	0.0569879	0	0	5.20767	19.551	MAPK1;CALM1;GNAI2	4
NRAGE signals death through JNK Homo sapiens R-HSA-193648	1945-03-01	0.0234177	0.0569879	0	0	5.20767	19.551	VAV3;AKAP13;RAC1	4
Regulation of insulin secretion Homo sapiens R-HSA-422356	1980-04-01	0.0239305	0.0580523	0	0	3.84484	14.3513	GNG2;GNAS;IQGAP1;GNAI2	4
Cell Cycle Homo sapiens R-HSA-1640170	14/566	0.0240407	0.0581361	0	0	1.87769	7.00006	SET;PPP1R12A;PRKCB;H3F3A;PPP2R5C;YWHAZ;SYNE2;PSMB9;SYNE1;UBB;UBC;PSME1;MAPK1;CEP78	4
Oxygen-dependent proline hydroxylation of Hypoxia-inducible Factor Alpha Homo sapiens R-HSA-1234176	2022-02-18	0.0245951	0.0591051	0	0	9.09179	33.687	UBB;UBC	4
Activation of IRF3/IRF7 mediated by TBK1/IKK epsilon Homo sapiens R-HSA-936964	2022-02-18	0.0245951	0.0591051	0	0	9.09179	33.687	UBB;UBC	4
DNA Replication Pre-Initiation Homo sapiens R-HSA-69002	1982-04-01	0.0259178	0.0611167	0	0	3.74588	13.683	UBB;UBC;PSME1;PSMB9	4
M/G1 Transition Homo sapiens R-HSA-68874	1982-04-01	0.0259178	0.0611167	0	0	3.74588	13.683	UBB;UBC;PSME1;PSMB9	4
PI-3K cascade:FGFR1 Homo sapiens R-HSA-5654689	5/122	0.026068	0.0611167	0	0	3.12699	11.4043	PRR5;PIP4K2A;MAPK1;FYN;PPP2R5C	4
PI-3K cascade:FGFR3 Homo sapiens R-HSA-5654710	5/122	0.026068	0.0611167	0	0	3.12699	11.4043	PRR5;PIP4K2A;MAPK1;FYN;PPP2R5C	4
PI3K events in ERBB4 signaling Homo sapiens R-HSA-1250342	5/122	0.026068	0.0611167	0	0	3.12699	11.4043	PRR5;PIP4K2A;MAPK1;FYN;PPP2R5C	4
PIP3 activates AKT signaling Homo sapiens R-HSA-1257604	5/122	0.026068	0.0611167	0	0	3.12699	11.4043	PRR5;PIP4K2A;MAPK1;FYN;PPP2R5C	4
PI-3K cascade:FGFR4 Homo sapiens R-HSA-5654720	5/122	0.026068	0.0611167	0	0	3.12699	11.4043	PRR5;PIP4K2A;MAPK1;FYN;PPP2R5C	4
PI-3K cascade:FGFR2 Homo sapiens R-HSA-5654695	5/122	0.026068	0.0611167	0	0	3.12699	11.4043	PRR5;PIP4K2A;MAPK1;FYN;PPP2R5C	4
PI5P, PP2A and IER3 Regulate PI3K/AKT Signaling Homo sapiens R-HSA-6811558	1983-04-01	0.0269475	0.0625409	0	0	3.69827	13.3651	PIP4K2A;MAPK1;FYN;PPP2R5C	4
Regulation of TP53 Activity through Methylation Homo sapiens R-HSA-6804760	2022-02-19	0.0272447	0.0625409	0	0	8.55654	30.8283	UBB;UBC	4
Translesion Synthesis by POLH Homo sapiens R-HSA-110320	2022-02-19	0.0272447	0.0625409	0	0	8.55654	30.8283	UBB;UBC	4
Constitutive Signaling by Ligand-Responsive EGFR Cancer Variants Homo sapiens R-HSA-1236382	2022-02-19	0.0272447	0.0625409	0	0	8.55654	30.8283	UBB;UBC	4
Signaling by Ligand-Responsive EGFR Variants in Cancer Homo sapiens R-HSA-5637815	2022-02-19	0.0272447	0.0625409	0	0	8.55654	30.8283	UBB;UBC	4
Signaling by EGFR in Cancer Homo sapiens R-HSA-1643713	2022-02-19	0.0272447	0.0625409	0	0	8.55654	30.8283	UBB;UBC	4
Prostacyclin signalling through prostacyclin receptor Homo sapiens R-HSA-392851	2022-02-19	0.0272447	0.0625409	0	0	8.55654	30.8283	GNG2;GNAS	4
EPH-ephrin mediated repulsion of cells Homo sapiens R-HSA-3928665	1948-03-01	0.0277099	0.0634193	0	0	4.85975	17.4269	VAV3;FYN;RAC1	4
GPCR downstream signaling Homo sapiens R-HSA-388396	21/983	0.0287949	0.0657072	0	0	1.62552	5.76662	VAV3;PRKCH;PRKCB;GPR65;F2R;CXCR4;RHOC;IL2RG;DGKZ;RHOA;GNAI2;CDC42;AKAP13;GNG2;CCL5;IL2RB;RAC2;GNAS;RAC1;S1PR5;PTGDR	4
Hedgehog 'on' state Homo sapiens R-HSA-5632684	1985-04-01	0.0290795	0.065771	0	0	3.60659	12.7591	UBB;UBC;PSME1;PSMB9	4
APC/C-mediated degradation of cell cycle proteins Homo sapiens R-HSA-174143	1985-04-01	0.0290795	0.065771	0	0	3.60659	12.7591	UBB;UBC;PSME1;PSMB9	4
Regulation of mitotic cell cycle Homo sapiens R-HSA-453276	1985-04-01	0.0290795	0.065771	0	0	3.60659	12.7591	UBB;UBC;PSME1;PSMB9	4
Cellular responses to stress Homo sapiens R-HSA-2262752	10/367	0.0298623	0.0673434	0	0	2.06303	7.24363	UBB;HSPA5;GSTP1;H3F3A;UBC;HIST1H1D;HIST1H1E;MAPK1;CYBA;HIST1H1C	4
Unfolded Protein Response (UPR) Homo sapiens R-HSA-381119	1986-04-01	0.030182	0.0678654	0	0	3.56243	12.4703	HSPA5;CALR;TLN1;HERPUD1	4
Regulation of ornithine decarboxylase (ODC) Homo sapiens R-HSA-350562	1950-03-01	0.0307878	0.0690257	0	0	4.65248	16.1936	PSME1;OAZ1;PSMB9	4
Regulation of PLK1 Activity at G2/M Transition Homo sapiens R-HSA-2565942	1987-04-01	0.0313089	0.06999	0	0	3.51933	12.1904	PPP1R12A;UBB;UBC;CEP78	4
G2/M Transition Homo sapiens R-HSA-69275	6/173	0.0317086	0.070678	0	0	2.63204	9.08361	PPP1R12A;UBB;UBC;PSME1;CEP78;PSMB9	4
Signal transduction by L1 Homo sapiens R-HSA-445144	2022-02-21	0.0328684	0.0726316	0	0	7.65508	26.144	MAPK1;RAC1	4
NOTCH2 Activation and Transmission of Signal to the Nucleus Homo sapiens R-HSA-2979096	2022-02-21	0.0328684	0.0726316	0	0	7.65508	26.144	UBB;UBC	4
Regulation of FZD by ubiquitination Homo sapiens R-HSA-4641263	2022-02-21	0.0328684	0.0726316	0	0	7.65508	26.144	UBB;UBC	4
Mitotic G2-G2/M phases Homo sapiens R-HSA-453274	6/175	0.0332653	0.0732981	0	0	2.60062	8.85055	PPP1R12A;UBB;UBC;PSME1;CEP78;PSMB9	4
Negative regulation of the PI3K/AKT network Homo sapiens R-HSA-199418	1990-04-01	0.0348368	0.0765414	0	0	3.39604	11.4008	PIP4K2A;MAPK1;FYN;PPP2R5C	4
Pink/Parkin Mediated Mitophagy Homo sapiens R-HSA-5205685	2022-02-22	0.0358356	0.0778462	0	0	7.27196	24.207	UBB;UBC	4
Mitophagy Homo sapiens R-HSA-5205647	2022-02-22	0.0358356	0.0778462	0	0	7.27196	24.207	UBB;UBC	4
CTLA4 inhibitory signaling Homo sapiens R-HSA-389513	2022-02-22	0.0358356	0.0778462	0	0	7.27196	24.207	FYN;PPP2R5C	4
ADP signalling through P2Y purinoceptor 12 Homo sapiens R-HSA-392170	2022-02-22	0.0358356	0.0778462	0	0	7.27196	24.207	GNG2;GNAI2	4
Oxidative Stress Induced Senescence Homo sapiens R-HSA-2559580	1991-04-01	0.0360619	0.0781172	0	0	3.35683	11.1531	UBB;UBC;H3F3A;MAPK1	4
Gap-filling DNA repair synthesis and ligation in GG-NER Homo sapiens R-HSA-5696397	2022-02-23	0.0389019	0.0831587	0	0	6.92532	22.4845	UBB;UBC	4
RAF-independent MAPK1/3 activation Homo sapiens R-HSA-112409	2022-02-23	0.0389019	0.0831587	0	0	6.92532	22.4845	DUSP2;MAPK1	4
Downregulation of SMAD2/3:SMAD4 transcriptional activity Homo sapiens R-HSA-2173795	2022-02-23	0.0389019	0.0831587	0	0	6.92532	22.4845	UBB;UBC	4
APC/C:Cdc20 mediated degradation of Cyclin B Homo sapiens R-HSA-174048	2022-02-23	0.0389019	0.0831587	0	0	6.92532	22.4845	UBB;UBC	4
Signaling by Hedgehog Homo sapiens R-HSA-5358351	5/136	0.03893	0.0831587	0	0	2.79082	9.05897	UBB;UBC;PSME1;GNAS;PSMB9	4
Ion transport by P-type ATPases Homo sapiens R-HSA-936837	1955-03-01	0.0392325	0.0835727	0	0	4.20406	13.6138	ATP8A1;ATP2B4;CALM1	4
Chaperonin-mediated protein folding Homo sapiens R-HSA-390466	1995-04-01	0.0412091	0.087541	0	0	3.20863	10.2326	FBXW5;GNG2;ACTB;GNAI2	4
Growth hormone receptor signaling Homo sapiens R-HSA-982772	2022-02-24	0.0420641	0.089111	0	0	6.6102	20.9448	MAPK1;PTPN6	4
L1CAM interactions Homo sapiens R-HSA-373760	1996-04-01	0.0425577	0.0899089	0	0	3.17359	10.0187	MAPK1;MSN;RAC1;EZR	4
Synthesis of DNA Homo sapiens R-HSA-69239	1997-04-01	0.0439309	0.0925558	0	0	3.13931	9.81076	UBB;UBC;PSME1;PSMB9	4
Factors involved in megakaryocyte development and platelet production Homo sapiens R-HSA-983231	5/141	0.0443151	0.0931101	0	0	2.68753	8.37549	CDC42;CAPZB;IRF1;H3F3A;RAC1	4
Diseases of signal transduction Homo sapiens R-HSA-5663202	8/288	0.0447141	0.0936924	0	0	2.09671	6.51546	PRR5;TGFB1;UBB;UBC;PSME1;FYN;PPP2R5C;PSMB9	4
APC-Cdc20 mediated degradation of Nek2A Homo sapiens R-HSA-179409	2022-02-25	0.045319	0.094702	0	0	6.32248	19.5619	UBB;UBC	4
Neurotransmitter Receptor Binding And Downstream Transmission In The Postsynaptic Cell Homo sapiens R-HSA-112314	5/142	0.045443	0.0947037	0	0	2.66777	8.24688	GNG2;PRKCB;MAPK1;CALM1;GNAI2	4
DNA Damage/Telomere Stress Induced Senescence Homo sapiens R-HSA-2559586	1959-03-01	0.0467455	0.0971547	0	0	3.90298	11.955	HIST1H1D;HIST1H1E;HIST1H1C	4
Regulation of Hypoxia-inducible Factor (HIF) by oxygen Homo sapiens R-HSA-1234174	2022-02-26	0.0486636	0.100189	0	0	6.05873	18.3145	UBB;UBC	4
Cellular response to hypoxia Homo sapiens R-HSA-2262749	2022-02-26	0.0486636	0.100189	0	0	6.05873	18.3145	UBB;UBC	4
PTK6 Regulates RHO GTPases, RAS GTPase and MAP kinases Homo sapiens R-HSA-8849471	2022-02-26	0.0486636	0.100189	0	0	6.05873	18.3145	RAC1;RHOA	4
Translocation of GLUT4 to the plasma membrane Homo sapiens R-HSA-1445148	1960-03-01	0.0487267	0.100189	0	0	3.83431	11.5855	RAC1;CALM1;YWHAZ	4
Protein folding Homo sapiens R-HSA-391251	4/101	0.0496703	0.101857	0	0	3.00924	9.03478	FBXW5;GNG2;ACTB;GNAI2	4
CREB phosphorylation through the activation of Ras Homo sapiens R-HSA-442742	2022-02-27	0.0520947	0.105981	0	0	5.81609	17.1848	MAPK1;CALM1	4
Platelet calcium homeostasis Homo sapiens R-HSA-418360	2022-02-27	0.0520947	0.105981	0	0	5.81609	17.1848	ATP2B4;CALM1	4
Effects of PIP2 hydrolysis Homo sapiens R-HSA-114508	2022-02-27	0.0520947	0.105981	0	0	5.81609	17.1848	PRKCH;DGKZ	4
FCERI mediated Ca+2 mobilization Homo sapiens R-HSA-2871809	1962-03-01	0.0528105	0.107154	0	0	3.70395	10.8935	VAV3;NFATC2;CALM1	4
Cell Cycle, Mitotic Homo sapiens R-HSA-69278	11/462	0.0531955	0.107651	0	0	1.79445	5.26453	SET;PPP1R12A;UBB;PRKCB;H3F3A;UBC;PSME1;MAPK1;PPP2R5C;CEP78;PSMB9	4
Circadian Clock Homo sapiens R-HSA-400253	1963-03-01	0.0549124	0.110216	0	0	3.64204	10.5693	UBB;UBC;PPP1CA	4
G2/M Checkpoints Homo sapiens R-HSA-69481	5/150	0.0550808	0.110216	0	0	2.51956	7.30408	UBB;UBC;PSME1;YWHAZ;PSMB9	4
PERK regulates gene expression Homo sapiens R-HSA-381042	2022-02-28	0.0556095	0.110216	0	0	5.59211	16.1579	HSPA5;HERPUD1	4
Recognition of DNA damage by PCNA-containing replication complex Homo sapiens R-HSA-110314	2022-02-28	0.0556095	0.110216	0	0	5.59211	16.1579	UBB;UBC	4
Endosomal Sorting Complex Required For Transport (ESCRT) Homo sapiens R-HSA-917729	2022-02-28	0.0556095	0.110216	0	0	5.59211	16.1579	UBB;UBC	4
G-protein activation Homo sapiens R-HSA-202040	2022-02-28	0.0556095	0.110216	0	0	5.59211	16.1579	GNG2;GNAI2	4
Adrenaline,noradrenaline inhibits insulin secretion Homo sapiens R-HSA-400042	2022-02-28	0.0556095	0.110216	0	0	5.59211	16.1579	GNG2;GNAI2	4
Ca-dependent events Homo sapiens R-HSA-111996	2022-02-28	0.0556095	0.110216	0	0	5.59211	16.1579	MAPK1;CALM1	4
DNA Replication Homo sapiens R-HSA-69306	4/105	0.0558023	0.110314	0	0	2.88947	8.33884	UBB;UBC;PSME1;PSMB9	4
Mitotic Prophase Homo sapiens R-HSA-68875	4/107	0.0590145	0.116364	0	0	2.83307	8.01752	SET;PRKCB;H3F3A;MAPK1	4
Activation of BH3-only proteins Homo sapiens R-HSA-114452	2029-02-01	0.0592049	0.116441	0	0	5.38472	15.2213	PPP3CC;YWHAZ	4
Metabolism of proteins Homo sapiens R-HSA-392499	21/1074	0.0628158	0.122105	0	0	1.47784	4.09	PDIA3;SPON2;FBXW5;TRAPPC1;HSPA5;H3F3A;RAB27A;SRP14;ACTB;HERPUD1;GNAI2;GZMH;CHCHD2;GNG2;UBB;UBC;CALR;TLN1;B2M;CTSD;CTSC	4
Termination of translesion DNA synthesis Homo sapiens R-HSA-5656169	1930-02-01	0.0628783	0.122105	0	0	5.19215	14.3644	UBB;UBC	4
Activated NOTCH1 Transmits Signal to the Nucleus Homo sapiens R-HSA-2122948	1930-02-01	0.0628783	0.122105	0	0	5.19215	14.3644	UBB;UBC	4
Activation of Kainate Receptors upon glutamate binding Homo sapiens R-HSA-451326	1930-02-01	0.0628783	0.122105	0	0	5.19215	14.3644	GNG2;CALM1	4
Glucagon-type ligand receptors Homo sapiens R-HSA-420092	1930-02-01	0.0628783	0.122105	0	0	5.19215	14.3644	GNG2;GNAS	4
Membrane Trafficking Homo sapiens R-HSA-199991	10/420	0.0633773	0.122763	0	0	1.79143	4.94193	TRAPPC1;CYTH4;UBB;BLOC1S1;UBC;RAC1;CALM1;YWHAZ;CTSC;IGF2R	4
Integration of energy metabolism Homo sapiens R-HSA-163685	4/110	0.0640137	0.123685	0	0	2.75247	7.5656	GNG2;GNAS;IQGAP1;GNAI2	4
Abacavir metabolism Homo sapiens R-HSA-2161541	2022-01-05	0.0664182	0.127453	0	0	18.1278	49.1586	GUK1	4
Disinhibition of SNARE formation Homo sapiens R-HSA-114516	2022-01-05	0.0664182	0.127453	0	0	18.1278	49.1586	PRKCB	4
Antigen processing: Ubiquitination & Proteasome degradation Homo sapiens R-HSA-983168	7/260	0.0665135	0.127453	0	0	2.02559	5.49005	RNF213;UBB;UBC;PSME1;CBLB;UBE2V1;PSMB9	4
Regulation of TNFR1 signaling Homo sapiens R-HSA-5357905	1931-02-01	0.0666267	0.127453	0	0	5.01285	13.5781	UBB;UBC	4
G1/S Transition Homo sapiens R-HSA-69206	4/112	0.0674662	0.128738	0	0	2.70123	7.28285	UBB;UBC;PSME1;PSMB9	4
SMAD2/SMAD3:SMAD4 heterotrimer regulates transcription Homo sapiens R-HSA-2173796	1932-02-01	0.0704476	0.133763	0	0	4.84551	12.8546	UBB;UBC	4
Signal amplification Homo sapiens R-HSA-392518	1932-02-01	0.0704476	0.133763	0	0	4.84551	12.8546	GNG2;GNAI2	4
Role of LAT2/NTAL/LAB on calcium mobilization Homo sapiens R-HSA-2730905	5/162	0.0715861	0.135257	0	0	2.32555	6.13215	PRR5;PIP4K2A;MAPK1;FYN;PPP2R5C	4
Separation of Sister Chromatids Homo sapiens R-HSA-2467813	5/162	0.0715861	0.135257	0	0	2.32555	6.13215	UBB;UBC;PSME1;PPP2R5C;PSMB9	4
Glucagon signaling in metabolic regulation Homo sapiens R-HSA-163359	1933-02-01	0.0743381	0.13977	0	0	4.68897	12.1872	GNG2;GNAS	4
Detoxification of Reactive Oxygen Species Homo sapiens R-HSA-3299685	1933-02-01	0.0743381	0.13977	0	0	4.68897	12.1872	GSTP1;CYBA	4
Vesicle-mediated transport Homo sapiens R-HSA-5653656	11/492	0.0756364	0.141864	0	0	1.67991	4.33723	TRAPPC1;CYTH4;UBB;BLOC1S1;UBC;CALR;RAC1;CALM1;YWHAZ;CTSC;IGF2R	4
Class A/1 (Rhodopsin-like receptors) Homo sapiens R-HSA-373076	8/323	0.0762391	0.142647	0	0	1.86039	4.78842	CX3CR1;GPR65;CCL5;F2R;CCL4;CXCR4;S1PR5;PTGDR	4
Negative regulators of RIG-I/MDA5 signaling Homo sapiens R-HSA-936440	1934-02-01	0.0782958	0.14599	0	0	4.5422	11.5702	UBB;UBC	4
Negative feedback regulation of MAPK pathway Homo sapiens R-HSA-5674499	2022-01-06	0.0791648	0.14599	0	0	14.5015	36.779	MAPK1	4
Proton-coupled monocarboxylate transport Homo sapiens R-HSA-433692	2022-01-06	0.0791648	0.14599	0	0	14.5015	36.779	BSG	4
RSK activation Homo sapiens R-HSA-444257	2022-01-06	0.0791648	0.14599	0	0	14.5015	36.779	MAPK1	4
Scavenging by Class F Receptors Homo sapiens R-HSA-3000484	2022-01-06	0.0791648	0.14599	0	0	14.5015	36.779	CALR	4
SMAD2/3 Phosphorylation Motif Mutants in Cancer Homo sapiens R-HSA-3304356	2022-01-06	0.0791648	0.14599	0	0	14.5015	36.779	TGFB1	4
Fanconi Anemia Pathway Homo sapiens R-HSA-6783310	1935-02-01	0.0823181	0.15108	0	0	4.40434	10.9984	UBB;UBC	4
Post NMDA receptor activation events Homo sapiens R-HSA-438064	1935-02-01	0.0823181	0.15108	0	0	4.40434	10.9984	MAPK1;CALM1	4
GPCR ligand binding Homo sapiens R-HSA-500792	10/447	0.0872829	0.159811	0	0	1.6784	4.09294	CX3CR1;GNG2;GPR65;CCL5;F2R;CCL4;GNAS;CXCR4;S1PR5;PTGDR	4
Mitotic Anaphase Homo sapiens R-HSA-68882	5/173	0.0888438	0.162282	0	0	2.17206	5.2583	UBB;UBC;PSME1;PPP2R5C;PSMB9	4
S Phase Homo sapiens R-HSA-69242	4/124	0.0901349	0.164222	0	0	2.42962	5.84674	UBB;UBC;PSME1;PSMB9	4
Mitotic Metaphase and Anaphase Homo sapiens R-HSA-2555396	5/174	0.0905113	0.164222	0	0	2.1591	5.18677	UBB;UBC;PSME1;PPP2R5C;PSMB9	4
Translesion synthesis by Y family DNA polymerases bypasses lesions on DNA template Homo sapiens R-HSA-110313	1937-02-01	0.0905465	0.164222	0	0	4.15224	9.97323	UBB;UBC	4
Nef Mediated CD8 Down-regulation Homo sapiens R-HSA-182218	2022-01-07	0.0917379	0.164444	0	0	12.0839	28.8664	CD8B	4
Loss of Function of TGFBR1 in Cancer Homo sapiens R-HSA-3656534	2022-01-07	0.0917379	0.164444	0	0	12.0839	28.8664	TGFB1	4
TGFBR1 KD Mutants in Cancer Homo sapiens R-HSA-3656532	2022-01-07	0.0917379	0.164444	0	0	12.0839	28.8664	TGFB1	4
Loss of Function of SMAD2/3 in Cancer Homo sapiens R-HSA-3304349	2022-01-07	0.0917379	0.164444	0	0	12.0839	28.8664	TGFB1	4
SMAD2/3 MH2 Domain Mutants in Cancer Homo sapiens R-HSA-3315487	2022-01-07	0.0917379	0.164444	0	0	12.0839	28.8664	TGFB1	4
Extracellular matrix organization Homo sapiens R-HSA-1474244	7/283	0.0939816	0.168074	0	0	1.8546	4.38548	TGFB1;ITGA4;BSG;ITGB2;PECAM1;ITGAL;CTSD	4
G1 Phase Homo sapiens R-HSA-69236	1938-02-01	0.0947478	0.16866	0	0	4.0367	9.51262	UBB;UBC	4
Cyclin D associated events in G1 Homo sapiens R-HSA-69231	1938-02-01	0.0947478	0.16866	0	0	4.0367	9.51262	UBB;UBC	4
Regulation of HSF1-mediated heat shock response Homo sapiens R-HSA-3371453	1980-03-01	0.0963525	0.17112	0	0	2.8355	6.63433	UBB;HSPA5;MAPK1	4
Dual Incision in GG-NER Homo sapiens R-HSA-5696400	1939-02-01	0.0990041	0.173991	0	0	3.9274	9.08247	UBB;UBC	4
GABA B receptor activation Homo sapiens R-HSA-977444	1939-02-01	0.0990041	0.173991	0	0	3.9274	9.08247	GNG2;GNAI2	4
Activation of GABAB receptors Homo sapiens R-HSA-991365	1939-02-01	0.0990041	0.173991	0	0	3.9274	9.08247	GNG2;GNAI2	4
Activation of NMDA receptor upon glutamate binding and postsynaptic events Homo sapiens R-HSA-442755	1939-02-01	0.0990041	0.173991	0	0	3.9274	9.08247	MAPK1;CALM1	4
Peptide hormone metabolism Homo sapiens R-HSA-2980736	1981-03-01	0.0991002	0.173991	0	0	2.799	6.47024	RAB27A;CTSD;GZMH	4
Global Genome Nucleotide Excision Repair (GG-NER) Homo sapiens R-HSA-5696399	1982-03-01	0.101879	0.178463	0	0	2.76343	6.31159	UBB;UBC;ACTB	4
Insulin-like Growth Factor-2 mRNA Binding Proteins (IGF2BPs/IMPs/VICKZs) bind RNA Homo sapiens R-HSA-428359	2022-01-08	0.10414	0.180369	0	0	10.3571	23.4281	ACTB	4
HuR (ELAVL1) binds and stabilizes mRNA Homo sapiens R-HSA-450520	2022-01-08	0.10414	0.180369	0	0	10.3571	23.4281	SET	4
Axonal growth inhibition (RHOA activation) Homo sapiens R-HSA-193634	2022-01-08	0.10414	0.180369	0	0	10.3571	23.4281	RHOA	4
Signaling by TGF-beta Receptor Complex in Cancer Homo sapiens R-HSA-3304351	2022-01-08	0.10414	0.180369	0	0	10.3571	23.4281	TGFB1	4
Cross-presentation of particulate exogenous antigens (phagosomes) Homo sapiens R-HSA-1236973	2022-01-08	0.10414	0.180369	0	0	10.3571	23.4281	CYBA	4
Cell Cycle Checkpoints Homo sapiens R-HSA-69620	5/182	0.104427	0.18046	0	0	2.06067	4.6556	UBB;UBC;PSME1;YWHAZ;PSMB9	4
Transcriptional Regulation by TP53 Homo sapiens R-HSA-3700989	8/348	0.105306	0.18157	0	0	1.72138	3.87462	PRR5;PRELID1;UBB;UBC;PRDM1;PPP2R5C;BRD7;YWHAZ	4
Metabolism of polyamines Homo sapiens R-HSA-351202	1984-03-01	0.10753	0.18441	0	0	2.69492	6.00965	PSME1;OAZ1;PSMB9	4
Condensation of Prophase Chromosomes Homo sapiens R-HSA-2299718	1941-02-01	0.107673	0.18441	0	0	3.72561	8.30312	SET;H3F3A	4
TNF signaling Homo sapiens R-HSA-75893	1941-02-01	0.107673	0.18441	0	0	3.72561	8.30312	UBB;UBC	4
Meiosis Homo sapiens R-HSA-1500620	1985-03-01	0.1104	0.188661	0	0	2.66192	5.86595	H3F3A;SYNE2;SYNE1	4
G alpha (i) signalling events Homo sapiens R-HSA-418594	6/240	0.111597	0.190284	0	0	1.87199	4.10501	GNG2;CCL5;GNAS;CXCR4;S1PR5;GNAI2	4
Cooperation of PDCL (PhLP1) and TRiC/CCT in G-protein beta folding Homo sapiens R-HSA-6814122	1942-02-01	0.11208	0.190686	0	0	3.63229	7.9494	GNG2;GNAI2	4
Mitotic G1-G1/S phases Homo sapiens R-HSA-453279	4/136	0.115964	0.194815	0	0	2.20739	4.75576	UBB;UBC;PSME1;PSMB9	4
Integration of provirus Homo sapiens R-HSA-162592	2022-01-09	0.116373	0.194815	0	0	9.06204	19.492	PPIA	4
MAPK1 (ERK2) activation Homo sapiens R-HSA-112411	2022-01-09	0.116373	0.194815	0	0	9.06204	19.492	MAPK1	4
Role of Abl in Robo-Slit signaling Homo sapiens R-HSA-428890	2022-01-09	0.116373	0.194815	0	0	9.06204	19.492	CAP1	4
Prostanoid ligand receptors Homo sapiens R-HSA-391908	2022-01-09	0.116373	0.194815	0	0	9.06204	19.492	PTGDR	4
p75NTR regulates axonogenesis Homo sapiens R-HSA-193697	2022-01-09	0.116373	0.194815	0	0	9.06204	19.492	RHOA	4
Formation of Incision Complex in GG-NER Homo sapiens R-HSA-5696395	1943-02-01	0.116534	0.194815	0	0	3.54352	7.61703	UBB;UBC	4
Vasopressin regulates renal water homeostasis via Aquaporins Homo sapiens R-HSA-432040	1943-02-01	0.116534	0.194815	0	0	3.54352	7.61703	GNG2;GNAS	4
Transcriptional activity of SMAD2/SMAD3:SMAD4 heterotrimer Homo sapiens R-HSA-2173793	1944-02-01	0.121033	0.201848	0	0	3.45897	7.30429	UBB;UBC	4
G alpha (q) signalling events Homo sapiens R-HSA-416476	5/191	0.121266	0.201848	0	0	1.96006	4.13527	PRKCH;GNG2;GPR65;F2R;DGKZ	4
Peptide ligand-binding receptors Homo sapiens R-HSA-375276	5/193	0.125172	0.206633	0	0	1.93901	4.0294	CX3CR1;CCL5;F2R;CCL4;CXCR4	4
Diseases of metabolism Homo sapiens R-HSA-5668914	1945-02-01	0.125573	0.206633	0	0	3.37836	7.00965	UBB;UBC	4
HIV Life Cycle Homo sapiens R-HSA-162587	4/141	0.127585	0.206633	0	0	2.12629	4.37797	UBB;UBC;CXCR4;PPIA	4
Abacavir transport and metabolism Homo sapiens R-HSA-2161522	2022-01-10	0.12844	0.206633	0	0	8.05474	16.5307	GUK1	4
Activation of Ca-permeable Kainate Receptor Homo sapiens R-HSA-451308	2022-01-10	0.12844	0.206633	0	0	8.05474	16.5307	CALM1	4
Ionotropic activity of Kainate Receptors Homo sapiens R-HSA-451306	2022-01-10	0.12844	0.206633	0	0	8.05474	16.5307	CALM1	4
Signal attenuation Homo sapiens R-HSA-74749	2022-01-10	0.12844	0.206633	0	0	8.05474	16.5307	MAPK1	4
FGFR2b ligand binding and activation Homo sapiens R-HSA-190377	2022-01-10	0.12844	0.206633	0	0	8.05474	16.5307	FGFBP2	4
Activation of the AP-1 family of transcription factors Homo sapiens R-HSA-450341	2022-01-10	0.12844	0.206633	0	0	8.05474	16.5307	MAPK1	4
IRAK1 recruits IKK complex Homo sapiens R-HSA-937039	2022-01-10	0.12844	0.206633	0	0	8.05474	16.5307	UBE2V1	4
IRAK1 recruits IKK complex upon TLR7/8 or 9 stimulation Homo sapiens R-HSA-975144	2022-01-10	0.12844	0.206633	0	0	8.05474	16.5307	UBE2V1	4
Netrin mediated repulsion signals Homo sapiens R-HSA-418886	2022-01-10	0.12844	0.206633	0	0	8.05474	16.5307	FYN	4
Dectin-2 family Homo sapiens R-HSA-5621480	2022-01-10	0.12844	0.206633	0	0	8.05474	16.5307	FYN	4
Folding of actin by CCT/TriC Homo sapiens R-HSA-390450	2022-01-10	0.12844	0.206633	0	0	8.05474	16.5307	ACTB	4
eNOS activation Homo sapiens R-HSA-203615	2022-01-10	0.12844	0.206633	0	0	8.05474	16.5307	CALM1	4
Tetrahydrobiopterin (BH4) synthesis, recycling, salvage and regulation Homo sapiens R-HSA-1474151	2022-01-10	0.12844	0.206633	0	0	8.05474	16.5307	CALM1	4
G alpha (s) signalling events Homo sapiens R-HSA-418555	4/142	0.129966	0.208516	0	0	2.11077	4.307	GNG2;GNAS;PTGDR;GNAI2	4
DNA Damage Bypass Homo sapiens R-HSA-73893	1946-02-01	0.130153	0.208516	0	0	3.30141	6.73172	UBB;UBC	4
NOTCH1 Intracellular Domain Regulates Transcription Homo sapiens R-HSA-2122947	1947-02-01	0.134772	0.215467	0	0	3.22788	6.46923	UBB;UBC	4
Death Receptor Signalling Homo sapiens R-HSA-73887	1948-02-01	0.139427	0.220703	0	0	3.15755	6.22106	UBB;UBC	4
Uptake and function of anthrax toxins Homo sapiens R-HSA-5210891	2022-01-11	0.140343	0.220703	0	0	7.2489	14.2344	CALM1	4
DSCAM interactions Homo sapiens R-HSA-376172	2022-01-11	0.140343	0.220703	0	0	7.2489	14.2344	RAC1	4
TRAF6 mediated IRF7 activation in TLR7/8 or 9 signaling Homo sapiens R-HSA-975110	2022-01-11	0.140343	0.220703	0	0	7.2489	14.2344	UBE2V1	4
Interleukin-7 signaling Homo sapiens R-HSA-1266695	2022-01-11	0.140343	0.220703	0	0	7.2489	14.2344	IL2RG	4
Sodium/Calcium exchangers Homo sapiens R-HSA-425561	2022-01-11	0.140343	0.220703	0	0	7.2489	14.2344	CALM1	4
Response to metal ions Homo sapiens R-HSA-5660526	2022-01-11	0.140343	0.220703	0	0	7.2489	14.2344	MT2A	4
Metallothioneins bind metals Homo sapiens R-HSA-5661231	2022-01-11	0.140343	0.220703	0	0	7.2489	14.2344	MT2A	4
Cellular response to heat stress Homo sapiens R-HSA-3371556	1996-03-01	0.14379	0.225662	0	0	2.34576	4.54938	UBB;HSPA5;MAPK1	4
Cross-presentation of soluble exogenous antigens (endosomes) Homo sapiens R-HSA-1236978	1949-02-01	0.144116	0.225713	0	0	3.09021	5.98616	PSME1;PSMB9	4
Ion channel transport Homo sapiens R-HSA-983712	5/203	0.145544	0.227487	0	0	1.84014	3.54645	ATP8A1;UBB;UBC;ATP2B4;CALM1	4
Chondroitin sulfate/dermatan sulfate metabolism Homo sapiens R-HSA-1793185	1950-02-01	0.148838	0.232163	0	0	3.02568	5.7636	CHST12;IDS	4
Chk1/Chk2(Cds1) mediated inactivation of Cyclin B:Cdk1 complex Homo sapiens R-HSA-75035	2022-01-12	0.152084	0.235791	0	0	6.58957	12.4103	YWHAZ	4
NOTCH2 intracellular domain regulates transcription Homo sapiens R-HSA-2197563	2022-01-12	0.152084	0.235791	0	0	6.58957	12.4103	GZMB	4
ERKs are inactivated Homo sapiens R-HSA-202670	2022-01-12	0.152084	0.235791	0	0	6.58957	12.4103	MAPK1	4
Aquaporin-mediated transport Homo sapiens R-HSA-445717	1951-02-01	0.153591	0.237171	0	0	2.96378	5.55253	GNG2;GNAS	4
Ion homeostasis Homo sapiens R-HSA-5578775	1951-02-01	0.153591	0.237171	0	0	2.96378	5.55253	ATP2B4;CALM1	4
Stimuli-sensing channels Homo sapiens R-HSA-2672351	3/100	0.156673	0.241446	0	0	2.24857	4.16793	UBB;UBC;CALM1	4
Transmission across Chemical Synapses Homo sapiens R-HSA-112315	5/211	0.162799	0.248732	0	0	1.76795	3.20926	GNG2;PRKCB;MAPK1;CALM1;GNAI2	4
Formation of TC-NER Pre-Incision Complex Homo sapiens R-HSA-6781823	1953-02-01	0.163183	0.248732	0	0	2.84726	5.16176	UBB;UBC	4
IRF3-mediated induction of type I IFN Homo sapiens R-HSA-3270619	2022-01-13	0.163665	0.248732	0	0	6.04013	10.9323	IFI16	4
DEx/H-box helicases activate type I IFN and inflammatory cytokines production Homo sapiens R-HSA-3134963	2022-01-13	0.163665	0.248732	0	0	6.04013	10.9323	HMGB1	4
Signal regulatory protein (SIRP) family interactions Homo sapiens R-HSA-391160	2022-01-13	0.163665	0.248732	0	0	6.04013	10.9323	PTPN6	4
Platelet Adhesion to exposed collagen Homo sapiens R-HSA-75892	2022-01-13	0.163665	0.248732	0	0	6.04013	10.9323	FYN	4
Signaling by Activin Homo sapiens R-HSA-1502540	2022-01-13	0.163665	0.248732	0	0	6.04013	10.9323	DRAP1	4
Golgi Associated Vesicle Biogenesis Homo sapiens R-HSA-432722	1954-02-01	0.168018	0.254844	0	0	2.79236	4.98069	BLOC1S1;IGF2R	4
IRE1alpha activates chaperones Homo sapiens R-HSA-381070	1955-02-01	0.172878	0.257443	0	0	2.73954	4.80835	HSPA5;TLN1	4
GABA receptor activation Homo sapiens R-HSA-977443	1955-02-01	0.172878	0.257443	0	0	2.73954	4.80835	GNG2;GNAI2	4
CS/DS degradation Homo sapiens R-HSA-2024101	2022-01-14	0.175088	0.257443	0	0	5.57523	9.71464	IDS	4
Regulation of IFNG signaling Homo sapiens R-HSA-877312	2022-01-14	0.175088	0.257443	0	0	5.57523	9.71464	PTPN6	4
AMER1 mutants destabilize the destruction complex Homo sapiens R-HSA-4839748	2022-01-14	0.175088	0.257443	0	0	5.57523	9.71464	PPP2R5C	4
Truncations of AMER1 destabilize the destruction complex Homo sapiens R-HSA-5467348	2022-01-14	0.175088	0.257443	0	0	5.57523	9.71464	PPP2R5C	4
truncated APC mutants destabilize the destruction complex Homo sapiens R-HSA-4839744	2022-01-14	0.175088	0.257443	0	0	5.57523	9.71464	PPP2R5C	4
AXIN missense mutants destabilize the destruction complex Homo sapiens R-HSA-5467340	2022-01-14	0.175088	0.257443	0	0	5.57523	9.71464	PPP2R5C	4
AXIN mutants destabilize the destruction complex, activating WNT signaling Homo sapiens R-HSA-4839735	2022-01-14	0.175088	0.257443	0	0	5.57523	9.71464	PPP2R5C	4
APC truncation mutants have impaired AXIN binding Homo sapiens R-HSA-5467337	2022-01-14	0.175088	0.257443	0	0	5.57523	9.71464	PPP2R5C	4
Golgi Cisternae Pericentriolar Stack Reorganization Homo sapiens R-HSA-162658	2022-01-14	0.175088	0.257443	0	0	5.57523	9.71464	MAPK1	4
Bile salt and organic anion SLC transporters Homo sapiens R-HSA-425471	2022-01-14	0.175088	0.257443	0	0	5.57523	9.71464	BSG	4
Activation of Rac Homo sapiens R-HSA-428540	2022-01-14	0.175088	0.257443	0	0	5.57523	9.71464	RAC1	4
Inhibition of adenylate cyclase pathway Homo sapiens R-HSA-997269	2022-01-14	0.175088	0.257443	0	0	5.57523	9.71464	GNAI2	4
Adenylate cyclase inhibitory pathway Homo sapiens R-HSA-170670	2022-01-14	0.175088	0.257443	0	0	5.57523	9.71464	GNAI2	4
Lysosphingolipid and LPA receptors Homo sapiens R-HSA-419408	2022-01-14	0.175088	0.257443	0	0	5.57523	9.71464	S1PR5	4
Meiotic synapsis Homo sapiens R-HSA-1221632	1957-02-01	0.182664	0.264406	0	0	2.63965	4.48768	SYNE2;SYNE1	4
Constitutive Signaling by NOTCH1 HD+PEST Domain Mutants Homo sapiens R-HSA-2894862	1957-02-01	0.182664	0.264406	0	0	2.63965	4.48768	UBB;UBC	4
Signaling by NOTCH1 in Cancer Homo sapiens R-HSA-2644603	1957-02-01	0.182664	0.264406	0	0	2.63965	4.48768	UBB;UBC	4
Signaling by NOTCH1 PEST Domain Mutants in Cancer Homo sapiens R-HSA-2644602	1957-02-01	0.182664	0.264406	0	0	2.63965	4.48768	UBB;UBC	4
Constitutive Signaling by NOTCH1 PEST Domain Mutants Homo sapiens R-HSA-2644606	1957-02-01	0.182664	0.264406	0	0	2.63965	4.48768	UBB;UBC	4
Signaling by NOTCH1 HD+PEST Domain Mutants in Cancer Homo sapiens R-HSA-2894858	1957-02-01	0.182664	0.264406	0	0	2.63965	4.48768	UBB;UBC	4
Nucleotide Excision Repair Homo sapiens R-HSA-5696398	3/108	0.183432	0.264406	0	0	2.0764	3.5214	UBB;UBC;ACTB	4
Depolymerisation of the Nuclear Lamina Homo sapiens R-HSA-4419969	2022-01-15	0.186356	0.264406	0	0	5.17673	8.69741	PRKCB	4
WNT5A-dependent internalization of FZD4 Homo sapiens R-HSA-5099900	2022-01-15	0.186356	0.264406	0	0	5.17673	8.69741	PRKCB	4
Glycogen breakdown (glycogenolysis) Homo sapiens R-HSA-70221	2022-01-15	0.186356	0.264406	0	0	5.17673	8.69741	CALM1	4
S33 mutants of beta-catenin aren't phosphorylated Homo sapiens R-HSA-5358747	2022-01-15	0.186356	0.264406	0	0	5.17673	8.69741	PPP2R5C	4
S45 mutants of beta-catenin aren't phosphorylated Homo sapiens R-HSA-5358751	2022-01-15	0.186356	0.264406	0	0	5.17673	8.69741	PPP2R5C	4
phosphorylation site mutants of CTNNB1 are not targeted to the proteasome by the destruction complex Homo sapiens R-HSA-4839743	2022-01-15	0.186356	0.264406	0	0	5.17673	8.69741	PPP2R5C	4
T41 mutants of beta-catenin aren't phosphorylated Homo sapiens R-HSA-5358752	2022-01-15	0.186356	0.264406	0	0	5.17673	8.69741	PPP2R5C	4
S37 mutants of beta-catenin aren't phosphorylated Homo sapiens R-HSA-5358749	2022-01-15	0.186356	0.264406	0	0	5.17673	8.69741	PPP2R5C	4
Misspliced GSK3beta mutants stabilize beta-catenin Homo sapiens R-HSA-5339716	2022-01-15	0.186356	0.264406	0	0	5.17673	8.69741	PPP2R5C	4
ERBB2 Regulates Cell Motility Homo sapiens R-HSA-6785631	2022-01-15	0.186356	0.264406	0	0	5.17673	8.69741	RHOA	4
CREB phosphorylation through the activation of CaMKII Homo sapiens R-HSA-442729	2022-01-15	0.186356	0.264406	0	0	5.17673	8.69741	CALM1	4
Eicosanoid ligand-binding receptors Homo sapiens R-HSA-391903	2022-01-15	0.186356	0.264406	0	0	5.17673	8.69741	PTGDR	4
B-WICH complex positively regulates rRNA expression Homo sapiens R-HSA-5250924	1958-02-01	0.187588	0.265175	0	0	2.59238	4.33837	H3F3A;ACTB	4
Recruitment and ATM-mediated phosphorylation of repair and signaling proteins at DNA double strand breaks Homo sapiens R-HSA-5693565	1958-02-01	0.187588	0.265175	0	0	2.59238	4.33837	UBB;UBC	4
Metabolism of carbohydrates Homo sapiens R-HSA-71387	6/282	0.18934	0.26716	0	0	1.5837	2.63561	UBB;CHST12;UBC;IDS;CALM1;GAPDH	4
DNA Double Strand Break Response Homo sapiens R-HSA-5693606	1959-02-01	0.19253	0.271164	0	0	2.54677	4.19582	UBB;UBC	4
STING mediated induction of host immune responses Homo sapiens R-HSA-1834941	2022-01-16	0.197471	0.276125	0	0	4.83137	7.83729	IFI16	4
Cell-extracellular matrix interactions Homo sapiens R-HSA-446353	2022-01-16	0.197471	0.276125	0	0	4.83137	7.83729	FLNA	4
CRMPs in Sema3A signaling Homo sapiens R-HSA-399956	2022-01-16	0.197471	0.276125	0	0	4.83137	7.83729	FYN	4
Role of phospholipids in phagocytosis Homo sapiens R-HSA-2029485	1960-02-01	0.197489	0.276125	0	0	2.50274	4.05962	FCGR3A;CD3G	4
Ca2+ pathway Homo sapiens R-HSA-4086398	1961-02-01	0.202463	0.282566	0	0	2.46019	3.92942	GNG2;CALM1	4
Gap-filling DNA repair synthesis and ligation in TC-NER Homo sapiens R-HSA-6782210	1962-02-01	0.207451	0.286736	0	0	2.41907	3.80485	UBB;UBC	4
Trafficking of GluR2-containing AMPA receptors Homo sapiens R-HSA-416993	2022-01-17	0.208434	0.286736	0	0	4.52918	7.10236	PRKCB	4
KSRP (KHSRP) binds and destabilizes mRNA Homo sapiens R-HSA-450604	2022-01-17	0.208434	0.286736	0	0	4.52918	7.10236	YWHAZ	4
Tristetraprolin (TTP, ZFP36) binds and destabilizes mRNA Homo sapiens R-HSA-450513	2022-01-17	0.208434	0.286736	0	0	4.52918	7.10236	ZFP36	4
Beta-catenin phosphorylation cascade Homo sapiens R-HSA-196299	2022-01-17	0.208434	0.286736	0	0	4.52918	7.10236	PPP2R5C	4
Ras activation uopn Ca2+ infux through NMDA receptor Homo sapiens R-HSA-442982	2022-01-17	0.208434	0.286736	0	0	4.52918	7.10236	CALM1	4
PKA activation in glucagon signalling Homo sapiens R-HSA-164378	2022-01-17	0.208434	0.286736	0	0	4.52918	7.10236	GNAS	4
Acyl chain remodelling of PG Homo sapiens R-HSA-1482925	2022-01-17	0.208434	0.286736	0	0	4.52918	7.10236	LPCAT1	4
Dual incision in TC-NER Homo sapiens R-HSA-6782135	1963-02-01	0.212452	0.291743	0	0	2.37929	3.6856	UBB;UBC	4
HDR through Homologous Recombination (HRR) Homo sapiens R-HSA-5685942	1964-02-01	0.217465	0.298094	0	0	2.34079	3.57138	UBB;UBC	4
Tie2 Signaling Homo sapiens R-HSA-210993	2022-01-18	0.219248	0.298939	0	0	4.26254	6.46863	DOK2	4
CD22 mediated BCR regulation Homo sapiens R-HSA-5690714	2022-01-18	0.219248	0.298939	0	0	4.26254	6.46863	PTPN6	4
Regulation of signaling by CBL Homo sapiens R-HSA-912631	2022-01-18	0.219248	0.298939	0	0	4.26254	6.46863	FYN	4
TP53 Regulates Transcription of Genes Involved in Cytochrome C Release Homo sapiens R-HSA-6803204	2022-01-19	0.229915	0.310806	0	0	4.02553	5.91772	PRELID1	4
Other semaphorin interactions Homo sapiens R-HSA-416700	2022-01-19	0.229915	0.310806	0	0	4.02553	5.91772	PTPRC	4
Scavenging by Class A Receptors Homo sapiens R-HSA-3000480	2022-01-19	0.229915	0.310806	0	0	4.02553	5.91772	CALR	4
Signaling by NODAL Homo sapiens R-HSA-1181150	2022-01-19	0.229915	0.310806	0	0	4.02553	5.91772	DRAP1	4
Neuronal System Homo sapiens R-HSA-112316	6/301	0.229972	0.310806	0	0	1.48025	2.17567	GNG2;PRKCB;MAPK1;KCNAB2;CALM1;GNAI2	4
Signaling by NOTCH Homo sapiens R-HSA-157118	3/122	0.232753	0.314012	0	0	1.83081	2.66892	UBB;UBC;GZMB	4
COPII (Coat Protein 2) Mediated Vesicle Transport Homo sapiens R-HSA-204005	1968-02-01	0.237608	0.319336	0	0	2.19848	3.1595	TRAPPC1;CTSC	4
Chondroitin sulfate biosynthesis Homo sapiens R-HSA-2022870	2022-01-20	0.240436	0.319336	0	0	3.81347	5.43533	CHST12	4
Syndecan interactions Homo sapiens R-HSA-3000170	2022-01-20	0.240436	0.319336	0	0	3.81347	5.43533	TGFB1	4
FGFR2 ligand binding and activation Homo sapiens R-HSA-190241	2022-01-20	0.240436	0.319336	0	0	3.81347	5.43533	FGFBP2	4
G beta:gamma signalling through PLC beta Homo sapiens R-HSA-418217	2022-01-20	0.240436	0.319336	0	0	3.81347	5.43533	GNG2	4
eNOS activation and regulation Homo sapiens R-HSA-203765	2022-01-20	0.240436	0.319336	0	0	3.81347	5.43533	CALM1	4
Metabolism of nitric oxide Homo sapiens R-HSA-202131	2022-01-20	0.240436	0.319336	0	0	3.81347	5.43533	CALM1	4
Hormone-sensitive lipase (HSL)-mediated triacylglycerol hydrolysis Homo sapiens R-HSA-163560	2022-01-20	0.240436	0.319336	0	0	3.81347	5.43533	PPP1CA	4
Signaling by Hippo Homo sapiens R-HSA-2028269	2022-01-20	0.240436	0.319336	0	0	3.81347	5.43533	MOB1A	4
trans-Golgi Network Vesicle Budding Homo sapiens R-HSA-199992	1970-02-01	0.247718	0.327875	0	0	2.1336	2.97736	BLOC1S1;IGF2R	4
Clathrin derived vesicle budding Homo sapiens R-HSA-421837	1970-02-01	0.247718	0.327875	0	0	2.1336	2.97736	BLOC1S1;IGF2R	4
HS-GAG degradation Homo sapiens R-HSA-2024096	2022-01-21	0.250815	0.32858	0	0	3.62261	5.01022	IDS	4
RIP-mediated NFkB activation via ZBP1 Homo sapiens R-HSA-1810476	2022-01-21	0.250815	0.32858	0	0	3.62261	5.01022	HMGB1	4
ERK/MAPK targets Homo sapiens R-HSA-198753	2022-01-21	0.250815	0.32858	0	0	3.62261	5.01022	MAPK1	4
CD209 (DC-SIGN) signaling Homo sapiens R-HSA-5621575	2022-01-21	0.250815	0.32858	0	0	3.62261	5.01022	FYN	4
Regulation of Insulin-like Growth Factor (IGF) transport and uptake by Insulin-like Growth Factor Binding Proteins (IGFBPs) Homo sapiens R-HSA-381426	2022-01-21	0.250815	0.32858	0	0	3.62261	5.01022	GZMH	4
Presynaptic function of Kainate receptors Homo sapiens R-HSA-500657	2022-01-21	0.250815	0.32858	0	0	3.62261	5.01022	GNG2	4
Late Phase of HIV Life Cycle Homo sapiens R-HSA-162599	3/128	0.254586	0.332953	0	0	1.7424	2.38381	UBB;UBC;PPIA	4
ISG15 antiviral mechanism Homo sapiens R-HSA-1169408	1972-02-01	0.257843	0.335501	0	0	2.07243	2.80898	UBB;UBC	4
Antiviral mechanism by IFN-stimulated genes Homo sapiens R-HSA-1169410	1972-02-01	0.257843	0.335501	0	0	2.07243	2.80898	UBB;UBC	4
Signaling by NOTCH1 Homo sapiens R-HSA-1980143	1972-02-01	0.257843	0.335501	0	0	2.07243	2.80898	UBB;UBC	4
Common Pathway of Fibrin Clot Formation Homo sapiens R-HSA-140875	2022-01-22	0.261052	0.339103	0	0	3.44993	4.63338	F2R	4
Positive epigenetic regulation of rRNA expression Homo sapiens R-HSA-5250913	1973-02-01	0.262908	0.340938	0	0	2.04314	2.72953	H3F3A;ACTB	4
Regulation of TP53 Activity through Acetylation Homo sapiens R-HSA-6804758	2022-01-23	0.27115	0.349856	0	0	3.29295	4.29757	BRD7	4
Thromboxane signalling through TP receptor Homo sapiens R-HSA-428930	2022-01-23	0.27115	0.349856	0	0	3.29295	4.29757	GNG2	4
Cholesterol biosynthesis Homo sapiens R-HSA-191273	2022-01-23	0.27115	0.349856	0	0	3.29295	4.29757	IDI1	4
Transcription-Coupled Nucleotide Excision Repair (TC-NER) Homo sapiens R-HSA-6781827	1976-02-01	0.278102	0.358225	0	0	1.96001	2.50836	UBB;UBC	4
TNFs bind their physiological receptors Homo sapiens R-HSA-5669034	2022-01-24	0.28111	0.35969	0	0	3.14962	3.99689	TNFRSF1B	4
TRAF6 mediated NF-kB activation Homo sapiens R-HSA-933542	2022-01-24	0.28111	0.35969	0	0	3.14962	3.99689	HMGB1	4
Nuclear Events (kinase and transcription factor activation) Homo sapiens R-HSA-198725	2022-01-24	0.28111	0.35969	0	0	3.14962	3.99689	MAPK1	4
Insulin processing Homo sapiens R-HSA-264876	2022-01-24	0.28111	0.35969	0	0	3.14962	3.99689	RAB27A	4
ATF4 activates genes Homo sapiens R-HSA-380994	2022-01-25	0.290935	0.36557	0	0	3.01823	3.72648	HERPUD1	4
Constitutive Signaling by AKT1 E17K in Cancer Homo sapiens R-HSA-5674400	2022-01-25	0.290935	0.36557	0	0	3.01823	3.72648	PRR5	4
Regulation of IFNA signaling Homo sapiens R-HSA-912694	2022-01-25	0.290935	0.36557	0	0	3.01823	3.72648	PTPN6	4
RAF activation Homo sapiens R-HSA-5673000	2022-01-25	0.290935	0.36557	0	0	3.01823	3.72648	PPP2R5C	4
ADP signalling through P2Y purinoceptor 1 Homo sapiens R-HSA-418592	2022-01-25	0.290935	0.36557	0	0	3.01823	3.72648	GNG2	4
Activation of G protein gated Potassium channels Homo sapiens R-HSA-1296041	2022-01-25	0.290935	0.36557	0	0	3.01823	3.72648	GNG2	4
Inhibition of voltage gated Ca2+ channels via Gbeta/gamma subunits Homo sapiens R-HSA-997272	2022-01-25	0.290935	0.36557	0	0	3.01823	3.72648	GNG2	4
G protein gated Potassium channels Homo sapiens R-HSA-1296059	2022-01-25	0.290935	0.36557	0	0	3.01823	3.72648	GNG2	4
Synthesis of IP3 and IP4 in the cytosol Homo sapiens R-HSA-1855204	2022-01-25	0.290935	0.36557	0	0	3.01823	3.72648	CALM1	4
Acyl chain remodelling of PC Homo sapiens R-HSA-1482788	2022-01-25	0.290935	0.36557	0	0	3.01823	3.72648	LPCAT1	4
Synthesis and interconversion of nucleotide di- and triphosphates Homo sapiens R-HSA-499943	2022-01-25	0.290935	0.36557	0	0	3.01823	3.72648	GUK1	4
Attenuation phase Homo sapiens R-HSA-3371568	2022-01-26	0.300625	0.374685	0	0	2.89735	3.4823	UBB	4
ZBP1(DAI) mediated induction of type I IFNs Homo sapiens R-HSA-1606322	2022-01-26	0.300625	0.374685	0	0	2.89735	3.4823	HMGB1	4
TAK1 activates NFkB by phosphorylation and activation of IKKs complex Homo sapiens R-HSA-445989	2022-01-26	0.300625	0.374685	0	0	2.89735	3.4823	HMGB1	4
CaM pathway Homo sapiens R-HSA-111997	2022-01-26	0.300625	0.374685	0	0	2.89735	3.4823	CALM1	4
Calmodulin induced events Homo sapiens R-HSA-111933	2022-01-26	0.300625	0.374685	0	0	2.89735	3.4823	CALM1	4
Processing of DNA double-strand break ends Homo sapiens R-HSA-5693607	1981-02-01	0.303368	0.377492	0	0	1.83549	2.18939	UBB;UBC	4
Uptake and actions of bacterial toxins Homo sapiens R-HSA-5339562	2022-01-27	0.310184	0.384109	0	0	2.78577	3.261	CALM1	4
Prefoldin mediated transfer of substrate to CCT/TriC Homo sapiens R-HSA-389957	2022-01-27	0.310184	0.384109	0	0	2.78577	3.261	ACTB	4
Pyruvate metabolism Homo sapiens R-HSA-70268	2022-01-27	0.310184	0.384109	0	0	2.78577	3.261	BSG	4
Class B/2 (Secretin family receptors) Homo sapiens R-HSA-373080	1984-02-01	0.318457	0.39372	0	0	1.76807	2.02314	GNG2;GNAS	4
Synthesis of PA Homo sapiens R-HSA-1483166	2022-01-28	0.319613	0.394514	0	0	2.68246	3.05974	LPCAT1	4
PI3K/AKT Signaling in Cancer Homo sapiens R-HSA-2219528	1986-02-01	0.328475	0.403404	0	0	1.7258	1.92132	PRR5;FYN	4
HSF1 activation Homo sapiens R-HSA-3371511	2022-01-29	0.328913	0.403404	0	0	2.58653	2.87612	UBB	4
Myogenesis Homo sapiens R-HSA-525793	2022-01-29	0.328913	0.403404	0	0	2.58653	2.87612	CDC42	4
CDO in myogenesis Homo sapiens R-HSA-375170	2022-01-29	0.328913	0.403404	0	0	2.58653	2.87612	CDC42	4
Molecules associated with elastic fibres Homo sapiens R-HSA-2129379	2022-01-30	0.338087	0.412681	0	0	2.49721	2.70811	TGFB1	4
RNA Polymerase I Promoter Opening Homo sapiens R-HSA-73728	2022-01-30	0.338087	0.412681	0	0	2.49721	2.70811	H3F3A	4
MAPK targets/ Nuclear events mediated by MAP kinases Homo sapiens R-HSA-450282	2022-01-30	0.338087	0.412681	0	0	2.49721	2.70811	MAPK1	4
Regulation of TP53 Activity through Phosphorylation Homo sapiens R-HSA-6804756	1989-02-01	0.343424	0.418532	0	0	1.66603	1.78063	UBB;UBC	4
Trafficking of AMPA receptors Homo sapiens R-HSA-399719	2022-01-31	0.347136	0.419728	0	0	2.41385	2.55395	PRKCB	4
Glutamate Binding, Activation of AMPA Receptors and Synaptic Plasticity Homo sapiens R-HSA-399721	2022-01-31	0.347136	0.419728	0	0	2.41385	2.55395	PRKCB	4
Disassembly of the destruction complex and recruitment of AXIN to the membrane Homo sapiens R-HSA-4641262	2022-01-31	0.347136	0.419728	0	0	2.41385	2.55395	PPP2R5C	4
NOD1/2 Signaling Pathway Homo sapiens R-HSA-168638	2022-01-31	0.347136	0.419728	0	0	2.41385	2.55395	UBE2V1	4
Inwardly rectifying K+ channels Homo sapiens R-HSA-1296065	2022-01-31	0.347136	0.419728	0	0	2.41385	2.55395	GNG2	4
DNA methylation Homo sapiens R-HSA-5334118	1932-01-01	0.356061	0.426497	0	0	2.33586	2.41214	H3F3A	4
Gluconeogenesis Homo sapiens R-HSA-70263	1932-01-01	0.356061	0.426497	0	0	2.33586	2.41214	GAPDH	4
Glycolysis Homo sapiens R-HSA-70171	1932-01-01	0.356061	0.426497	0	0	2.33586	2.41214	GAPDH	4
TRAF6 mediated IRF7 activation Homo sapiens R-HSA-933541	1932-01-01	0.356061	0.426497	0	0	2.33586	2.41214	IRF1	4
Cooperation of Prefoldin and TriC/CCT in actin and tubulin folding Homo sapiens R-HSA-389958	1932-01-01	0.356061	0.426497	0	0	2.33586	2.41214	ACTB	4
DAG and IP3 signaling Homo sapiens R-HSA-1489509	1932-01-01	0.356061	0.426497	0	0	2.33586	2.41214	CALM1	4
Cargo concentration in the ER Homo sapiens R-HSA-5694530	1933-01-01	0.364865	0.435685	0	0	2.26275	2.28137	CTSC	4
Inactivation, recovery and regulation of the phototransduction cascade Homo sapiens R-HSA-2514859	1933-01-01	0.364865	0.435685	0	0	2.26275	2.28137	CALM1	4
HSF1-dependent transactivation Homo sapiens R-HSA-3371571	1934-01-01	0.373549	0.439907	0	0	2.19407	2.16052	UBB	4
Activated PKN1 stimulates transcription of AR (androgen receptor) regulated genes KLK2 and KLK3 Homo sapiens R-HSA-5625886	1934-01-01	0.373549	0.439907	0	0	2.19407	2.16052	H3F3A	4
Signaling by WNT in cancer Homo sapiens R-HSA-4791275	1934-01-01	0.373549	0.439907	0	0	2.19407	2.16052	PPP2R5C	4
EGFR interacts with phospholipase C-gamma Homo sapiens R-HSA-212718	1934-01-01	0.373549	0.439907	0	0	2.19407	2.16052	CALM1	4
PLC-gamma1 signalling Homo sapiens R-HSA-167021	1934-01-01	0.373549	0.439907	0	0	2.19407	2.16052	CALM1	4
The phototransduction cascade Homo sapiens R-HSA-2514856	1934-01-01	0.373549	0.439907	0	0	2.19407	2.16052	CALM1	4
Striated Muscle Contraction Homo sapiens R-HSA-390522	1934-01-01	0.373549	0.439907	0	0	2.19407	2.16052	TPM3	4
Synthesis of PIPs at the plasma membrane Homo sapiens R-HSA-1660499	1934-01-01	0.373549	0.439907	0	0	2.19407	2.16052	PIP4K2A	4
ROS, RNS production in response to bacteria Homo sapiens R-HSA-1222556	1934-01-01	0.373549	0.439907	0	0	2.19407	2.16052	CYBA	4
Lysosome Vesicle Biogenesis Homo sapiens R-HSA-432720	1935-01-01	0.382114	0.44862	0	0	2.12943	2.04859	BLOC1S1	4
SIRT1 negatively regulates rRNA Expression Homo sapiens R-HSA-427359	1935-01-01	0.382114	0.44862	0	0	2.12943	2.04859	H3F3A	4
Potassium Channels Homo sapiens R-HSA-1296071	1999-02-01	0.392395	0.459988	0	0	1.49351	1.39716	GNG2;KCNAB2	4
Defective B3GALTL causes Peters-plus syndrome (PpS) Homo sapiens R-HSA-5083635	1937-01-01	0.398897	0.466898	0	0	2.01093	1.84815	SPON2	4
O-glycosylation of TSR domain-containing proteins Homo sapiens R-HSA-5173214	1938-01-01	0.407117	0.475073	0	0	1.95648	1.7582	SPON2	4
Glutathione conjugation Homo sapiens R-HSA-156590	1938-01-01	0.407117	0.475073	0	0	1.95648	1.7582	GSTP1	4
Collagen degradation Homo sapiens R-HSA-1442490	1939-01-01	0.415226	0.482339	0	0	1.9049	1.67428	CTSD	4
Formation of Fibrin Clot (Clotting Cascade) Homo sapiens R-HSA-140877	1939-01-01	0.415226	0.482339	0	0	1.9049	1.67428	F2R	4
Association of TriC/CCT with target proteins during biosynthesis Homo sapiens R-HSA-390471	1939-01-01	0.415226	0.482339	0	0	1.9049	1.67428	FBXW5	4
PRC2 methylates histones and DNA Homo sapiens R-HSA-212300	1940-01-01	0.423223	0.490888	0	0	1.85596	1.59586	H3F3A	4
Degradation of the extracellular matrix Homo sapiens R-HSA-1474228	2/106	0.425687	0.493001	0	0	1.39249	1.18926	BSG;CTSD	4
Elastic fibre formation Homo sapiens R-HSA-1566948	1941-01-01	0.431112	0.497786	0	0	1.80947	1.52246	TGFB1	4
Host Interactions with Influenza Factors Homo sapiens R-HSA-168253	1941-01-01	0.431112	0.497786	0	0	1.80947	1.52246	TGFB1	4
Non-integrin membrane-ECM interactions Homo sapiens R-HSA-3000171	1942-01-01	0.438893	0.505253	0	0	1.76524	1.45368	TGFB1	4
Activation of gene expression by SREBF (SREBP) Homo sapiens R-HSA-2426168	1942-01-01	0.438893	0.505253	0	0	1.76524	1.45368	IDI1	4
TP53 Regulates Transcription of Cell Death Genes Homo sapiens R-HSA-5633008	1943-01-01	0.446569	0.51179	0	0	1.72313	1.38912	PRELID1	4
ERCC6 (CSB) and EHMT2 (G9a) positively regulate rRNA expression Homo sapiens R-HSA-427389	1943-01-01	0.446569	0.51179	0	0	1.72313	1.38912	H3F3A	4
Voltage gated Potassium channels Homo sapiens R-HSA-1296072	1943-01-01	0.446569	0.51179	0	0	1.72313	1.38912	KCNAB2	4
HDR through Homologous Recombination (HR) or Single Strand Annealing (SSA) Homo sapiens R-HSA-5693567	2/112	0.453453	0.516617	0	0	1.31614	1.04088	UBB;UBC	4
Intra-Golgi traffic Homo sapiens R-HSA-6811438	1944-01-01	0.454139	0.516617	0	0	1.68297	1.32845	CYTH4	4
Phospholipase C-mediated cascade; FGFR3 Homo sapiens R-HSA-5654227	1944-01-01	0.454139	0.516617	0	0	1.68297	1.32845	CALM1	4
Phase 0 - rapid depolarisation Homo sapiens R-HSA-5576892	1944-01-01	0.454139	0.516617	0	0	1.68297	1.32845	CALM1	4
Inositol phosphate metabolism Homo sapiens R-HSA-1483249	1944-01-01	0.454139	0.516617	0	0	1.68297	1.32845	CALM1	4
Epigenetic regulation of gene expression Homo sapiens R-HSA-212165	2/115	0.467048	0.530517	0	0	1.281	0.975254	H3F3A;ACTB	4
Phospholipase C-mediated cascade; FGFR4 Homo sapiens R-HSA-5654228	1946-01-01	0.468972	0.531917	0	0	1.60801	1.2176	CALM1	4
Asparagine N-linked glycosylation Homo sapiens R-HSA-446203	4/259	0.472499	0.535127	0	0	1.13548	0.85129	PDIA3;TRAPPC1;CALR;CTSC	4
Nucleotide-binding domain, leucine rich repeat containing receptor (NLR) signaling pathways Homo sapiens R-HSA-168643	1947-01-01	0.476237	0.537778	0	0	1.57297	1.16689	UBE2V1	4
Phospholipase C-mediated cascade: FGFR1 Homo sapiens R-HSA-5654219	1947-01-01	0.476237	0.537778	0	0	1.57297	1.16689	CALM1	4
Homology Directed Repair Homo sapiens R-HSA-5693538	2/118	0.480441	0.541728	0	0	1.24768	0.914613	UBB;UBC	4
Pyruvate metabolism and Citric Acid (TCA) cycle Homo sapiens R-HSA-71406	1948-01-01	0.483404	0.544271	0	0	1.53942	1.11901	BSG	4
Retrograde transport at the Trans-Golgi-Network Homo sapiens R-HSA-6811440	1949-01-01	0.490472	0.549815	0	0	1.50728	1.07376	IGF2R	4
Phospholipase C-mediated cascade; FGFR2 Homo sapiens R-HSA-5654221	1949-01-01	0.490472	0.549815	0	0	1.50728	1.07376	CALM1	4
Complex I biogenesis Homo sapiens R-HSA-6799198	1949-01-01	0.490472	0.549815	0	0	1.50728	1.07376	NDUFB2	4
Glycosaminoglycan metabolism Homo sapiens R-HSA-1630316	2/121	0.493625	0.552544	0	0	1.21604	0.858496	CHST12;IDS	4
Nuclear Envelope Breakdown Homo sapiens R-HSA-2980766	1951-01-01	0.504321	0.562878	0	0	1.44684	0.990421	PRKCB	4
Nuclear Receptor transcription pathway Homo sapiens R-HSA-383280	1951-01-01	0.504321	0.562878	0	0	1.44684	0.990421	NR4A2	4
XBP1(S) activates chaperone genes Homo sapiens R-HSA-381038	1953-01-01	0.517795	0.577079	0	0	1.39105	0.915554	TLN1	4
Heparan sulfate/heparin (HS-GAG) metabolism Homo sapiens R-HSA-1638091	1954-01-01	0.524395	0.581904	0	0	1.36473	0.88095	IDS	4
Meiotic recombination Homo sapiens R-HSA-912446	1954-01-01	0.524395	0.581904	0	0	1.36473	0.88095	H3F3A	4
Mitochondrial protein import Homo sapiens R-HSA-1268020	1954-01-01	0.524395	0.581904	0	0	1.36473	0.88095	CHCHD2	4
ECM proteoglycans Homo sapiens R-HSA-3000178	1955-01-01	0.530904	0.587432	0	0	1.33939	0.848068	TGFB1	4
Regulation of cholesterol biosynthesis by SREBP (SREBF) Homo sapiens R-HSA-1655829	1955-01-01	0.530904	0.587432	0	0	1.33939	0.848068	IDI1	4
ER to Golgi Anterograde Transport Homo sapiens R-HSA-199977	2/131	0.536014	0.592234	0	0	1.1212	0.699174	TRAPPC1;CTSC	4
tRNA processing in the nucleus Homo sapiens R-HSA-6784531	1957-01-01	0.543659	0.598959	0	0	1.29143	0.787039	TSEN54	4
RNA Polymerase I Chain Elongation Homo sapiens R-HSA-73777	1957-01-01	0.543659	0.598959	0	0	1.29143	0.787039	H3F3A	4
Formation of the beta-catenin:TCF transactivating complex Homo sapiens R-HSA-201722	1958-01-01	0.549905	0.60411	0	0	1.2687	0.758697	H3F3A	4
Initial triggering of complement Homo sapiens R-HSA-166663	1958-01-01	0.549905	0.60411	0	0	1.2687	0.758697	GZMM	4
Cardiac conduction Homo sapiens R-HSA-5576891	2/135	0.552277	0.60585	0	0	1.08726	0.645511	ATP2B4;CALM1	4
PI Metabolism Homo sapiens R-HSA-1483255	1960-01-01	0.562145	0.615797	0	0	1.22557	0.705926	PIP4K2A	4
Transmembrane transport of small molecules Homo sapiens R-HSA-382551	8/594	0.565362	0.61844	0	0	0.986078	0.562349	GNG2;ATP8A1;UBB;BSG;UBC;GNAS;ATP2B4;CALM1	4
Constitutive Signaling by Aberrant PI3K in Cancer Homo sapiens R-HSA-2219530	1961-01-01	0.568139	0.620595	0	0	1.20509	0.681342	FYN	4
Diseases associated with O-glycosylation of proteins Homo sapiens R-HSA-3906995	1962-01-01	0.574052	0.626165	0	0	1.18527	0.657866	SPON2	4
DNA Double-Strand Break Repair Homo sapiens R-HSA-5693532	2/145	0.591155	0.643907	0	0	1.01071	0.531306	UBB;UBC	4
Triglyceride Biosynthesis Homo sapiens R-HSA-75109	1966-01-01	0.596908	0.649254	0	0	1.1121	0.573837	LPCAT1	4
Influenza Infection Homo sapiens R-HSA-168254	2/147	0.598624	0.6502	0	0	0.996666	0.511411	TGFB1;CALR	4
Loss of Nlp from mitotic centrosomes Homo sapiens R-HSA-380259	1969-01-01	0.613244	0.664204	0	0	1.06288	0.519739	CEP78	4
Loss of proteins required for interphase microtubule organization?from the centrosome Homo sapiens R-HSA-380284	1969-01-01	0.613244	0.664204	0	0	1.06288	0.519739	CEP78	4
The citric acid (TCA) cycle and respiratory electron transport Homo sapiens R-HSA-1428517	2/153	0.620414	0.671025	0	0	0.95677	0.456731	BSG;NDUFB2	4
Lipid digestion, mobilization, and transport Homo sapiens R-HSA-73923	1971-01-01	0.623767	0.673703	0	0	1.03241	0.487273	PPP1CA	4
Transcriptional regulation by small RNAs Homo sapiens R-HSA-5578749	1972-01-01	0.628921	0.677367	0	0	1.01781	0.472011	H3F3A	4
AURKA Activation by TPX2 Homo sapiens R-HSA-8854518	1972-01-01	0.628921	0.677367	0	0	1.01781	0.472011	CEP78	4
NoRC negatively regulates rRNA expression Homo sapiens R-HSA-427413	1973-01-01	0.634004	0.681887	0	0	1.00363	0.457352	H3F3A	4
Binding and Uptake of Ligands by Scavenger Receptors Homo sapiens R-HSA-2173782	1974-01-01	0.639018	0.68632	0	0	0.989827	0.443266	CALR	4
Phospholipid metabolism Homo sapiens R-HSA-1483257	2/161	0.648039	0.693963	0	0	0.90826	0.394008	LPCAT1;PIP4K2A	4
Negative epigenetic regulation of rRNA expression Homo sapiens R-HSA-5250941	1976-01-01	0.648842	0.693963	0	0	0.963333	0.416705	H3F3A	4
RNA Polymerase I Promoter Clearance Homo sapiens R-HSA-73854	1976-01-01	0.648842	0.693963	0	0	0.963333	0.416705	H3F3A	4
Transport to the Golgi and subsequent modification Homo sapiens R-HSA-948021	2/162	0.651378	0.695707	0	0	0.902537	0.386887	TRAPPC1;CTSC	4
G2/M DNA damage checkpoint Homo sapiens R-HSA-69473	1978-01-01	0.6584	0.702232	0	0	0.938216	0.392121	YWHAZ	4
RNA Polymerase I Transcription Homo sapiens R-HSA-73864	1979-01-01	0.663081	0.703323	0	0	0.926141	0.380513	H3F3A	4
Centrosome maturation Homo sapiens R-HSA-380287	1979-01-01	0.663081	0.703323	0	0	0.926141	0.380513	CEP78	4
Recruitment of mitotic centrosome proteins and complexes Homo sapiens R-HSA-380270	1979-01-01	0.663081	0.703323	0	0	0.926141	0.380513	CEP78	4
Transcriptional regulation of white adipocyte differentiation Homo sapiens R-HSA-381340	1979-01-01	0.663081	0.703323	0	0	0.926141	0.380513	TGFB1	4
Complement cascade Homo sapiens R-HSA-166658	1980-01-01	0.667698	0.707245	0	0	0.914371	0.369332	GZMM	4
TP53 Regulates Metabolic Genes Homo sapiens R-HSA-5628897	1984-01-01	0.685545	0.72217	0	0	0.870128	0.328509	YWHAZ	4
Mitochondrial translation initiation Homo sapiens R-HSA-5368286	1984-01-01	0.685545	0.72217	0	0	0.870128	0.328509	MRPL10	4
Mitochondrial translation termination Homo sapiens R-HSA-5419276	1984-01-01	0.685545	0.72217	0	0	0.870128	0.328509	MRPL10	4
Mitochondrial translation elongation Homo sapiens R-HSA-5389840	1984-01-01	0.685545	0.72217	0	0	0.870128	0.328509	MRPL10	4
Cell junction organization Homo sapiens R-HSA-446728	1986-01-01	0.694107	0.730189	0	0	0.849567	0.310202	FLNA	4
Metabolism of nucleotides Homo sapiens R-HSA-15869	1987-01-01	0.6983	0.733597	0	0	0.839646	0.301522	GUK1	4
Diseases of glycosylation Homo sapiens R-HSA-3781865	1988-01-01	0.702436	0.735931	0	0	0.829953	0.29314	SPON2	4
Respiratory electron transport Homo sapiens R-HSA-611105	1988-01-01	0.702436	0.735931	0	0	0.829953	0.29314	NDUFB2	4
Intra-Golgi and retrograde Golgi-to-ER traffic Homo sapiens R-HSA-6811442	2/179	0.704351	0.736933	0	0	0.815144	0.28569	CYTH4;IGF2R	4
Activation of anterior HOX genes in hindbrain development during early embryogenesis Homo sapiens R-HSA-5617472	1989-01-01	0.706516	0.737192	0	0	0.82048	0.285042	H3F3A	4
Activation of HOX genes during differentiation Homo sapiens R-HSA-5619507	1989-01-01	0.706516	0.737192	0	0	0.82048	0.285042	H3F3A	4
Mitochondrial translation Homo sapiens R-HSA-5368287	1990-01-01	0.71054	0.740386	0	0	0.811219	0.277218	MRPL10	4
Visual phototransduction Homo sapiens R-HSA-2187338	1997-01-01	0.737209	0.7661	0	0	0.7518	0.229211	CALM1	4
Anchoring of the basal body to the plasma membrane Homo sapiens R-HSA-5620912	1997-01-01	0.737209	0.7661	0	0	0.7518	0.229211	CEP78	4
Transport of inorganic cations/anions and amino acids/oligopeptides Homo sapiens R-HSA-425393	1999-01-01	0.744369	0.771456	0	0	0.736382	0.217393	CALM1	4
Resolution of Sister Chromatid Cohesion Homo sapiens R-HSA-2500257	1999-01-01	0.744369	0.771456	0	0	0.736382	0.217393	PPP2R5C	4
Phase II conjugation Homo sapiens R-HSA-156580	1/100	0.747876	0.774047	0	0	0.728907	0.211761	GSTP1	4
DNA Repair Homo sapiens R-HSA-73894	3/285	0.749465	0.774499	0	0	0.766154	0.220955	UBB;UBC;ACTB	4
Transport of glucose and other sugars, bile salts and organic acids, metal ions and amine compounds Homo sapiens R-HSA-425366	1/101	0.751335	0.774499	0	0	0.721581	0.206303	BSG	4
Gene Silencing by RNA Homo sapiens R-HSA-211000	1/101	0.751335	0.774499	0	0	0.721581	0.206303	H3F3A	4
Glycerophospholipid biosynthesis Homo sapiens R-HSA-1483206	1/102	0.754746	0.776974	0	0	0.7144	0.201013	LPCAT1	4
tRNA processing Homo sapiens R-HSA-72306	1/103	0.758111	0.779395	0	0	0.70736	0.195886	TSEN54	4
SRP-dependent cotranslational protein targeting to membrane Homo sapiens R-HSA-1799339	1/107	0.771117	0.789599	0	0	0.680529	0.17688	SRP14	4
HATs acetylate histones Homo sapiens R-HSA-3214847	1/107	0.771117	0.789599	0	0	0.680529	0.17688	ACTB	4
Mitotic Prometaphase Homo sapiens R-HSA-68877	1/107	0.771117	0.789599	0	0	0.680529	0.17688	PPP2R5C	4
Respiratory electron transport, ATP synthesis by chemiosmotic coupling, and heat production by uncoupling proteins. Homo sapiens R-HSA-163200	1/109	0.777356	0.794929	0	0	0.667858	0.168205	NDUFB2	4
O-linked glycosylation Homo sapiens R-HSA-5173105	1/110	0.780412	0.796994	0	0	0.661697	0.164057	SPON2	4
Generic Transcription Pathway Homo sapiens R-HSA-212436	9/812	0.782736	0.798308	0	0	0.803408	0.196802	NR4A2;PRR5;PRELID1;UBB;UBC;PRDM1;PPP2R5C;BRD7;YWHAZ	4
RNA Polymerase I, RNA Polymerase III, and Mitochondrial Transcription Homo sapiens R-HSA-504046	1/116	0.797888	0.812683	0	0	0.626982	0.141564	H3F3A	4
Metabolism Homo sapiens R-HSA-1430728	22/1908	0.82649	0.840702	0	0	0.829137	0.158007	IDI1;GSTP1;LPCAT1;NDUFB2;IQGAP1;OAZ1;GNAI2;PPP1CA;PSMB9;MT2A;GNG2;UBB;CHST12;GUK1;BSG;UBC;PSME1;GNAS;PIP4K2A;IDS;CALM1;GAPDH	4
Metabolism of amino acids and derivatives Homo sapiens R-HSA-71291	3/335	0.838672	0.851967	0	0	0.649096	0.114199	PSME1;OAZ1;PSMB9	4
Post-translational protein modification Homo sapiens R-HSA-597592	5/521	0.842345	0.854569	0	0	0.694601	0.119169	PDIA3;SPON2;TRAPPC1;CALR;CTSC	4
Influenza Life Cycle Homo sapiens R-HSA-168255	1/136	0.846731	0.857887	0	0	0.533551	0.0887682	CALR	4
Translation Homo sapiens R-HSA-72766	1/151	0.87547	0.885838	0	0	0.479828	0.0638143	SRP14	4
SLC-mediated transmembrane transport Homo sapiens R-HSA-425407	2/268	0.883303	0.892589	0	0	0.539938	0.0669993	BSG;CALM1	4
Gene Expression Homo sapiens R-HSA-74160	17/1631	0.904433	0.912741	0	0	0.745239	0.0748574	PRR5;PRELID1;SET;H3F3A;PRDM1;PPP2R5C;SRP14;YWHAZ;ACTB;TSEN54;PSMB9;NR4A2;ZFP36;UBB;UBC;PSME1;BRD7	4
Assembly of the primary cilium Homo sapiens R-HSA-5617833	1/187	0.924394	0.931663	0	0	0.386247	0.0303655	CEP78	4
Biological oxidations Homo sapiens R-HSA-211859	1/199	0.935993	0.942118	0	0	0.362615	0.0239861	GSTP1	4
Organelle biogenesis and maintenance Homo sapiens R-HSA-1852241	2/326	0.939015	0.943925	0	0	0.441962	0.02781	MRPL10;CEP78	4
Fatty acid, triacylglycerol, and ketone body metabolism Homo sapiens R-HSA-535734	1/217	0.950151	0.953872	0	0	0.332091	0.0169813	LPCAT1	4
Chromatin organization Homo sapiens R-HSA-4839726	1/226	0.956012	0.957257	0	0	0.31866	0.0143349	ACTB	4
Chromatin modifying enzymes Homo sapiens R-HSA-3247509	1/226	0.956012	0.957257	0	0	0.31866	0.0143349	ACTB	4
Metabolism of lipids and lipoproteins Homo sapiens R-HSA-556833	4/659	0.980756	0.980756	0	0	0.432975	0.0084133	IDI1;LPCAT1;PIP4K2A;PPP1CA	4
Processing of Capped Intron-Containing Pre-mRNA Homo sapiens R-HSA-72203	6/193	0.000318559	0.0372259	0	0	7.10857	57.2361	DDX5;DDX39B;SNRNP70;HNRNPH1;FUS;RNPC3	5
G alpha (12/13) signalling events Homo sapiens R-HSA-416482	1975-04-01	0.00044858	0.0372259	0	0	12.2792	94.6657	FGD3;AKAP13;ARHGEF1;ARHGAP4	5
mRNA Splicing Homo sapiens R-HSA-72172	5/144	0.000621731	0.0372259	0	0	7.90008	58.3263	DDX5;SNRNP70;HNRNPH1;FUS;RNPC3	5
p75 NTR receptor-mediated signalling Homo sapiens R-HSA-193704	1983-04-01	0.000658866	0.0372259	0	0	11.0313	80.8041	FGD3;AKAP13;ARHGEF1;ARHGAP4	5
Interleukin-7 signaling Homo sapiens R-HSA-1266695	2022-02-11	0.00119412	0.0480223	0	0	47.5412	319.969	STAT5B;JAK3	5
NRAGE signals death through JNK Homo sapiens R-HSA-193648	1945-03-01	0.00127493	0.0480223	0	0	15.4216	102.783	FGD3;AKAP13;ARHGAP4	5
Cell death signalling via NRAGE, NRIF and NADE Homo sapiens R-HSA-204998	1961-03-01	0.00306128	0.0988355	0	0	11.1584	64.5949	FGD3;AKAP13;ARHGAP4	5
mRNA Splicing - Major Pathway Homo sapiens R-HSA-72163	4/134	0.00383132	0.108235	0	0	6.68639	37.2067	DDX5;SNRNP70;HNRNPH1;FUS	5
Signalling by NGF Homo sapiens R-HSA-166520	7/450	0.00562977	0.14137	0	0	3.49461	18.101	FGD3;AKAP13;AKAP9;ARHGEF1;PLCG1;JAK3;ARHGAP4	5
Effects of PIP2 hydrolysis Homo sapiens R-HSA-114508	2022-02-27	0.00725345	0.163928	0	0	17.1011	84.2447	DGKA;RASGRP2	5
Signaling by FGFR1 in disease Homo sapiens R-HSA-5655302	1938-02-01	0.0140449	0.288559	0	0	11.8692	50.6279	STAT5B;PLCG1	5
Rho GTPase cycle Homo sapiens R-HSA-194840	3/122	0.0204152	0.366563	0	0	5.42181	21.0989	FGD3;AKAP13;ARHGAP4	5
Retrograde transport at the Trans-Golgi-Network Homo sapiens R-HSA-6811440	1949-02-01	0.0227172	0.366563	0	0	9.08625	34.3881	TGOLN2;GCC2	5
Binding of TCF/LEF:CTNNB1 to target gene promoters Homo sapiens R-HSA-4411364	2022-01-07	0.0327846	0.366563	0	0	35.2819	120.586	TCF7	5
Phase 3 - rapid repolarisation Homo sapiens R-HSA-5576890	2022-01-07	0.0327846	0.366563	0	0	35.2819	120.586	AKAP9	5
Signaling by FGFR in disease Homo sapiens R-HSA-1226099	1963-02-01	0.0361522	0.366563	0	0	6.99595	23.2267	STAT5B;PLCG1	5
Axonal growth inhibition (RHOA activation) Homo sapiens R-HSA-193634	2022-01-08	0.0373804	0.366563	0	0	30.2401	99.3874	ARHGEF1	5
p75NTR regulates axonogenesis Homo sapiens R-HSA-193697	2022-01-09	0.0419547	0.366563	0	0	26.4588	83.9051	ARHGEF1	5
Loss of Nlp from mitotic centrosomes Homo sapiens R-HSA-380259	1969-02-01	0.0426437	0.366563	0	0	6.36752	20.0887	PCM1;AKAP9	5
Loss of proteins required for interphase microtubule organization?from the centrosome Homo sapiens R-HSA-380284	1969-02-01	0.0426437	0.366563	0	0	6.36752	20.0887	PCM1;AKAP9	5
trans-Golgi Network Vesicle Budding Homo sapiens R-HSA-199992	1970-02-01	0.0437651	0.366563	0	0	6.27356	19.6295	TGOLN2;AP1G2	5
Clathrin derived vesicle budding Homo sapiens R-HSA-421837	1970-02-01	0.0437651	0.366563	0	0	6.27356	19.6295	TGOLN2;AP1G2	5
AURKA Activation by TPX2 Homo sapiens R-HSA-8854518	1972-02-01	0.0460407	0.366563	0	0	6.0937	18.7578	PCM1;AKAP9	5
Role of second messengers in netrin-1 signaling Homo sapiens R-HSA-418890	2022-01-10	0.0465075	0.366563	0	0	23.5177	72.1558	PLCG1	5
Signaling by FGFR4 in disease Homo sapiens R-HSA-5655291	2022-01-11	0.0510388	0.366563	0	0	21.1649	62.9691	PLCG1	5
Centrosome maturation Homo sapiens R-HSA-380287	1979-02-01	0.0543354	0.366563	0	0	5.53777	16.1292	PCM1;AKAP9	5
Recruitment of mitotic centrosome proteins and complexes Homo sapiens R-HSA-380270	1979-02-01	0.0543354	0.366563	0	0	5.53777	16.1292	PCM1;AKAP9	5
PECAM1 interactions Homo sapiens R-HSA-210990	2022-01-12	0.0555488	0.366563	0	0	19.2398	55.6126	PLCG1	5
Regulation of PLK1 Activity at G2/M Transition Homo sapiens R-HSA-2565942	1987-02-01	0.0644031	0.366563	0	0	5.01455	13.7529	PCM1;AKAP9	5
Repression of WNT target genes Homo sapiens R-HSA-4641265	2022-01-14	0.0645054	0.366563	0	0	16.2782	44.6187	TCF7	5
Prolactin receptor signaling Homo sapiens R-HSA-1170546	2022-01-15	0.0689521	0.366563	0	0	15.1147	40.422	STAT5B	5
CREB phosphorylation through the activation of CaMKII Homo sapiens R-HSA-442729	2022-01-15	0.0689521	0.366563	0	0	15.1147	40.422	AKAP9	5
Signaling by EGFRvIII in Cancer Homo sapiens R-HSA-5637812	2022-01-15	0.0689521	0.366563	0	0	15.1147	40.422	PLCG1	5
Constitutive Signaling by EGFRvIII Homo sapiens R-HSA-5637810	2022-01-15	0.0689521	0.366563	0	0	15.1147	40.422	PLCG1	5
Rap1 signalling Homo sapiens R-HSA-392517	2022-01-16	0.0733779	0.366563	0	0	14.1064	36.8477	RASGRP2	5
Ras activation uopn Ca2+ infux through NMDA receptor Homo sapiens R-HSA-442982	2022-01-17	0.0777828	0.366563	0	0	13.2241	33.7721	AKAP9	5
[truncated: 2,407 more rows]

## Sheet: Table S5B
Supplementary Table 5B, Related to Fig. 2 and Supplementary Fig. 6B.
Using GO-Biological Processes pathways as reference, gene set enrichment analysis was performed on significant cluster specific markers identified in circulating T cells. Each row represents a single pathway. Top 10 pathways for each cluster are shown in Suppl. Fig. 6B.
Term	Overlap	P.value	Adjusted.P.value	Old.P.value	Old.Adjusted.P.value	Odds.Ratio	Combined.Score	Genes	cluster
cytokine-mediated signaling pathway (GO:0019221)	27/621	2.3104e-19	2.31734e-16	0	0	13.5063	579.578	ITGB1;IFITM1;IFITM2;TRADD;GATA3;PSMB10;TMSB4X;CFL1;S1PR1;TIMP1;TNFRSF4;IL32;ANXA1;ANXA2;CISH;IL10RA;FLT3LG;MIF;RBX1;PSMB9;PSME1;PSME2;LTB;PLP2;VIM;IL7R;BIRC3	0
tumor necrosis factor-mediated signaling pathway (GO:0033209)	9/116	3.14937e-09	1.57941e-06	0	0	20.0663	392.82	TRADD;TMSB4X;PSME1;PSME2;LTB;TNFRSF4;PSMB10;BIRC3;PSMB9	0
cellular response to tumor necrosis factor (GO:0071356)	10/194	2.11475e-08	7.07032e-06	0	0	13.0726	231.016	TRADD;TMSB4X;PSME1;PSME2;LTB;GATA3;TNFRSF4;PSMB10;BIRC3;PSMB9	0
cellular response to cytokine stimulus (GO:0071345)	13/482	3.10641e-07	7.78932e-05	0	0	6.82052	102.203	ITGB1;IL32;IFITM2;ANXA1;SELPLG;TRADD;IL10RA;FLT3LG;GATA3;S1PR1;TIMP1;PLP2;VIM	0
negative regulation of cell cycle G2/M phase transition (GO:1902750)	1957-05-01	6.39724e-06	0.00128329	0	0	21.9452	262.457	PSME1;PSME2;PSMB10;RBX1;PSMB9	0
negative regulation of G2/M transition of mitotic cell cycle (GO:0010972)	1966-05-01	1.32167e-05	0.00206511	0	0	18.6989	210.064	PSME1;PSME2;PSMB10;RBX1;PSMB9	0
regulation of endopeptidase activity (GO:0052548)	1971-05-01	1.89099e-05	0.00206511	0	0	17.278	187.912	PSME1;PSME2;TIMP1;BIRC3;PSMB9	0
regulation of hematopoietic stem cell differentiation (GO:1902036)	1971-05-01	1.89099e-05	0.00206511	0	0	17.278	187.912	PSME1;PSME2;GATA3;PSMB10;PSMB9	0
antigen processing and presentation of exogenous peptide antigen via MHC class I, TAP-dependent (GO:0002479)	1973-05-01	2.1658e-05	0.00206511	0	0	16.7681	180.091	VAMP8;PSME1;PSME2;PSMB10;PSMB9	0
NIK/NF-kappaB signaling (GO:0038061)	1974-05-01	2.31436e-05	0.00206511	0	0	16.5242	176.376	PSME1;PSME2;PSMB10;BIRC3;PSMB9	0
regulation of hematopoietic progenitor cell differentiation (GO:1901532)	1975-05-01	2.47072e-05	0.00206511	0	0	16.2874	172.783	PSME1;PSME2;GATA3;PSMB10;PSMB9	0
regulation of transcription from RNA polymerase II promoter in response to hypoxia (GO:0061418)	1975-05-01	2.47072e-05	0.00206511	0	0	16.2874	172.783	PSME1;PSME2;PSMB10;RBX1;PSMB9	0
antigen processing and presentation of exogenous peptide antigen via MHC class I (GO:0042590)	1978-05-01	2.98951e-05	0.00211635	0	0	15.6157	162.681	VAMP8;PSME1;PSME2;PSMB10;PSMB9	0
regulation of viral entry into host cell (GO:0046596)	1939-04-01	3.04844e-05	0.00211635	0	0	25.8091	268.371	IFITM1;IFITM2;LGALS1;LY6E	0
cellular response to hypoxia (GO:0071456)	6/131	3.16502e-05	0.00211635	0	0	11.0417	114.4	PSME1;PSME2;AQP3;PSMB10;RBX1;PSMB9	0
Wnt signaling pathway, planar cell polarity pathway (GO:0060071)	1985-05-01	4.52893e-05	0.00283017	0	0	14.2443	142.477	PSME1;PSME2;PFN1;PSMB10;PSMB9	0
regulation of transcription from RNA polymerase II promoter in response to stress (GO:0043618)	1987-05-01	5.06497e-05	0.00283017	0	0	13.8954	137.434	PSME1;PSME2;PSMB10;RBX1;PSMB9	0
regulation of establishment of planar polarity (GO:0090175)	1988-05-01	5.35072e-05	0.00283017	0	0	13.7273	135.018	PSME1;PSME2;PFN1;PSMB10;PSMB9	0
SCF-dependent proteasomal ubiquitin-dependent protein catabolic process (GO:0031146)	1989-05-01	5.64877e-05	0.00283017	0	0	13.5632	132.668	PSME1;PSME2;PSMB10;RBX1;PSMB9	0
interleukin-12-mediated signaling pathway (GO:0035722)	1946-04-01	5.90122e-05	0.00283017	0	0	21.5	209.362	ANXA2;CFL1;PSME2;MIF	0
negative regulation of viral entry into host cell (GO:0046597)	2022-03-17	6.11267e-05	0.00283017	0	0	47.8989	464.742	IFITM1;IFITM2;LY6E	0
regulation of stem cell differentiation (GO:2000736)	1991-05-01	6.28323e-05	0.00283017	0	0	13.2465	128.16	PSME1;PSME2;GATA3;PSMB10;PSMB9	0
negative regulation of mitotic cell cycle phase transition (GO:1901991)	1992-05-01	6.62039e-05	0.00283017	0	0	13.0935	125.996	PSME1;PSME2;PSMB10;RBX1;PSMB9	0
cellular response to interleukin-12 (GO:0071349)	1948-04-01	6.98732e-05	0.00283017	0	0	20.5207	196.359	ANXA2;CFL1;PSME2;MIF	0
response to interferon-alpha (GO:0035455)	2022-03-18	7.31079e-05	0.00283017	0	0	44.7034	425.736	IFITM1;IFITM2;GATA3	0
interleukin-1-mediated signaling pathway (GO:0070498)	1994-05-01	7.33643e-05	0.00283017	0	0	12.798	121.838	PSME1;PSME2;PSMB10;RBX1;PSMB9	0
regulation of cellular amine metabolic process (GO:0033238)	1951-04-01	8.87988e-05	0.00329871	0	0	19.2079	179.193	PSME1;PSME2;PSMB10;PSMB9	0
negative regulation of viral life cycle (GO:1903901)	2022-03-20	0.000101458	0.00363436	0	0	39.4402	362.687	IFITM1;IFITM2;LY6E	0
regulation of cellular amino acid metabolic process (GO:0006521)	1954-04-01	0.000111199	0.00384597	0	0	18.0527	164.355	PSME1;PSME2;PSMB10;PSMB9	0
cellular response to lectin (GO:1990858)	5/115	0.000190158	0.00598871	0	0	10.3438	88.6219	ICAM2;PSME1;PSME2;PSMB10;PSMB9	0
stimulatory C-type lectin receptor signaling pathway (GO:0002223)	5/115	0.000190158	0.00598871	0	0	10.3438	88.6219	ICAM2;PSME1;PSME2;PSMB10;PSMB9	0
post-translational protein modification (GO:0043687)	8/345	0.000191066	0.00598871	0	0	5.53087	47.3603	LGALS1;CISH;PSME1;PSME2;TIMP1;PSMB10;RBX1;PSMB9	0
negative regulation of actin filament polymerization (GO:0030837)	2022-03-25	0.000201315	0.00601003	0	0	30.4688	259.309	TMSB4X;PFN1;TMSB10	0
positive regulation of intracellular signal transduction (GO:1902533)	10/546	0.000205299	0.00601003	0	0	4.40754	37.4246	ITGB1;LGALS1;TRADD;TNFSF10;FLT3LG;S100A4;MIF;TXN;GATA3;BIRC3	0
regulation of cellular ketone metabolic process (GO:0010565)	1964-04-01	0.000215714	0.00601003	0	0	15.0364	126.93	PSME1;PSME2;PSMB10;PSMB9	0
pre-replicative complex assembly (GO:0036388)	1964-04-01	0.000215714	0.00601003	0	0	15.0364	126.93	PSME1;PSME2;PSMB10;PSMB9	0
innate immune response activating cell surface receptor signaling pathway (GO:0002220)	5/119	0.000223049	0.00604645	0	0	9.97883	83.9031	ICAM2;PSME1;PSME2;PSMB10;PSMB9	0
protein deubiquitination (GO:0016579)	7/267	0.00023287	0.00614653	0	0	6.22335	52.0585	PSME1;PSME2;GATA3;ACTB;PSMB10;BIRC3;PSMB9	0
regulation of mRNA catabolic process (GO:0061013)	5/122	0.000250432	0.0064406	0	0	9.72149	80.6137	PSME1;PSME2;VIM;PSMB10;PSMB9	0
non-canonical Wnt signaling pathway (GO:0035567)	5/124	0.000270058	0.00677172	0	0	9.55713	78.5297	PSME1;PSME2;PFN1;PSMB10;PSMB9	0
protein modification by small protein removal (GO:0070646)	7/276	0.000284804	0.00696728	0	0	6.01238	49.0833	PSME1;PSME2;GATA3;ACTB;PSMB10;BIRC3;PSMB9	0
membrane raft assembly (GO:0001765)	2022-02-06	0.000310207	0.00740803	0	0	110.578	893.277	ANXA2;S100A10	0
positive regulation of B cell proliferation (GO:0030890)	2022-03-30	0.0003495	0.00815229	0	0	24.8202	197.544	GPR183;MIF;TNFRSF4	0
proteasomal protein catabolic process (GO:0010498)	6/205	0.000369573	0.00842459	0	0	6.90978	54.6091	UBXN11;PSME1;PSME2;PSMB10;RBX1;PSMB9	0
positive regulation of lymphocyte proliferation (GO:0050671)	1975-04-01	0.000397062	0.00885007	0	0	12.6997	99.457	ANXA1;GPR183;MIF;TNFRSF4	0
positive regulation of vesicle fusion (GO:0031340)	2022-02-07	0.000432989	0.00924018	0	0	88.4578	685.088	ANXA1;ANXA2	0
posttranslational protein targeting to membrane, translocation (GO:0031204)	2022-02-07	0.000432989	0.00924018	0	0	88.4578	685.088	SEC61G;SEC61B	0
protein-DNA complex assembly (GO:0065004)	5/143	0.00052009	0.0108677	0	0	8.23338	62.2568	PSME1;PSME2;PSMB10;RBX1;PSMB9	0
regulation of mRNA stability (GO:0043488)	5/146	0.000571626	0.0117008	0	0	8.05698	60.1617	PSME1;PSME2;VIM;PSMB10;PSMB9	0
platelet aggregation (GO:0070527)	1936-03-01	0.000602499	0.0120123	0	0	20.3013	150.523	CLIC1;MYL12A;ACTB	0
anaphase-promoting complex-dependent catabolic process (GO:0031145)	1984-04-01	0.000610797	0.0120123	0	0	11.2659	83.3761	PSME1;PSME2;PSMB10;PSMB9	0
regulation of G2/M transition of mitotic cell cycle (GO:0010389)	5/149	0.000626908	0.0120921	0	0	7.88793	58.1712	PSME1;PSME2;PSMB10;RBX1;PSMB9	0
proteasome-mediated ubiquitin-dependent protein catabolic process (GO:0043161)	7/321	0.000701556	0.0132766	0	0	5.13893	37.32	UBXN11;PSME1;PSME2;SEC61B;PSMB10;RBX1;PSMB9	0
positive regulation of ATP biosynthetic process (GO:2001171)	2022-02-09	0.000737831	0.0134222	0	0	63.1778	455.625	TMSB4X;ENO1	0
regulation of vesicle fusion (GO:0031338)	2022-02-09	0.000737831	0.0134222	0	0	63.1778	455.625	ANXA1;ANXA2	0
cellular response to interleukin-1 (GO:0071347)	5/155	0.000749397	0.0134222	0	0	7.57011	54.4764	PSME1;PSME2;PSMB10;RBX1;PSMB9	0
T cell receptor signaling pathway (GO:0050852)	5/158	0.000816955	0.0143755	0	0	7.42055	52.7596	PSME1;PSME2;GATA3;PSMB10;PSMB9	0
sequestering of actin monomers (GO:0042989)	2022-02-10	0.00091953	0.0159015	0	0	55.2778	386.483	TMSB4X;TMSB10	0
regulation of cell cycle phase transition (GO:1901987)	1995-04-01	0.000969785	0.0164863	0	0	9.8986	68.6808	PSME1;PSME2;PSMB10;PSMB9	0
negative regulation of canonical Wnt signaling pathway (GO:0090090)	5/165	0.000992195	0.0165862	0	0	7.09339	49.055	PSME1;PSME2;PSMB10;RBX1;PSMB9	0
homotypic cell-cell adhesion (GO:0034109)	1944-03-01	0.00108828	0.0178942	0	0	16.3335	111.446	CLIC1;MYL12A;ACTB	0
positive regulation of I-kappaB kinase/NF-kappaB signaling (GO:0043123)	5/171	0.00116343	0.0188213	0	0	6.83493	46.1794	LGALS1;TRADD;TNFSF10;S100A4;BIRC3	0
epithelial cell differentiation (GO:0030855)	4/101	0.00121799	0.0193911	0	0	9.28351	62.2975	GSTK1;ANXA1;TAGLN2;GATA3	0
regulation of B cell proliferation (GO:0030888)	1946-03-01	0.00123912	0.0194193	0	0	15.5722	104.231	GPR183;MIF;TNFRSF4	0
posttranslational protein targeting to endoplasmic reticulum membrane (GO:0006620)	2022-02-12	0.00134059	0.0206863	0	0	44.2178	292.485	SEC61G;SEC61B	0
positive regulation of purine nucleotide biosynthetic process (GO:1900373)	2022-02-13	0.0015796	0.0240051	0	0	40.196	259.287	TMSB4X;ENO1	0
antigen receptor-mediated signaling pathway (GO:0050851)	5/185	0.00164723	0.0246593	0	0	6.29885	40.3672	PSME1;PSME2;GATA3;PSMB10;PSMB9	0
neutrophil degranulation (GO:0043312)	8/481	0.00168184	0.0248071	0	0	3.91322	24.9971	VAMP8;CSTB;PKM;ANXA2;COTL1;NME2;MIF;S100A11	0
Fc-epsilon receptor signaling pathway (GO:0038095)	4/111	0.00172538	0.0250805	0	0	8.41164	53.5174	PSME1;PSME2;PSMB10;PSMB9	0
neutrophil activation involved in immune response (GO:0002283)	8/485	0.00177135	0.0251889	0	0	3.8796	24.5812	VAMP8;CSTB;PKM;ANXA2;COTL1;NME2;MIF;S100A11	0
Fc receptor signaling pathway (GO:0038093)	4/112	0.00178306	0.0251889	0	0	8.33333	52.7452	PSME1;PSME2;PSMB10;PSMB9	0
neutrophil mediated immunity (GO:0002446)	8/488	0.00184093	0.0256452	0	0	3.85476	24.2753	VAMP8;CSTB;PKM;ANXA2;COTL1;NME2;MIF;S100A11	0
positive regulation of B cell activation (GO:0050871)	1953-03-01	0.00186837	0.0256709	0	0	13.3874	84.1089	GPR183;MIF;TNFRSF4	0
negative regulation of Wnt signaling pathway (GO:0030178)	5/191	0.00189438	0.0256766	0	0	6.09381	38.2012	PSME1;PSME2;PSMB10;RBX1;PSMB9	0
protein trimerization (GO:0070206)	2022-02-15	0.00211369	0.0275329	0	0	34.0085	209.469	ALOX5AP;MIF	0
membrane raft organization (GO:0031579)	2022-02-15	0.00211369	0.0275329	0	0	34.0085	209.469	ANXA2;S100A10	0
protein homotrimerization (GO:0070207)	2022-02-15	0.00211369	0.0275329	0	0	34.0085	209.469	ALOX5AP;MIF	0
regulation of ATP biosynthetic process (GO:2001169)	2022-02-16	0.00240844	0.03097	0	0	31.5778	190.375	TMSB4X;ENO1	0
regulation of inflammatory response (GO:0050727)	5/206	0.00263014	0.0333928	0	0	5.63476	33.4745	ANXA1;TRADD;TMSB4X;GATA3;BIRC3	0
mitochondrial electron transport, cytochrome c to oxygen (GO:0006123)	2022-02-17	0.00272141	0.0338209	0	0	29.4711	174.074	COX5B;COX6A1	0
MAPK cascade (GO:0000165)	6/303	0.00275881	0.0338209	0	0	4.60677	27.1475	PSME1;FLT3LG;PSME2;PSMB10;RBX1;PSMB9	0
regulation of cell migration (GO:0030334)	7/408	0.00276502	0.0338209	0	0	4.00613	23.599	ITGB1;IFITM1;ANXA1;TRADD;TMSB4X;MIF;TMSB10	0
DNA-dependent DNA replication (GO:0006261)	4/129	0.00297911	0.0349114	0	0	7.19382	41.8402	PSME1;PSME2;PSMB10;PSMB9	0
negative regulation of interleukin-8 production (GO:0032717)	2022-02-18	0.00305245	0.0349114	0	0	27.6278	160.015	ANXA1;TMSB4X	0
leukocyte tethering or rolling (GO:0050901)	2022-02-18	0.00305245	0.0349114	0	0	27.6278	160.015	ITGB1;SELPLG	0
T cell migration (GO:0072678)	2022-02-18	0.00305245	0.0349114	0	0	27.6278	160.015	GPR183;S1PR1	0
regulation of primary metabolic process (GO:0080090)	4/130	0.00306302	0.0349114	0	0	7.13636	41.3078	PSME1;PSME2;PSMB10;PSMB9	0
positive regulation of canonical Wnt signaling pathway (GO:0090263)	4/130	0.00306302	0.0349114	0	0	7.13636	41.3078	PSME1;PSME2;PSMB10;PSMB9	0
cellular response to interleukin-7 (GO:0098761)	2022-02-19	0.00340139	0.03749	0	0	26.0013	147.78	CISH;IL7R	0
interleukin-7-mediated signaling pathway (GO:0038111)	2022-02-19	0.00340139	0.03749	0	0	26.0013	147.78	CISH;IL7R	0
leukocyte adhesion to vascular endothelial cell (GO:0061756)	2022-02-19	0.00340139	0.03749	0	0	26.0013	147.78	ITGB1;SELPLG	0
regulation of I-kappaB kinase/NF-kappaB signaling (GO:0043122)	5/224	0.00376386	0.0406382	0	0	5.1669	28.8433	LGALS1;TRADD;TNFSF10;S100A4;BIRC3	0
regulation of protein localization to cell periphery (GO:1904375)	2022-02-20	0.00376805	0.0406382	0	0	24.5556	137.049	VAMP8;ACTB	0
aerobic electron transport chain (GO:0019646)	1970-03-01	0.00412722	0.0438392	0	0	9.98206	54.803	NDUFS5;COX6A1;COX5B	0
positive regulation of immune system process (GO:0002684)	2022-02-21	0.00415227	0.0438392	0	0	23.262	127.571	ANXA1;AQP3	0
regulation of G1/S transition of mitotic cell cycle (GO:2000045)	1971-03-01	0.00429511	0.0444123	0	0	9.83477	53.6022	ANXA1;PSME1;PSME2	0
mitochondrial ATP synthesis coupled electron transport (GO:0042775)	1971-03-01	0.00429511	0.0444123	0	0	9.83477	53.6022	NDUFS5;COX6A1;COX5B	0
osteoclast differentiation (GO:0030316)	2022-02-22	0.00455388	0.0452232	0	0	22.0978	119.146	ANXA2;GPR183	0
regulation of vacuole organization (GO:0044088)	2022-02-22	0.00455388	0.0452232	0	0	22.0978	119.146	ANXA2;ENO1	0
positive regulation of peptidase activity (GO:0010952)	2022-02-22	0.00455388	0.0452232	0	0	22.0978	119.146	PSME1;PSME2	0
proteasomal ubiquitin-independent protein catabolic process (GO:0010499)	2022-02-22	0.00455388	0.0452232	0	0	22.0978	119.146	PSMB10;PSMB9	0
regulation of cysteine-type endopeptidase activity (GO:2000116)	2022-02-23	0.00497272	0.0488984	0	0	21.0444	111.615	PSMB9;BIRC3	0
response to cytokine (GO:0034097)	4/150	0.00509689	0.0496328	0	0	6.15255	32.4801	IFITM1;IFITM2;ANXA1;TIMP1	0
canonical glycolysis (GO:0061621)	2022-02-24	0.00540863	0.0516653	0	0	20.0869	104.849	PKM;ENO1	0
glucose catabolic process to pyruvate (GO:0061718)	2022-02-24	0.00540863	0.0516653	0	0	20.0869	104.849	PKM;ENO1	0
positive regulation of Wnt signaling pathway (GO:0030177)	4/153	0.00546431	0.0517048	0	0	6.02776	31.4017	PSME1;PSME2;PSMB10;PSMB9	0
regulation of proteolysis involved in cellular protein catabolic process (GO:1903050)	2022-02-25	0.00586144	0.0540103	0	0	19.2126	98.7403	PSME1;PSME2	0
glycolytic process through glucose-6-phosphate (GO:0061620)	2022-02-25	0.00586144	0.0540103	0	0	19.2126	98.7403	PKM;ENO1	0
ubiquitin-dependent protein catabolic process (GO:0006511)	6/354	0.00586951	0.0540103	0	0	3.92141	20.1481	UBXN11;PSME1;PSME2;PSMB10;RBX1;PSMB9	0
regulation of protein localization to plasma membrane (GO:1903076)	1980-03-01	0.00599365	0.0546512	0	0	8.68131	44.4227	ITGB1;VAMP8;ACTB	0
regulation of interleukin-8 production (GO:0032677)	1981-03-01	0.00620371	0.0556544	0	0	8.56958	43.5558	CD2;ANXA1;TMSB4X	0
positive regulation of cell population proliferation (GO:0008284)	7/474	0.00623857	0.0556544	0	0	3.42832	17.4056	COX17;NME2;S100A6;FLT3LG;TIMP1;MIF;IL7R	0
regulation of canonical Wnt signaling pathway (GO:0060828)	5/253	0.00627014	0.0556544	0	0	4.55599	23.1078	PSME1;PSME2;PSMB10;RBX1;PSMB9	0
lamellipodium assembly (GO:0030032)	2022-02-26	0.006331	0.0557017	0	0	18.4111	93.2025	ITGB1;S1PR1	0
positive regulation of protein kinase B signaling (GO:0051897)	4/161	0.00652976	0.0569508	0	0	5.7183	28.771	ITGB1;FLT3LG;TXN;GATA3	0
regulation of defense response (GO:0031347)	1983-03-01	0.00663691	0.0573864	0	0	8.35449	41.8987	ANXA1;TMSB4X;BIRC3	0
regulation of apoptotic process (GO:0042981)	9/742	0.00709876	0.0608551	0	0	2.83659	14.035	ITGB1;LGALS1;ANXA1;TRADD;CFL1;TNFSF10;NME2;MIF;BIRC3	0
positive regulation of fibroblast proliferation (GO:0048146)	2022-02-28	0.00731969	0.0611804	0	0	16.9932	83.5586	S100A6;MIF	0
response to interferon-beta (GO:0035456)	2022-02-28	0.00731969	0.0611804	0	0	16.9932	83.5586	IFITM1;IFITM2	0
positive regulation of response to wounding (GO:1903036)	2022-02-28	0.00731969	0.0611804	0	0	16.9932	83.5586	ITGB1;ANXA1	0
regulation of actin polymerization or depolymerization (GO:0008064)	2029-02-01	0.00783852	0.063919	0	0	16.363	79.3392	COTL1;PFN1	0
glycolytic process (GO:0006096)	2029-02-01	0.00783852	0.063919	0	0	16.363	79.3392	PKM;ENO1	0
lamellipodium organization (GO:0097581)	2029-02-01	0.00783852	0.063919	0	0	16.363	79.3392	ITGB1;S1PR1	0
negative regulation of cytoskeleton organization (GO:0051494)	1930-02-01	0.00837345	0.0656138	0	0	15.7778	75.4602	PFN1;CORO1A	0
regulation of protein localization to membrane (GO:1905475)	1930-02-01	0.00837345	0.0656138	0	0	15.7778	75.4602	VAMP8;ACTB	0
positive regulation of endopeptidase activity (GO:0010950)	1930-02-01	0.00837345	0.0656138	0	0	15.7778	75.4602	PSME1;PSME2	0
heterotypic cell-cell adhesion (GO:0034113)	1930-02-01	0.00837345	0.0656138	0	0	15.7778	75.4602	ITGB1;CD2	0
maintenance of blood-brain barrier (GO:0035633)	1930-02-01	0.00837345	0.0656138	0	0	15.7778	75.4602	ITGB1;ACTB	0
positive regulation of transport (GO:0051050)	1991-03-01	0.00854738	0.0664576	0	0	7.59193	36.1538	ANXA1;ANXA2;ACTB	0
T cell activation (GO:0042110)	1992-03-01	0.00880651	0.0679456	0	0	7.50625	35.5216	CD2;GATA3;TNFRSF4	0
regulation of mitotic cell cycle (GO:0007346)	4/178	0.00923226	0.0706867	0	0	5.15517	24.1522	PSME1;PSME2;PSMB10;PSMB9	0
regulation of immune response (GO:0050776)	4/179	0.00941072	0.0715072	0	0	5.12545	23.9149	ITGB1;IFITM1;ICAM2;BIRC3	0
positive regulation of receptor signaling pathway via STAT (GO:1904894)	1932-02-01	0.00949101	0.0715751	0	0	14.7244	68.5778	IL10RA;IL7R	0
positive regulation of ATP metabolic process (GO:1903580)	1933-02-01	0.0100733	0.0748412	0	0	14.2487	65.5138	TMSB4X;ENO1	0
positive regulation of organelle organization (GO:0010638)	1933-02-01	0.0100733	0.0748412	0	0	14.2487	65.5138	ANXA1;ANXA2	0
negative regulation of extrinsic apoptotic signaling pathway via death domain receptors (GO:1902042)	1934-02-01	0.0106712	0.0770012	0	0	13.8028	62.6675	TRADD;TNFSF10	0
regulation of keratinocyte differentiation (GO:0045616)	1934-02-01	0.0106712	0.0770012	0	0	13.8028	62.6675	NME2;AQP3	0
positive regulation of DNA binding (GO:0043388)	1934-02-01	0.0106712	0.0770012	0	0	13.8028	62.6675	TXN;GATA3	0
protein insertion into membrane (GO:0051205)	1934-02-01	0.0106712	0.0770012	0	0	13.8028	62.6675	SEC61G;SEC61B	0
regulation of mitotic cell cycle phase transition (GO:1901990)	4/188	0.0111187	0.0796578	0	0	4.87253	21.9221	PSME1;PSME2;PSMB10;PSMB9	0
regulation of protein polymerization (GO:0032271)	1935-02-01	0.0112843	0.0802707	0	0	13.3838	60.0177	COTL1;PFN1	0
regulation of cell cycle G1/S phase transition (GO:1902806)	1936-02-01	0.0119127	0.0829749	0	0	12.9895	57.5457	PSME1;PSME2	0
retina homeostasis (GO:0001895)	1936-02-01	0.0119127	0.0829749	0	0	12.9895	57.5457	PRDX1;ACTB	0
membrane assembly (GO:0071709)	1936-02-01	0.0119127	0.0829749	0	0	12.9895	57.5457	ANXA2;S100A10	0
phagosome maturation (GO:0090382)	1937-02-01	0.012556	0.0862582	0	0	12.6178	55.235	ATP6V0E1;CORO1A	0
protein insertion into ER membrane (GO:0045048)	1937-02-01	0.012556	0.0862582	0	0	12.6178	55.235	SEC61G;SEC61B	0
actin-myosin filament sliding (GO:0033275)	1938-02-01	0.0132143	0.0889527	0	0	12.2667	53.0712	MYL6;VIM	0
positive regulation of signaling (GO:0023056)	1938-02-01	0.0132143	0.0889527	0	0	12.2667	53.0712	ANXA2;GATA3	0
muscle filament sliding (GO:0030049)	1938-02-01	0.0132143	0.0889527	0	0	12.2667	53.0712	MYL6;VIM	0
negative regulation of secretion by cell (GO:1903531)	1939-02-01	0.0138873	0.092245	0	0	11.9345	51.0414	VAMP8;ANXA1	0
regulation of T cell differentiation (GO:0045580)	1939-02-01	0.0138873	0.092245	0	0	11.9345	51.0414	CD2;GATA3	0
lymphocyte migration (GO:0072676)	1940-02-01	0.0145749	0.0955468	0	0	11.6199	49.1341	S1PR1;GATA3	0
positive regulation of wound healing (GO:0090303)	1940-02-01	0.0145749	0.0955468	0	0	11.6199	49.1341	ITGB1;ANXA1	0
protein polyubiquitination (GO:0000209)	5/314	0.0149791	0.0975585	0	0	3.64524	15.314	PSME1;PSME2;PSMB10;RBX1;PSMB9	0
carbohydrate catabolic process (GO:0016052)	1941-02-01	0.015277	0.0980765	0	0	11.3214	47.3392	PKM;ENO1	0
T cell differentiation (GO:0030217)	1941-02-01	0.015277	0.0980765	0	0	11.3214	47.3392	ANXA1;GATA3	0
regulation of protein kinase B signaling (GO:0051896)	4/207	0.0153519	0.0980765	0	0	4.41223	18.4277	ITGB1;FLT3LG;TXN;GATA3	0
negative regulation of cell motility (GO:2000146)	3/114	0.0156893	0.0995975	0	0	6.01184	24.9778	IFITM1;MIF;GATA3	0
regulation of extrinsic apoptotic signaling pathway via death domain receptors (GO:1902041)	1942-02-01	0.0159934	0.100889	0	0	11.0378	45.6476	TRADD;TNFSF10	0
negative regulation of proteolysis (GO:0045861)	1943-02-01	0.0167239	0.104187	0	0	10.768	44.0511	CSTB;TIMP1	0
natural killer cell activation (GO:0030101)	1943-02-01	0.0167239	0.104187	0	0	10.768	44.0511	CD2;PRDX1	0
intracellular protein transmembrane transport (GO:0065002)	1944-02-01	0.0174685	0.108154	0	0	10.5111	42.5422	SEC61G;SEC61B	0
regulation of fibroblast proliferation (GO:0048145)	1946-02-01	0.0189991	0.116908	0	0	10.0323	39.7618	S100A6;MIF	0
positive regulation of cytokine production (GO:0001819)	5/335	0.0192588	0.117127	0	0	3.40961	13.4672	CD2;ANXA1;MIF;LTB;GATA3	0
cellular protein modification process (GO:0006464)	10/1025	0.0192682	0.117127	0	0	2.26997	8.96481	UBL5;LGALS1;ANXA1;CISH;PSME1;PSME2;TIMP1;PSMB10;RBX1;PSMB9	0
regulation of T cell activation (GO:0050863)	1947-02-01	0.0197848	0.118445	0	0	9.80889	38.4787	CD2;SIT1	0
regulation of wound healing (GO:0061041)	1947-02-01	0.0197848	0.118445	0	0	9.80889	38.4787	ITGB1;ANXA1	0
platelet degranulation (GO:0002576)	3/125	0.02	0.118445	0	0	5.46675	21.3861	TMSB4X;TAGLN2;TIMP1	0
positive regulation of blood vessel endothelial cell migration (GO:0043536)	1948-02-01	0.0205841	0.118445	0	0	9.59517	37.2603	ANXA1;TMSB4X	0
inner mitochondrial membrane organization (GO:0007007)	1949-02-01	0.0213966	0.118445	0	0	9.39054	36.1021	MICOS10;ATP5F1E	0
positive regulation of multicellular organismal process (GO:0051240)	5/345	0.0215536	0.118445	0	0	3.30764	12.6921	VAMP8;CFL1;NME2;ENO1;MIF	0
muscle contraction (GO:0006936)	3/129	0.0217135	0.118445	0	0	5.29213	20.2679	MYL6;VIM;MYL12A	0
regulation of response to external stimulus (GO:0032101)	3/130	0.022154	0.118445	0	0	5.2502	20.0019	ANXA1;TMSB4X;BIRC3	0
alpha-beta T cell differentiation (GO:0046632)	2022-01-05	0.0227915	0.118445	0	0	54.6813	206.77	ANXA1	0
negative regulation of macrophage chemotaxis (GO:0010760)	2022-01-05	0.0227915	0.118445	0	0	54.6813	206.77	MIF	0
negative regulation of metallopeptidase activity (GO:1905049)	2022-01-05	0.0227915	0.118445	0	0	54.6813	206.77	TIMP1	0
regulation of cytochrome-c oxidase activity (GO:1904959)	2022-01-05	0.0227915	0.118445	0	0	54.6813	206.77	COX17	0
cell-cell adhesion mediated by integrin (GO:0033631)	2022-01-05	0.0227915	0.118445	0	0	54.6813	206.77	ITGB1	0
cellular response to antibiotic (GO:0071236)	2022-01-05	0.0227915	0.118445	0	0	54.6813	206.77	CRIP1	0
negative regulation of RNA polymerase II regulatory region sequence-specific DNA binding (GO:1903026)	2022-01-05	0.0227915	0.118445	0	0	54.6813	206.77	TMSB4X	0
regulation of glial cell migration (GO:1903975)	2022-01-05	0.0227915	0.118445	0	0	54.6813	206.77	GPR183	0
regulation of guanyl-nucleotide exchange factor activity (GO:1905097)	2022-01-05	0.0227915	0.118445	0	0	54.6813	206.77	PBXIP1	0
nephric duct development (GO:0072176)	2022-01-05	0.0227915	0.118445	0	0	54.6813	206.77	GATA3	0
neuroinflammatory response (GO:0150076)	2022-01-05	0.0227915	0.118445	0	0	54.6813	206.77	ITGB1	0
regulation of inward rectifier potassium channel activity (GO:1901979)	2022-01-05	0.0227915	0.118445	0	0	54.6813	206.77	ITGB1	0
regulation of low-density lipoprotein particle receptor catabolic process (GO:0032803)	2022-01-05	0.0227915	0.118445	0	0	54.6813	206.77	ANXA2	0
regulation of nucleotide-binding oligomerization domain containing signaling pathway (GO:0070424)	2022-01-05	0.0227915	0.118445	0	0	54.6813	206.77	BIRC3	0
regulation of sterol transport (GO:0032371)	2022-01-05	0.0227915	0.118445	0	0	54.6813	206.77	TSPO	0
positive regulation of dendritic cell differentiation (GO:2001200)	2022-01-05	0.0227915	0.118445	0	0	54.6813	206.77	LGALS1	0
positive regulation of low-density lipoprotein receptor activity (GO:1905599)	2022-01-05	0.0227915	0.118445	0	0	54.6813	206.77	ANXA2	0
SRP-dependent cotranslational protein targeting to membrane, translocation (GO:0006616)	2022-01-05	0.0227915	0.118445	0	0	54.6813	206.77	SEC61B	0
positive regulation of prostaglandin biosynthetic process (GO:0031394)	2022-01-05	0.0227915	0.118445	0	0	54.6813	206.77	ANXA1	0
membrane raft distribution (GO:0031580)	2022-01-05	0.0227915	0.118445	0	0	54.6813	206.77	CD2	0
DNA duplex unwinding (GO:0032508)	1951-02-01	0.0230612	0.118617	0	0	9.00635	33.9504	ANXA1;RBX1	0
positive regulation of actin filament bundle assembly (GO:0032233)	1951-02-01	0.0230612	0.118617	0	0	9.00635	33.9504	PFN1;S100A10	0
regulation of cell motility (GO:2000145)	3/133	0.023505	0.120283	0	0	5.12826	19.2338	TMSB4X;GATA3;TMSB10	0
regulation of cell population proliferation (GO:0042127)	8/764	0.0243942	0.123827	0	0	2.4127	8.95934	IFITM1;COX17;TSPO;FLT3LG;TIMP1;GATA3;IL7R;S100A11	0
negative regulation of apoptotic process (GO:0043066)	6/485	0.0244445	0.123827	0	0	2.82988	10.5027	ITGB1;ANXA1;CFL1;NME2;MIF;BIRC3	0
negative regulation of viral genome replication (GO:0045071)	1954-02-01	0.0256545	0.126127	0	0	8.48547	31.0826	IFITM1;IFITM2	0
regulation of proteasomal protein catabolic process (GO:0061136)	1954-02-01	0.0256545	0.126127	0	0	8.48547	31.0826	PSME1;PSME2	0
pyruvate metabolic process (GO:0006090)	1955-02-01	0.0265442	0.126127	0	0	8.32495	30.2108	PKM;ENO1	0
negative regulation of cellular response to hypoxia (GO:1900038)	2022-01-06	0.0272877	0.126127	0	0	43.7429	157.532	ENO1	0
negative regulation of trophoblast cell migration (GO:1901164)	2022-01-06	0.0272877	0.126127	0	0	43.7429	157.532	TIMP1	0
nephric duct morphogenesis (GO:0072178)	2022-01-06	0.0272877	0.126127	0	0	43.7429	157.532	GATA3	0
norepinephrine biosynthetic process (GO:0042421)	2022-01-06	0.0272877	0.126127	0	0	43.7429	157.532	GATA3	0
peptidyl-glutamine methylation (GO:0018364)	2022-01-06	0.0272877	0.126127	0	0	43.7429	157.532	TRMT112	0
regulation of peptidyl-cysteine S-nitrosylation (GO:2000169)	2022-01-06	0.0272877	0.126127	0	0	43.7429	157.532	TXN	0
ear development (GO:0043583)	2022-01-06	0.0272877	0.126127	0	0	43.7429	157.532	GATA3	0
regulation of protein autoubiquitination (GO:1902498)	2022-01-06	0.0272877	0.126127	0	0	43.7429	157.532	RBX1	0
epithelial tube formation (GO:0072175)	2022-01-06	0.0272877	0.126127	0	0	43.7429	157.532	GATA3	0
positive regulation of animal organ morphogenesis (GO:0110110)	2022-01-06	0.0272877	0.126127	0	0	43.7429	157.532	GATA3	0
hepatocyte differentiation (GO:0070365)	2022-01-06	0.0272877	0.126127	0	0	43.7429	157.532	ANXA1	0
positive regulation of lipoprotein particle clearance (GO:0010986)	2022-01-06	0.0272877	0.126127	0	0	43.7429	157.532	ANXA2	0
SCF complex assembly (GO:0010265)	2022-01-06	0.0272877	0.126127	0	0	43.7429	157.532	RBX1	0
positive regulation of plasminogen activation (GO:0010756)	2022-01-06	0.0272877	0.126127	0	0	43.7429	157.532	ENO1	0
lipoxin metabolic process (GO:2001300)	2022-01-06	0.0272877	0.126127	0	0	43.7429	157.532	ALOX5AP	0
positive regulation of receptor binding (GO:1900122)	2022-01-06	0.0272877	0.126127	0	0	43.7429	157.532	ANXA2	0
negative regulation of cell migration (GO:0030336)	3/144	0.0288339	0.132194	0	0	4.72556	16.7578	IFITM1;TIMP1;MIF	0
regulation of tumor necrosis factor-mediated signaling pathway (GO:0010803)	1958-02-01	0.029287	0.132194	0	0	7.87778	27.8134	TRADD;BIRC3	0
regulation of secretion by cell (GO:1903530)	1959-02-01	0.0302254	0.132194	0	0	7.73918	27.08	VAMP8;ANXA1	0
response to organic cyclic compound (GO:0014070)	1960-02-01	0.0311757	0.132194	0	0	7.60536	26.3763	ANXA1;AQP3	0
negative regulation of programmed cell death (GO:0043069)	5/381	0.0312666	0.132194	0	0	2.98545	10.3452	ANXA1;CFL1;NME2;MIF;BIRC3	0
autophagosome membrane docking (GO:0016240)	2022-01-07	0.0317635	0.132194	0	0	36.4505	125.734	VAMP8	0
bleb assembly (GO:0032060)	2022-01-07	0.0317635	0.132194	0	0	36.4505	125.734	EMP3	0
negative regulation of membrane protein ectodomain proteolysis (GO:0051045)	2022-01-07	0.0317635	0.132194	0	0	36.4505	125.734	TIMP1	0
cellular protein complex disassembly (GO:0043624)	2022-01-07	0.0317635	0.132194	0	0	36.4505	125.734	TRMT112	0
regulation of histamine secretion by mast cell (GO:1903593)	2022-01-07	0.0317635	0.132194	0	0	36.4505	125.734	VAMP8	0
negative regulation of type 2 immune response (GO:0002829)	2022-01-07	0.0317635	0.132194	0	0	36.4505	125.734	ANXA1	0
norepinephrine metabolic process (GO:0042415)	2022-01-07	0.0317635	0.132194	0	0	36.4505	125.734	GATA3	0
regulation of metallopeptidase activity (GO:1905048)	2022-01-07	0.0317635	0.132194	0	0	36.4505	125.734	TIMP1	0
death-inducing signaling complex assembly (GO:0071550)	2022-01-07	0.0317635	0.132194	0	0	36.4505	125.734	TRADD	0
regulation of prostaglandin biosynthetic process (GO:0031392)	2022-01-07	0.0317635	0.132194	0	0	36.4505	125.734	ANXA1	0
regulation of T-helper 1 cell differentiation (GO:0045625)	2022-01-07	0.0317635	0.132194	0	0	36.4505	125.734	ANXA1	0
positive regulation of cytoplasmic translation (GO:2000767)	2022-01-07	0.0317635	0.132194	0	0	36.4505	125.734	PKM	0
glycerol transport (GO:0015793)	2022-01-07	0.0317635	0.132194	0	0	36.4505	125.734	AQP3	0
positive regulation of epithelial tube formation (GO:1905278)	2022-01-07	0.0317635	0.132194	0	0	36.4505	125.734	GATA3	0
positive regulation of hormone metabolic process (GO:0032352)	2022-01-07	0.0317635	0.132194	0	0	36.4505	125.734	GATA3	0
positive regulation of interleukin-5 production (GO:0032754)	2022-01-07	0.0317635	0.132194	0	0	36.4505	125.734	GATA3	0
sphingosine-1-phosphate receptor signaling pathway (GO:0003376)	2022-01-07	0.0317635	0.132194	0	0	36.4505	125.734	S1PR1	0
lipoxin biosynthetic process (GO:2001301)	2022-01-07	0.0317635	0.132194	0	0	36.4505	125.734	ALOX5AP	0
positive regulation of unsaturated fatty acid biosynthetic process (GO:2001280)	2022-01-07	0.0317635	0.132194	0	0	36.4505	125.734	ANXA1	0
regulation of cytokine production (GO:0001817)	3/150	0.0319884	0.13258	0	0	4.5313	15.5985	ANXA1;MIF;GATA3	0
I-kappaB kinase/NF-kappaB signaling (GO:0007249)	1962-02-01	0.0331114	0.135551	0	0	7.35111	25.0517	TRADD;BIRC3	0
actin cytoskeleton reorganization (GO:0031532)	1963-02-01	0.0340966	0.135551	0	0	7.23024	24.4278	ANXA1;S1PR1	0
negative regulation of peptidase activity (GO:0010466)	1963-02-01	0.0340966	0.135551	0	0	7.23024	24.4278	CSTB;TIMP1	0
regulation of extrinsic apoptotic signaling pathway (GO:2001236)	1964-02-01	0.0350931	0.135551	0	0	7.11326	23.8277	TRADD;TNFSF10	0
positive regulation of cell migration (GO:0030335)	4/269	0.0356437	0.135551	0	0	3.3693	11.2339	ITGB1;TRADD;PFN1;S100A11	0
cellular response to type I interferon (GO:0071357)	1965-02-01	0.0361009	0.135551	0	0	7	23.2501	IFITM1;IFITM2	0
type I interferon signaling pathway (GO:0060337)	1965-02-01	0.0361009	0.135551	0	0	7	23.2501	IFITM1;IFITM2	0
alpha-beta T cell activation (GO:0046631)	2022-01-08	0.036219	0.135551	0	0	31.2418	103.666	ANXA1	0
negative regulation of macrophage migration (GO:1905522)	2022-01-08	0.036219	0.135551	0	0	31.2418	103.666	MIF	0
negative regulation of phospholipase activity (GO:0010519)	2022-01-08	0.036219	0.135551	0	0	31.2418	103.666	ANXA1	0
negative regulation of response to reactive oxygen species (GO:1901032)	2022-01-08	0.036219	0.135551	0	0	31.2418	103.666	TXN	0
cellular response to interferon-alpha (GO:0035457)	2022-01-08	0.036219	0.135551	0	0	31.2418	103.666	GATA3	0
cellular response to UV-B (GO:0071493)	2022-01-08	0.036219	0.135551	0	0	31.2418	103.666	CRIP1	0
cytoplasmic sequestering of NF-kappaB (GO:0007253)	2022-01-08	0.036219	0.135551	0	0	31.2418	103.666	TMSB4X	0
regulation of pattern recognition receptor signaling pathway (GO:0062207)	2022-01-08	0.036219	0.135551	0	0	31.2418	103.666	BIRC3	0
regulation of phospholipase A2 activity (GO:0032429)	2022-01-08	0.036219	0.135551	0	0	31.2418	103.666	ANXA1	0
regulation of T-helper 2 cell differentiation (GO:0045628)	2022-01-08	0.036219	0.135551	0	0	31.2418	103.666	ANXA1	0
positive regulation of fibroblast migration (GO:0010763)	2022-01-08	0.036219	0.135551	0	0	31.2418	103.666	ITGB1	0
positive regulation of leukocyte differentiation (GO:1902107)	2022-01-08	0.036219	0.135551	0	0	31.2418	103.666	LGALS1	0
immunological synapse formation (GO:0001771)	2022-01-08	0.036219	0.135551	0	0	31.2418	103.666	CORO1A	0
rRNA base methylation (GO:0070475)	2022-01-08	0.036219	0.135551	0	0	31.2418	103.666	TRMT112	0
positive regulation of muscle contraction (GO:0045933)	2022-01-08	0.036219	0.135551	0	0	31.2418	103.666	ENO1	0
positive regulation of myeloid cell apoptotic process (GO:0033034)	2022-01-08	0.036219	0.135551	0	0	31.2418	103.666	ANXA1	0
skeletal muscle tissue regeneration (GO:0043403)	2022-01-08	0.036219	0.135551	0	0	31.2418	103.666	ANXA1	0
myoblast migration (GO:0051451)	2022-01-08	0.036219	0.135551	0	0	31.2418	103.666	ANXA1	0
negative regulation of actin nucleation (GO:0051126)	2022-01-08	0.036219	0.135551	0	0	31.2418	103.666	CORO1A	0
embryonic organ development (GO:0048568)	1966-02-01	0.0371198	0.138406	0	0	6.89028	22.6939	FLT3LG;GATA3	0
regulation of viral genome replication (GO:0045069)	1967-02-01	0.0381497	0.140124	0	0	6.78393	22.1579	IFITM1;IFITM2	0
plasma membrane bounded cell projection assembly (GO:0120031)	4/278	0.0394593	0.140124	0	0	3.25713	10.5286	ITGB1;S1PR1;EMP3;FXYD5	0
negative regulation of cellular catabolic process (GO:0031330)	1969-02-01	0.040242	0.140124	0	0	6.58076	21.143	IL10RA;TIMP1	0
negative regulation of exocytosis (GO:0045920)	2022-01-09	0.0406541	0.140124	0	0	27.3352	87.5451	ANXA1	0
bone cell development (GO:0098751)	2022-01-09	0.0406541	0.140124	0	0	27.3352	87.5451	ANXA2	0
negative regulation of necroptotic process (GO:0060546)	2022-01-09	0.0406541	0.140124	0	0	27.3352	87.5451	BIRC3	0
CD40 signaling pathway (GO:0023035)	2022-01-09	0.0406541	0.140124	0	0	27.3352	87.5451	ITGB1	0
regulation of epidermis development (GO:0045682)	2022-01-09	0.0406541	0.140124	0	0	27.3352	87.5451	NME2	0
cellular response to muramyl dipeptide (GO:0071225)	2022-01-09	0.0406541	0.140124	0	0	27.3352	87.5451	VIM	0
regulation of mammary gland epithelial cell proliferation (GO:0033599)	2022-01-09	0.0406541	0.140124	0	0	27.3352	87.5451	GATA3	0
nucleoside diphosphate phosphorylation (GO:0006165)	2022-01-09	0.0406541	0.140124	0	0	27.3352	87.5451	NME2	0
nucleoside triphosphate biosynthetic process (GO:0009142)	2022-01-09	0.0406541	0.140124	0	0	27.3352	87.5451	NME2	0
nucleotide phosphorylation (GO:0046939)	2022-01-09	0.0406541	0.140124	0	0	27.3352	87.5451	NME2	0
regulation of nephron tubule epithelial cell differentiation (GO:0072182)	2022-01-09	0.0406541	0.140124	0	0	27.3352	87.5451	GATA3	0
regulation of RNA polymerase II regulatory region sequence-specific DNA binding (GO:1903025)	2022-01-09	0.0406541	0.140124	0	0	27.3352	87.5451	TMSB4X	0
regulation of transmembrane transporter activity (GO:0022898)	2022-01-09	0.0406541	0.140124	0	0	27.3352	87.5451	ACTB	0
response to vitamin (GO:0033273)	2022-01-09	0.0406541	0.140124	0	0	27.3352	87.5451	AQP3	0
response to vitamin D (GO:0033280)	2022-01-09	0.0406541	0.140124	0	0	27.3352	87.5451	AQP3	0
positive regulation of ligase activity (GO:0051351)	2022-01-09	0.0406541	0.140124	0	0	27.3352	87.5451	TMSB4X	0
positive regulation of mast cell degranulation (GO:0043306)	2022-01-09	0.0406541	0.140124	0	0	27.3352	87.5451	VAMP8	0
positive regulation of protein kinase A signaling (GO:0010739)	2022-01-09	0.0406541	0.140124	0	0	27.3352	87.5451	MIF	0
mesodermal cell differentiation (GO:0048333)	2022-01-09	0.0406541	0.140124	0	0	27.3352	87.5451	ITGB1	0
negative regulation of viral process (GO:0048525)	1970-02-01	0.0413042	0.141877	0	0	6.48366	20.6621	IFITM1;IFITM2	0
response to metal ion (GO:0010038)	1971-02-01	0.042377	0.143506	0	0	6.38937	20.1978	AQP3;CRIP1	0
negative regulation of supramolecular fiber organization (GO:1902904)	1972-02-01	0.0434601	0.143506	0	0	6.29778	19.7493	PFN1;CORO1A	0
regulation of actin filament polymerization (GO:0030833)	1973-02-01	0.0445535	0.143506	0	0	6.20876	19.3159	COTL1;PFN1	0
regulation of actin filament-based process (GO:0032970)	1973-02-01	0.0445535	0.143506	0	0	6.20876	19.3159	ABRACL;CORO1A	0
endoplasmic reticulum organization (GO:0007029)	1973-02-01	0.0445535	0.143506	0	0	6.20876	19.3159	SEC61G;SEC61B	0
adherens junction assembly (GO:0034333)	2022-01-10	0.0450691	0.143506	0	0	24.2967	75.3091	ACTB	0
negative regulation of cellular protein catabolic process (GO:1903363)	2022-01-10	0.0450691	0.143506	0	0	24.2967	75.3091	ANXA2	0
apical protein localization (GO:0045176)	2022-01-10	0.0450691	0.143506	0	0	24.2967	75.3091	ACTB	0
arachidonate transport (GO:1903963)	2022-01-10	0.0450691	0.143506	0	0	24.2967	75.3091	ANXA1	0
arachidonic acid secretion (GO:0050482)	2022-01-10	0.0450691	0.143506	0	0	24.2967	75.3091	ANXA1	0
cellular response to interleukin-4 (GO:0071353)	2022-01-10	0.0450691	0.143506	0	0	24.2967	75.3091	GATA3	0
regulation of hydrogen peroxide-induced cell death (GO:1903205)	2022-01-10	0.0450691	0.143506	0	0	24.2967	75.3091	TXN	0
regulation of low-density lipoprotein particle clearance (GO:0010988)	2022-01-10	0.0450691	0.143506	0	0	24.2967	75.3091	ANXA2	0
positive regulation by symbiont of entry into host (GO:0075294)	2022-01-10	0.0450691	0.143506	0	0	24.2967	75.3091	LGALS1	0
removal of superoxide radicals (GO:0019430)	2022-01-10	0.0450691	0.143506	0	0	24.2967	75.3091	PRDX1	0
granulocyte migration (GO:0097530)	2022-01-10	0.0450691	0.143506	0	0	24.2967	75.3091	ANXA1	0
response to interleukin-4 (GO:0070670)	2022-01-10	0.0450691	0.143506	0	0	24.2967	75.3091	GATA3	0
SNARE complex assembly (GO:0035493)	2022-01-10	0.0450691	0.143506	0	0	24.2967	75.3091	VAMP8	0
positive regulation of receptor recycling (GO:0001921)	2022-01-10	0.0450691	0.143506	0	0	24.2967	75.3091	ANXA2	0
positive regulation of rRNA processing (GO:2000234)	2022-01-10	0.0450691	0.143506	0	0	24.2967	75.3091	TRMT112	0
mesenchymal to epithelial transition (GO:0060231)	2022-01-10	0.0450691	0.143506	0	0	24.2967	75.3091	GATA3	0
positive regulation of viral entry into host cell (GO:0046598)	2022-01-10	0.0450691	0.143506	0	0	24.2967	75.3091	LGALS1	0
modulation by symbiont of host process (GO:0044003)	2022-01-10	0.0450691	0.143506	0	0	24.2967	75.3091	ENO1	0
regulation of cytokine-mediated signaling pathway (GO:0001959)	1974-02-01	0.0456571	0.144461	0	0	6.12222	18.8968	TRADD;BIRC3	0
regulation of stress fiber assembly (GO:0051492)	1974-02-01	0.0456571	0.144461	0	0	6.12222	18.8968	PFN1;S100A10	0
negative regulation of cellular process (GO:0048523)	6/566	0.0463718	0.146261	0	0	2.41047	7.40269	VAMP8;IFITM1;ENO1;MIF;GATA3;S100A11	0
integrin-mediated signaling pathway (GO:0007229)	1975-02-01	0.0467708	0.146597	0	0	6.03805	18.4915	ITGB1;NME2	0
positive regulation of T cell activation (GO:0050870)	1975-02-01	0.0467708	0.146597	0	0	6.03805	18.4915	ANXA1;GATA3	0
cell morphogenesis involved in neuron differentiation (GO:0048667)	1976-02-01	0.0478945	0.147656	0	0	5.95616	18.0993	S100A6;ACTB	0
purine ribonucleotide metabolic process (GO:0009150)	1977-02-01	0.0490279	0.147656	0	0	5.87644	17.7196	HINT1;GIMAP7	0
cellular response to UV (GO:0034644)	1977-02-01	0.0490279	0.147656	0	0	5.87644	17.7196	TIMP1;CRIP1	0
positive regulation of tumor necrosis factor production (GO:0032760)	1977-02-01	0.0490279	0.147656	0	0	5.87644	17.7196	CD2;MIF	0
actin filament depolymerization (GO:0030042)	2022-01-11	0.049464	0.147656	0	0	21.8659	65.7402	CFL1	0
negative regulation of programmed necrotic cell death (GO:0062099)	2022-01-11	0.049464	0.147656	0	0	21.8659	65.7402	BIRC3	0
negative regulation of T-helper cell differentiation (GO:0045623)	2022-01-11	0.049464	0.147656	0	0	21.8659	65.7402	ANXA1	0
cellular response to superoxide (GO:0071451)	2022-01-11	0.049464	0.147656	0	0	21.8659	65.7402	PRDX1	0
cellular response to UV-A (GO:0071492)	2022-01-11	0.049464	0.147656	0	0	21.8659	65.7402	TIMP1	0
copper ion transport (GO:0006825)	2022-01-11	0.049464	0.147656	0	0	21.8659	65.7402	COX17	0
positive regulation by host of viral process (GO:0044794)	2022-01-11	0.049464	0.147656	0	0	21.8659	65.7402	CFL1	0
positive regulation of interleukin-13 production (GO:0032736)	2022-01-11	0.049464	0.147656	0	0	21.8659	65.7402	GATA3	0
positive regulation of leukocyte apoptotic process (GO:2000108)	2022-01-11	0.049464	0.147656	0	0	21.8659	65.7402	ANXA1	0
T cell chemotaxis (GO:0010818)	2022-01-11	0.049464	0.147656	0	0	21.8659	65.7402	GPR183	0
mesonephros development (GO:0001823)	2022-01-11	0.049464	0.147656	0	0	21.8659	65.7402	GATA3	0
positive regulation of vacuole organization (GO:0044090)	2022-01-11	0.049464	0.147656	0	0	21.8659	65.7402	ANXA2	0
extracellular matrix organization (GO:0030198)	4/300	0.0497354	0.148026	0	0	3.01167	9.03814	ITGB1;ICAM2;TIMP1;PLEC	0
regulated exocytosis (GO:0045055)	3/180	0.0503323	0.149359	0	0	3.75757	11.2318	TMSB4X;TAGLN2;TIMP1	0
axon development (GO:0061564)	1979-02-01	0.0513239	0.151852	0	0	5.72323	16.9957	S100A6;ACTB	0
negative regulation of extrinsic apoptotic signaling pathway (GO:2001237)	1980-02-01	0.0524863	0.152114	0	0	5.64957	16.6504	TRADD;TNFSF10	0
regulation of NIK/NF-kappaB signaling (GO:1901222)	1980-02-01	0.0524863	0.152114	0	0	5.64957	16.6504	TRADD;TMSB4X	0
response to interferon-gamma (GO:0034341)	1980-02-01	0.0524863	0.152114	0	0	5.64957	16.6504	IFITM1;IFITM2	0
activation of cysteine-type endopeptidase activity involved in apoptotic process (GO:0006919)	1981-02-01	0.053658	0.152114	0	0	5.57778	16.3157	TRADD;TNFSF10	0
positive regulation of tumor necrosis factor superfamily cytokine production (GO:1903557)	1981-02-01	0.053658	0.152114	0	0	5.57778	16.3157	CD2;MIF	0
regulation of actin nucleation (GO:0051125)	2022-01-12	0.0538388	0.152114	0	0	19.8771	58.0762	CORO1A	0
negative regulation of leukocyte chemotaxis (GO:0002689)	2022-01-12	0.0538388	0.152114	0	0	19.8771	58.0762	MIF	0
catecholamine biosynthetic process (GO:0042423)	2022-01-12	0.0538388	0.152114	0	0	19.8771	58.0762	GATA3	0
regulation of dendritic cell differentiation (GO:2001198)	2022-01-12	0.0538388	0.152114	0	0	19.8771	58.0762	LGALS1	0
phagolysosome assembly (GO:0001845)	2022-01-12	0.0538388	0.152114	0	0	19.8771	58.0762	CORO1A	0
regulation of plasminogen activation (GO:0010755)	2022-01-12	0.0538388	0.152114	0	0	19.8771	58.0762	ENO1	0
polyol transport (GO:0015791)	2022-01-12	0.0538388	0.152114	0	0	19.8771	58.0762	AQP3	0
hemidesmosome assembly (GO:0031581)	2022-01-12	0.0538388	0.152114	0	0	19.8771	58.0762	PLEC	0
urogenital system development (GO:0001655)	2022-01-12	0.0538388	0.152114	0	0	19.8771	58.0762	ANXA1	0
modulation by host of viral process (GO:0044788)	2022-01-12	0.0538388	0.152114	0	0	19.8771	58.0762	CFL1	0
morphogenesis of a polarized epithelium (GO:0001738)	2022-01-12	0.0538388	0.152114	0	0	19.8771	58.0762	ACTB	0
positive regulation of protein ubiquitination (GO:0031398)	1982-02-01	0.054839	0.154504	0	0	5.50778	15.991	RBX1;BIRC3	0
regulation of GTPase activity (GO:0043087)	3/189	0.0566465	0.155235	0	0	3.57412	10.261	ITGB1;ARHGAP15;S100A10	0
lymphocyte differentiation (GO:0030098)	1984-02-01	0.0572284	0.155235	0	0	5.3729	15.3703	ITGB1;GATA3	0
protein neddylation (GO:0045116)	2022-01-13	0.0581938	0.155235	0	0	18.2198	51.8166	RBX1	0
purine nucleotide catabolic process (GO:0006195)	2022-01-13	0.0581938	0.155235	0	0	18.2198	51.8166	HINT1	0
purine ribonucleoside triphosphate metabolic process (GO:0009205)	2022-01-13	0.0581938	0.155235	0	0	18.2198	51.8166	GIMAP7	0
negative regulation of hydrogen peroxide-induced cell death (GO:1903206)	2022-01-13	0.0581938	0.155235	0	0	18.2198	51.8166	TXN	0
negative regulation of intrinsic apoptotic signaling pathway in response to DNA damage by p53 class mediator (GO:1902166)	2022-01-13	0.0581938	0.155235	0	0	18.2198	51.8166	MIF	0
regulation of cell aging (GO:0090342)	2022-01-13	0.0581938	0.155235	0	0	18.2198	51.8166	MIF	0
negative regulation of locomotion (GO:0040013)	2022-01-13	0.0581938	0.155235	0	0	18.2198	51.8166	GATA3	0
cardiac right ventricle morphogenesis (GO:0003215)	2022-01-13	0.0581938	0.155235	0	0	18.2198	51.8166	GATA3	0
regulation of interleukin-5 production (GO:0032674)	2022-01-13	0.0581938	0.155235	0	0	18.2198	51.8166	GATA3	0
embryonic hemopoiesis (GO:0035162)	2022-01-13	0.0581938	0.155235	0	0	18.2198	51.8166	FLT3LG	0
regulation of receptor signaling pathway via STAT (GO:1904892)	2022-01-13	0.0581938	0.155235	0	0	18.2198	51.8166	IL7R	0
response to interleukin-6 (GO:0070741)	2022-01-13	0.0581938	0.155235	0	0	18.2198	51.8166	SELPLG	0
response to muramyl dipeptide (GO:0032495)	2022-01-13	0.0581938	0.155235	0	0	18.2198	51.8166	VIM	0
response to nitric oxide (GO:0071731)	2022-01-13	0.0581938	0.155235	0	0	18.2198	51.8166	TXN	0
response to UV-B (GO:0010224)	2022-01-13	0.0581938	0.155235	0	0	18.2198	51.8166	CRIP1	0
icosanoid secretion (GO:0032309)	2022-01-13	0.0581938	0.155235	0	0	18.2198	51.8166	ANXA1	0
mature B cell differentiation involved in immune response (GO:0002313)	2022-01-13	0.0581938	0.155235	0	0	18.2198	51.8166	GPR183	0
positive regulation of ruffle assembly (GO:1900029)	2022-01-13	0.0581938	0.155235	0	0	18.2198	51.8166	PFN1	0
B cell activation (GO:0042113)	1985-02-01	0.0584366	0.155469	0	0	5.3079	15.0734	ITGB1;GPR183	0
positive regulation of endothelial cell migration (GO:0010595)	1986-02-01	0.0596537	0.158287	0	0	5.24444	14.7851	TMSB4X;GATA3	0
regulation of programmed cell death (GO:0043067)	3/194	0.06031	0.158776	0	0	3.47968	9.77182	LGALS1;NME2;BIRC3	0
negative regulation of DNA damage response, signal transduction by p53 class mediator (GO:0043518)	2022-01-14	0.0625289	0.158776	0	0	16.8174	46.62	MIF	0
negative regulation of fibroblast growth factor receptor signaling pathway (GO:0040037)	2022-01-14	0.0625289	0.158776	0	0	16.8174	46.62	GATA3	0
carbohydrate transport (GO:0008643)	2022-01-14	0.0625289	0.158776	0	0	16.8174	46.62	AQP3	0
negative regulation of secretion (GO:0051048)	2022-01-14	0.0625289	0.158776	0	0	16.8174	46.62	VAMP8	0
cellular response to low-density lipoprotein particle stimulus (GO:0071404)	2022-01-14	0.0625289	0.158776	0	0	16.8174	46.62	ITGB1	0
regulation of integrin-mediated signaling pathway (GO:2001044)	2022-01-14	0.0625289	0.158776	0	0	16.8174	46.62	TIMP1	0
regulation of intrinsic apoptotic signaling pathway in response to DNA damage by p53 class mediator (GO:1902165)	2022-01-14	0.0625289	0.158776	0	0	16.8174	46.62	MIF	0
nucleoside phosphate biosynthetic process (GO:1901293)	2022-01-14	0.0625289	0.158776	0	0	16.8174	46.62	NME2	0
cytoplasmic sequestering of transcription factor (GO:0042994)	2022-01-14	0.0625289	0.158776	0	0	16.8174	46.62	TMSB4X	0
nucleoside triphosphate metabolic process (GO:0009141)	2022-01-14	0.0625289	0.158776	0	0	16.8174	46.62	NME2	0
regulation of trophoblast cell migration (GO:1901163)	2022-01-14	0.0625289	0.158776	0	0	16.8174	46.62	TIMP1	0
response to UV-A (GO:0070141)	2022-01-14	0.0625289	0.158776	0	0	16.8174	46.62	TIMP1	0
response to X-ray (GO:0010165)	2022-01-14	0.0625289	0.158776	0	0	16.8174	46.62	ANXA1	0
T-helper cell differentiation (GO:0042093)	2022-01-14	0.0625289	0.158776	0	0	16.8174	46.62	GPR183	0
positive regulation of T-helper cell differentiation (GO:0045624)	2022-01-14	0.0625289	0.158776	0	0	16.8174	46.62	ANXA1	0
microvillus organization (GO:0032528)	2022-01-14	0.0625289	0.158776	0	0	16.8174	46.62	FXYD5	0
regulation of cation channel activity (GO:2001257)	1989-02-01	0.063357	0.160068	0	0	5.06284	13.9682	ITGB1;AHNAK	0
positive regulation of inflammatory response (GO:0050729)	1989-02-01	0.063357	0.160068	0	0	5.06284	13.9682	VAMP8;TRADD	0
mitochondrial respiratory chain complex assembly (GO:0033108)	1990-02-01	0.0646084	0.160779	0	0	5.00505	13.7109	NDUFS5;COX17	0
negative regulation of cellular component movement (GO:0051271)	2022-01-15	0.0668443	0.160779	0	0	15.6154	42.2457	GATA3	0
C21-steroid hormone biosynthetic process (GO:0006700)	2022-01-15	0.0668443	0.160779	0	0	15.6154	42.2457	TSPO	0
regulation of cytoplasmic translation (GO:2000765)	2022-01-15	0.0668443	0.160779	0	0	15.6154	42.2457	PKM	0
regulation of endothelial cell chemotaxis (GO:2001026)	2022-01-15	0.0668443	0.160779	0	0	15.6154	42.2457	TMSB4X	0
regulation of lymphocyte activation (GO:0051249)	2022-01-15	0.0668443	0.160779	0	0	15.6154	42.2457	SIT1	0
contractile actin filament bundle assembly (GO:0030038)	2022-01-15	0.0668443	0.160779	0	0	15.6154	42.2457	ITGB1	0
endoplasmic reticulum to cytosol transport (GO:1903513)	2022-01-15	0.0668443	0.160779	0	0	15.6154	42.2457	SEC61B	0
establishment of spindle localization (GO:0051293)	2022-01-15	0.0668443	0.160779	0	0	15.6154	42.2457	CFL1	0
positive regulation of endothelial cell chemotaxis (GO:2001028)	2022-01-15	0.0668443	0.160779	0	0	15.6154	42.2457	TMSB4X	0
[truncated: 13,348 more rows]

## Sheet: Table S6A
Supplementary Table 6A, Related to Fig. 2E.
[truncated: 7,380 more rows]

## Sheet: Table S6B
Supplementary Table 6B, Related to Fig. 2E.
[truncated: 7,281 more rows]

[truncated: 6 more sheets: Table S6C, Table S7, Table S8, Table S9A, Table S9B, Table S9C]
